# Supplementary material for: Crystal structure of tetra­kis­(μ2-(E)-2,4-di­bromo-6-{[2-(pyridin-2-yl)eth­yl]imino­meth­yl}phen­olato)trizinc bis­(perchlorate) aceto­nitrile disolvate
Source: Acta Crystallogr E Crystallogr Commun. 2018 Aug 31;74(Pt 9):1380–3. doi: 10.1107/S2056989018012100 (PMC6127704; doi:10.1107/S2056989018012100)
Supplement: Supplementary file 1 [file e-74-01380-sup1.cif]

##############################################################################
#                                                                            #
# This CIF contains the data in a paper accepted for publication in          #
# Acta Crystallographica Section E. It conforms to the requirements of       #
# Notes for Authors for Acta Crystallographica Section E, and has been       #
# peer reviewed under the auspices of the IUCr Commission on Journals.       #
#                                                                            #
# Full details of the Crystallographic Information File format               #
# are given in the paper "The Crystallographic Information File (CIF):       #
# a New Standard Archive File for Crystallography" by S. R. Hall, F. H.      #
# Allen and I. D. Brown [Acta Cryst. (1991), A47, 655-685].                  #
#                                                                            #
# The current version of the core CIF dictionary is obtainable from          #
# ftp://ftp.iucr.org/pub/cif_core.dic.                                       #
#                                                                            #
# Software is freely available for graphical display of the structure(s)     #
# in this CIF. For information consult the CIF software page                 #
# http://www.iucr.org/resources/cif/software.                                #
#                                                                            #
# This file may be used for bona fide research purposes within the           #
# scientific community so long as proper attribution is given to the journal # 
# article from which it was obtained.                                        #
#                                                                            #
##############################################################################
data_I
_audit_creation_method     'SHELXL-2018/3'
_journal_date_recd_electronic     2018-08-20
_journal_date_accepted     2018-08-26
_journal_name_full     'Acta Crystallographica, Section E'
_journal_year     2018
_journal_volume     74
_journal_issue      9
_journal_page_first     1380
_journal_page_last     1383
_journal_paper_category     GM
_journal_paper_doi     10.1107/S2056989018012100
_journal_coeditor_code     JJ2202
_publ_contact_author_name     'Ray J. Butcher'
_publ_contact_author_address
;
Department of Chemistry,
Howard University,
525 College Street NW,
Washington, DC 20059,
USA
;
_publ_contact_author_email     'rbutcher99@yahoo.com'
_publ_contact_author_fax     '202-806-5442'
_publ_contact_author_phone     '703-585-6631'
_publ_section_title
;\
Crystal structure of
tetrakis(\m~2~-(<i>E</i>)-2,4-dibromo-6-{[2-(pyridin-2-yl)ethyl]iminomethyl}\
phenolato)trizinc bis(perchlorate) acetonitrile disolvate
;
loop_
    _publ_author_name
    _publ_author_footnote
    _publ_author_address
    'Okeke, Ugochukwu' .
;
Department of Chemistry,
Howard University,
525 College Street NW,
Washington, DC 20059,
USA
;
    'Otchere, Raymond' .
;
Department of Chemistry,
Howard University,
525 College Street NW,
Washington, DC 20059,
USA
;
    'Gultneh, Yilma' .
;
Department of Chemistry,
Howard University,
525 College Street NW,
Washington, DC 20059,
USA
;
    'Butcher, Ray J.' .
;
Department of Chemistry,
Howard University,
525 College Street NW,
Washington, DC 20059,
USA
;
_publ_section_synopsis
;
The structure is reported of a complex containing a trinuclear Zn cation lying
on a crystallographic twofold axis. It consists of a tetrahedral Zn^II^ atom
bridging two six-coordinate Zn^II^ atoms in which the two terminal Zn^II^
cations adopt distorted octahedral geometries and the central Zn^II^ cation
adopts a distorted tetrahedral geometry.
;
_chemical_name_systematic
;\
Tetrakis(\m~2~-(<i>E</i>)-2,4-dibromo-6-{[2-(pyridin-2-\
yl)ethyl]iminomethyl}phenolato)trizinc bis(perchlorate) acetonitrile disolvate
;
_chemical_name_common     ?
_chemical_formula_moiety     'C56 H44 Br8 N8 O4 Zn3 2+, 2(Cl O4 -), 2(C2 H3 N)'
_chemical_formula_sum     'C60 H50 Br8 Cl2 N10 O12 Zn3'
_chemical_formula_iupac     '[Zn3 (C14 H11 Br2 N2 O1)4] (Cl O4)2, 2C2 H3 N'
_chemical_formula_weight     2009.39
_chemical_melting_point     ?
_shelx_space_group_comment
;
The symmetry employed for this shelxl refinement is uniquely defined
by the following loop, which should always be used as a source of
symmetry information in preference to the above space-group names.
They are only intended as comments.
;
_space_group_crystal_system     monoclinic
_space_group_name_H-M_alt     'C 2/c'
_space_group_name_Hall     '-C 2yc'
loop_
    _space_group_symop_operation_xyz
    'x, y, z'
    '-x, y, -z+1/2'
    'x+1/2, y+1/2, z'
    '-x+1/2, y+1/2, -z+1/2'
    '-x, -y, -z'
    'x, -y, z-1/2'
    '-x+1/2, -y+1/2, -z'
    'x+1/2, -y+1/2, z-1/2'
_cell_length_a     30.797(3)
_cell_length_b     13.8527(12)
_cell_length_c     21.135(3)
_cell_angle_alpha     90
_cell_angle_beta     132.8570(10)
_cell_angle_gamma     90
_cell_volume     6609.6(13)
_cell_formula_units_Z     4
_cell_measurement_reflns_used     6020
_cell_measurement_theta_min     2.51
_cell_measurement_theta_max     27.12
_cell_measurement_temperature     100(2)
_exptl_crystal_description     chunk
_exptl_crystal_colour     colorless
_exptl_crystal_size_max     0.35
_exptl_crystal_size_mid     0.31
_exptl_crystal_size_min     0.24
_exptl_crystal_density_diffrn     2.019
_exptl_crystal_density_meas     ?
_exptl_crystal_density_method     ?
_exptl_crystal_F_000     3920
_exptl_absorpt_coefficient_mu     6.067
_exptl_absorpt_correction_type     multi-scan
_exptl_absorpt_process_details
;
(SADABS; Sheldrick, 1996)
;
_shelx_estimated_absorpt_T_min     ?
_shelx_estimated_absorpt_T_max     ?
_exptl_absorpt_correction_T_min     0.5852
_exptl_absorpt_correction_T_max     0.7455
_diffrn_ambient_temperature     100(2)
_diffrn_radiation_type     MoK\a
_diffrn_radiation_wavelength     0.71073
_diffrn_measurement_device_type     'Bruker APEXII CCD'
_diffrn_measurement_method     '\f and \w scans'
_diffrn_detector_area_resol_mean     ?
_diffrn_reflns_number     23422
_diffrn_reflns_av_R_equivalents     0.0420
_diffrn_reflns_theta_min     1.725
_diffrn_reflns_theta_max     27.191
_diffrn_reflns_theta_full     25.500
_diffrn_measured_fraction_theta_max     0.993
_diffrn_measured_fraction_theta_full     0.998
_diffrn_reflns_limit_h_min     -37
_diffrn_reflns_limit_h_max     39
_diffrn_reflns_limit_k_min     -17
_diffrn_reflns_limit_k_max     17
_diffrn_reflns_limit_l_min     -27
_diffrn_reflns_limit_l_max     25
_refine_special_details     ?
_reflns_number_total     7310
_reflns_number_gt     5978
_reflns_threshold_expression     'I > 2\s(I)'
_refine_ls_structure_factor_coef     Fsqd
_refine_ls_matrix_type     full
_refine_ls_R_factor_all     0.0402
_refine_ls_R_factor_gt     0.0283
_refine_ls_wR_factor_gt     0.0625
_refine_ls_wR_factor_ref     0.0664
_refine_ls_goodness_of_fit_ref     1.014
_refine_ls_restrained_S_all     1.014
_refine_ls_number_reflns     7310
_refine_ls_number_parameters     431
_refine_ls_number_restraints     0
_refine_ls_hydrogen_treatment     constr
_refine_ls_weighting_scheme     calc
_refine_ls_weighting_details
                      'w=1/[\s^2^(Fo^2^)+(0.0285P)^2^] where P=(Fo^2^+2Fc^2^)/3'
_atom_sites_solution_hydrogens     geom
_atom_sites_solution_primary     ?
_atom_sites_solution_secondary     ?
_refine_ls_shift/su_max     0.001
_refine_ls_shift/su_mean     0.000
_refine_diff_density_max     0.517
_refine_diff_density_min     -0.556
_refine_ls_extinction_method     none
_refine_ls_extinction_coef     .
loop_
    _atom_type_symbol
    _atom_type_description
    _atom_type_scat_dispersion_real
    _atom_type_scat_dispersion_imag
    _atom_type_scat_source
    'C' 'C' 0.0033 0.0016
                         'International Tables Vol C Tables 4.2.6.8 and 6.1.1.4'
    'H' 'H' 0.0000 0.0000
                         'International Tables Vol C Tables 4.2.6.8 and 6.1.1.4'
    'N' 'N' 0.0061 0.0033
                         'International Tables Vol C Tables 4.2.6.8 and 6.1.1.4'
    'O' 'O' 0.0106 0.0060
                         'International Tables Vol C Tables 4.2.6.8 and 6.1.1.4'
    'Cl' 'Cl' 0.1484 0.1585
                         'International Tables Vol C Tables 4.2.6.8 and 6.1.1.4'
    'Zn' 'Zn' 0.2839 1.4301
                         'International Tables Vol C Tables 4.2.6.8 and 6.1.1.4'
    'Br' 'Br' -0.2901 2.4595
                         'International Tables Vol C Tables 4.2.6.8 and 6.1.1.4'
_computing_data_collection
;
APEX2 (Bruker, 2014)
;
_computing_cell_refinement
;
SAINT (Bruker, 2014)
;
_computing_data_reduction
;
SAINT (Bruker, 2014)
;
_computing_structure_solution
;
SHELXT (Sheldrick, 2015a)
;
_computing_structure_refinement
;
SHELXL2018 (Sheldrick, 2015b)
;
_computing_molecular_graphics
;
SHELXTL (Sheldrick, 2008)
;
_computing_publication_material
;
SHELXTL (Sheldrick, 2008)
;
loop_
    _atom_site_type_symbol
    _atom_site_label
    _atom_site_fract_x
    _atom_site_fract_y
    _atom_site_fract_z
    _atom_site_U_iso_or_equiv
    _atom_site_adp_type
    _atom_site_calc_flag
    _atom_site_occupancy
    _atom_site_disorder_assembly
    _atom_site_disorder_group
    Zn Zn1 0.500000 0.14227(3) 0.250000 0.01098(11) Uani d 1 . .
    Zn Zn2 0.500000 0.36678(3) 0.250000 0.00984(10) Uani d 1 . .
    Zn Zn3 0.500000 0.58950(3) 0.250000 0.00943(10) Uani d 1 . .
    Br Br1 0.32810(2) 0.35929(2) 0.03320(2) 0.01421(7) Uani d 1 . .
    Br Br2 0.23309(2) 0.24841(2) 0.17654(2) 0.01768(8) Uani d 1 . .
    Br Br3 0.57097(2) 0.36780(2) 0.49927(2) 0.01481(7) Uani d 1 . .
    Br Br4 0.34475(2) 0.39606(2) 0.38605(2) 0.01633(8) Uani d 1 . .
    O O1 0.43973(8) 0.26581(13) 0.19910(12) 0.0116(4) Uani d 1 . .
    O O2 0.50660(8) 0.46259(13) 0.32385(12) 0.0105(4) Uani d 1 . .
    N N1 0.49899(10) 0.15108(16) 0.34924(15) 0.0120(5) Uani d 1 . .
    N N2 0.57350(10) 0.04396(16) 0.32655(16) 0.0128(5) Uani d 1 . .
    N N3 0.41056(10) 0.56419(16) 0.17387(14) 0.0100(5) Uani d 1 . .
    N N4 0.48785(10) 0.69446(17) 0.16238(15) 0.0120(5) Uani d 1 . .
    C C1 0.39443(13) 0.26316(19) 0.19470(18) 0.0115(6) Uani d 1 . .
    C C2 0.33828(12) 0.3003(2) 0.12332(18) 0.0125(6) Uani d 1 . .
    C C3 0.29034(12) 0.2968(2) 0.11669(18) 0.0125(6) Uani d 1 . .
    H H3A 0.252883 0.321421 0.066928 0.015 Uiso calc 1 . .
    C C4 0.29783(13) 0.2567(2) 0.18389(19) 0.0134(6) Uani d 1 . .
    C C5 0.35244(12) 0.2226(2) 0.25680(19) 0.0133(6) Uani d 1 . .
    H H5A 0.357743 0.198681 0.303803 0.016 Uiso calc 1 . .
    C C6 0.40025(13) 0.2231(2) 0.26161(19) 0.0125(6) Uani d 1 . .
    C C7 0.45614(12) 0.1826(2) 0.34060(19) 0.0130(6) Uani d 1 . .
    H H7A 0.460954 0.179563 0.389986 0.016 Uiso calc 1 . .
    C C8 0.54796(13) 0.1062(2) 0.43393(19) 0.0165(7) Uani d 1 . .
    H H8A 0.539244 0.036827 0.431509 0.020 Uiso calc 1 . .
    H H8B 0.550395 0.136791 0.478608 0.020 Uiso calc 1 . .
    C C9 0.60749(13) 0.1166(2) 0.45962(19) 0.0161(7) Uani d 1 . .
    H H9A 0.611367 0.183690 0.447945 0.019 Uiso calc 1 . .
    H H9B 0.639425 0.105514 0.522545 0.019 Uiso calc 1 . .
    C C10 0.61651(13) 0.0488(2) 0.41373(19) 0.0146(6) Uani d 1 . .
    C C11 0.66718(13) -0.0086(2) 0.45956(19) 0.0172(7) Uani d 1 . .
    H H11A 0.696529 -0.005330 0.520794 0.021 Uiso calc 1 . .
    C C12 0.67487(14) -0.0699(2) 0.4164(2) 0.0200(7) Uani d 1 . .
    H H12A 0.709631 -0.108159 0.447257 0.024 Uiso calc 1 . .
    C C13 0.63092(14) -0.0745(2) 0.3273(2) 0.0191(7) Uani d 1 . .
    H H13A 0.634965 -0.115895 0.295756 0.023 Uiso calc 1 . .
    C C14 0.58105(13) -0.0179(2) 0.2852(2) 0.0176(7) Uani d 1 . .
    H H14A 0.550541 -0.022584 0.224201 0.021 Uiso calc 1 . .
    C C15 0.47154(12) 0.45477(19) 0.33930(18) 0.0104(6) Uani d 1 . .
    C C16 0.49187(12) 0.4129(2) 0.41645(18) 0.0112(6) Uani d 1 . .
    C C17 0.45533(12) 0.3990(2) 0.43196(18) 0.0131(6) Uani d 1 . .
    H H17A 0.470451 0.370516 0.484520 0.016 Uiso calc 1 . .
    C C18 0.39659(13) 0.4268(2) 0.37030(19) 0.0123(6) Uani d 1 . .
    C C19 0.37482(13) 0.4694(2) 0.29449(18) 0.0130(6) Uani d 1 . .
    H H19A 0.334411 0.488362 0.252538 0.016 Uiso calc 1 . .
    C C20 0.41171(12) 0.4850(2) 0.27879(18) 0.0111(6) Uani d 1 . .
    C C21 0.38403(12) 0.52587(19) 0.19498(18) 0.0098(6) Uani d 1 . .
    H H21A 0.342005 0.523861 0.151561 0.012 Uiso calc 1 . .
    C C22 0.37350(12) 0.6000(2) 0.08515(18) 0.0124(6) Uani d 1 . .
    H H22A 0.331359 0.586806 0.053059 0.015 Uiso calc 1 . .
    H H22B 0.383766 0.565070 0.055952 0.015 Uiso calc 1 . .
    C C23 0.38206(13) 0.7089(2) 0.08335(19) 0.0145(6) Uani d 1 . .
    H H23A 0.346350 0.734522 0.026604 0.017 Uiso calc 1 . .
    H H23B 0.384761 0.740418 0.127954 0.017 Uiso calc 1 . .
    C C24 0.43538(13) 0.7373(2) 0.09813(19) 0.0129(6) Uani d 1 . .
    C C25 0.42998(13) 0.8065(2) 0.04501(19) 0.0148(6) Uani d 1 . .
    H H25A 0.392689 0.835759 -0.000033 0.018 Uiso calc 1 . .
    C C26 0.47876(13) 0.8322(2) 0.05796(19) 0.0153(6) Uani d 1 . .
    H H26A 0.475620 0.879928 0.022729 0.018 Uiso calc 1 . .
    C C27 0.53280(13) 0.7871(2) 0.12365(19) 0.0156(6) Uani d 1 . .
    H H27A 0.567076 0.802490 0.133565 0.019 Uiso calc 1 . .
    C C28 0.53512(13) 0.7196(2) 0.17379(19) 0.0145(6) Uani d 1 . .
    H H28A 0.571971 0.689164 0.218806 0.017 Uiso calc 1 . .
    Cl Cl1 0.27556(3) 0.71818(5) 0.15347(5) 0.01814(16) Uani d 1 . .
    O O11 0.23291(11) 0.65110(17) 0.13573(16) 0.0326(6) Uani d 1 . .
    O O12 0.25024(10) 0.81314(16) 0.12595(16) 0.0285(6) Uani d 1 . .
    O O13 0.32715(10) 0.7195(2) 0.24425(15) 0.0384(7) Uani d 1 . .
    O O14 0.29229(12) 0.69039(18) 0.10698(18) 0.0383(7) Uani d 1 . .
    N N1S 0.08476(12) 0.49951(19) 0.11043(17) 0.0250(7) Uani d 1 . .
    C C1S 0.13487(15) 0.4960(2) 0.1626(2) 0.0208(7) Uani d 1 . .
    C C2S 0.19918(14) 0.4933(3) 0.2300(2) 0.0327(9) Uani d 1 . .
    H H2S1 0.215955 0.538085 0.215527 0.049 Uiso calc 1 . .
    H H2S2 0.213104 0.427731 0.234893 0.049 Uiso calc 1 . .
    H H2S3 0.211812 0.512395 0.285114 0.049 Uiso calc 1 . .
loop_
    _atom_site_aniso_label
    _atom_site_aniso_U_11
    _atom_site_aniso_U_22
    _atom_site_aniso_U_33
    _atom_site_aniso_U_12
    _atom_site_aniso_U_13
    _atom_site_aniso_U_23
    Zn1 0.0127(2) 0.0081(2) 0.0110(2) 0.000 0.0076(2) 0.000
    Zn2 0.0117(2) 0.0072(2) 0.0126(2) 0.000 0.0091(2) 0.000
    Zn3 0.0097(2) 0.0082(2) 0.0103(2) 0.000 0.0068(2) 0.000
    Br1 0.01578(15) 0.01304(15) 0.01356(14) -0.00108(12) 0.00988(13) 0.00087(12)
    Br2 0.01496(15) 0.02397(17) 0.01785(15) -0.00013(12) 0.01263(14)
                                                                    -0.00039(13)
    Br3 0.01271(14) 0.01568(15) 0.01417(15) 0.00158(12) 0.00840(13) 0.00163(12)
    Br4 0.01600(15) 0.02204(16) 0.01645(15) -0.00221(12) 0.01321(13) 0.00029(13)
    O1 0.0112(10) 0.0095(10) 0.0142(10) -0.0017(8) 0.0087(9) -0.0025(8)
    O2 0.0122(10) 0.0106(10) 0.0126(10) -0.0008(8) 0.0100(9) -0.0022(8)
    N1 0.0125(12) 0.0092(12) 0.0115(12) -0.0006(10) 0.0070(11) 0.0016(10)
    N2 0.0160(12) 0.0068(12) 0.0155(12) -0.0018(10) 0.0107(11) 0.0007(10)
    N3 0.0119(12) 0.0090(12) 0.0100(11) 0.0011(10) 0.0079(10) -0.0010(10)
    N4 0.0135(12) 0.0096(12) 0.0134(12) -0.0011(10) 0.0093(11) -0.0005(10)
    C1 0.0139(14) 0.0057(13) 0.0140(14) -0.0007(11) 0.0092(13) -0.0025(11)
    C2 0.0162(15) 0.0079(14) 0.0133(14) -0.0048(12) 0.0099(13) -0.0029(12)
    C3 0.0129(14) 0.0083(14) 0.0144(14) 0.0008(11) 0.0086(13) 0.0003(12)
    C4 0.0135(14) 0.0126(15) 0.0174(15) -0.0033(12) 0.0118(13) -0.0028(12)
    C5 0.0151(15) 0.0103(14) 0.0148(15) -0.0023(12) 0.0104(13) -0.0018(12)
    C6 0.0151(15) 0.0059(13) 0.0157(15) -0.0012(11) 0.0102(13) -0.0020(12)
    C7 0.0167(15) 0.0074(14) 0.0145(14) -0.0052(12) 0.0104(13) -0.0035(12)
    C8 0.0195(16) 0.0128(15) 0.0157(15) 0.0013(13) 0.0113(14) 0.0029(13)
    C9 0.0156(15) 0.0131(15) 0.0122(14) 0.0005(12) 0.0066(13) 0.0007(12)
    C10 0.0164(15) 0.0113(15) 0.0148(15) -0.0024(12) 0.0100(13) 0.0008(12)
    C11 0.0128(15) 0.0170(16) 0.0136(15) -0.0003(12) 0.0057(13) 0.0023(13)
    C12 0.0181(16) 0.0130(15) 0.0246(17) 0.0033(13) 0.0127(15) 0.0041(14)
    C13 0.0238(17) 0.0125(15) 0.0221(17) 0.0014(13) 0.0160(15) 0.0009(13)
    C14 0.0192(16) 0.0120(15) 0.0152(15) -0.0014(13) 0.0092(14) 0.0006(13)
    C15 0.0143(14) 0.0046(13) 0.0163(14) -0.0018(11) 0.0120(13) -0.0037(11)
    C16 0.0096(14) 0.0110(14) 0.0113(14) 0.0008(11) 0.0065(12) -0.0020(12)
    C17 0.0175(15) 0.0096(14) 0.0119(14) -0.0025(12) 0.0099(13) -0.0015(12)
    C18 0.0137(14) 0.0132(15) 0.0168(15) -0.0026(12) 0.0130(13) -0.0030(12)
    C19 0.0137(14) 0.0136(15) 0.0110(14) -0.0001(12) 0.0082(12) -0.0038(12)
    C20 0.0128(14) 0.0082(14) 0.0132(14) -0.0014(11) 0.0092(12) -0.0014(12)
    C21 0.0080(13) 0.0091(14) 0.0114(13) 0.0008(11) 0.0062(12) -0.0020(11)
    C22 0.0109(14) 0.0154(15) 0.0110(14) -0.0017(12) 0.0074(12) -0.0013(12)
    C23 0.0154(15) 0.0120(15) 0.0146(15) 0.0041(12) 0.0096(13) 0.0054(12)
    C24 0.0170(15) 0.0085(14) 0.0142(14) -0.0024(12) 0.0110(13) -0.0033(12)
    C25 0.0168(15) 0.0101(14) 0.0154(15) 0.0027(12) 0.0102(13) 0.0034(12)
    C26 0.0242(16) 0.0113(14) 0.0147(15) -0.0012(13) 0.0150(14) 0.0003(12)
    C27 0.0181(15) 0.0147(15) 0.0171(15) -0.0045(13) 0.0133(14) -0.0016(13)
    C28 0.0147(15) 0.0129(15) 0.0150(15) 0.0011(12) 0.0097(13) 0.0002(12)
    Cl1 0.0169(4) 0.0209(4) 0.0201(4) 0.0014(3) 0.0140(3) -0.0002(3)
    O11 0.0386(15) 0.0322(14) 0.0322(14) -0.0188(12) 0.0262(13) -0.0101(12)
    O12 0.0306(13) 0.0187(12) 0.0425(15) 0.0058(10) 0.0273(13) -0.0003(11)
    O13 0.0182(13) 0.0659(19) 0.0193(13) -0.0026(13) 0.0080(11) 0.0072(13)
    O14 0.0582(17) 0.0329(15) 0.0568(18) 0.0171(13) 0.0521(16) 0.0089(13)
    N1S 0.0239(16) 0.0186(15) 0.0221(15) -0.0001(12) 0.0115(14) -0.0009(12)
    C1S 0.0312(19) 0.0096(15) 0.0246(18) 0.0020(14) 0.0202(17) 0.0011(13)
    C2S 0.0239(19) 0.0217(18) 0.042(2) 0.0014(15) 0.0182(18) 0.0031(17)
_geom_special_details
;
 All esds (except the esd in the dihedral angle between two l.s. planes)
 are estimated using the full covariance matrix.  The cell esds are taken
 into account individually in the estimation of esds in distances, angles
 and torsion angles; correlations between esds in cell parameters are only
 used when they are defined by crystal symmetry.  An approximate (isotropic)
 treatment of cell esds is used for estimating esds involving l.s. planes.
;
loop_
    _geom_bond_atom_site_label_1
    _geom_bond_atom_site_label_2
    _geom_bond_site_symmetry_2
    _geom_bond_distance
    _geom_bond_publ_flag
    Zn1 N1 2_655 2.122(2) ?
    Zn1 N1 . 2.122(2) ?
    Zn1 N2 2_655 2.148(2) ?
    Zn1 N2 . 2.148(2) ?
    Zn1 O1 2_655 2.1943(19) ?
    Zn1 O1 . 2.1943(19) ?
    Zn1 Zn2 . 3.1100(7) ?
    Zn2 O2 . 1.9512(19) ?
    Zn2 O2 2_655 1.9512(19) ?
    Zn2 O1 . 1.9602(19) ?
    Zn2 O1 2_655 1.9602(19) ?
    Zn2 Zn3 . 3.0852(7) ?
    Zn3 N3 . 2.067(2) ?
    Zn3 N3 2_655 2.067(2) ?
    Zn3 N4 2_655 2.177(2) ?
    Zn3 N4 . 2.177(2) ?
    Zn3 O2 . 2.2664(19) ?
    Zn3 O2 2_655 2.2664(19) ?
    Br1 C2 . 1.892(3) ?
    Br2 C4 . 1.895(3) ?
    Br3 C16 . 1.894(3) ?
    Br4 C18 . 1.888(3) ?
    O1 C1 . 1.334(3) ?
    O2 C15 . 1.328(3) ?
    N1 C7 . 1.280(4) ?
    N1 C8 . 1.481(4) ?
    N2 C14 . 1.351(4) ?
    N2 C10 . 1.354(4) ?
    N3 C21 . 1.282(4) ?
    N3 C22 . 1.467(3) ?
    N4 C28 . 1.350(4) ?
    N4 C24 . 1.350(4) ?
    C1 C2 . 1.408(4) ?
    C1 C6 . 1.412(4) ?
    C2 C3 . 1.386(4) ?
    C3 C4 . 1.390(4) ?
    C3 H3A . 0.9500 ?
    C4 C5 . 1.379(4) ?
    C5 C6 . 1.405(4) ?
    C5 H5A . 0.9500 ?
    C6 C7 . 1.468(4) ?
    C7 H7A . 0.9500 ?
    C8 C9 . 1.524(4) ?
    C8 H8A . 0.9900 ?
    C8 H8B . 0.9900 ?
    C9 C10 . 1.505(4) ?
    C9 H9A . 0.9900 ?
    C9 H9B . 0.9900 ?
    C10 C11 . 1.396(4) ?
    C11 C12 . 1.379(4) ?
    C11 H11A . 0.9500 ?
    C12 C13 . 1.384(4) ?
    C12 H12A . 0.9500 ?
    C13 C14 . 1.381(4) ?
    C13 H13A . 0.9500 ?
    C14 H14A . 0.9500 ?
    C15 C16 . 1.414(4) ?
    C15 C20 . 1.415(4) ?
    C16 C17 . 1.383(4) ?
    C17 C18 . 1.383(4) ?
    C17 H17A . 0.9500 ?
    C18 C19 . 1.380(4) ?
    C19 C20 . 1.400(4) ?
    C19 H19A . 0.9500 ?
    C20 C21 . 1.460(4) ?
    C21 H21A . 0.9500 ?
    C22 C23 . 1.536(4) ?
    C22 H22A . 0.9900 ?
    C22 H22B . 0.9900 ?
    C23 C24 . 1.500(4) ?
    C23 H23A . 0.9900 ?
    C23 H23B . 0.9900 ?
    C24 C25 . 1.398(4) ?
    C25 C26 . 1.378(4) ?
    C25 H25A . 0.9500 ?
    C26 C27 . 1.395(4) ?
    C26 H26A . 0.9500 ?
    C27 C28 . 1.378(4) ?
    C27 H27A . 0.9500 ?
    C28 H28A . 0.9500 ?
    Cl1 O13 . 1.435(2) ?
    Cl1 O11 . 1.435(2) ?
    Cl1 O12 . 1.435(2) ?
    Cl1 O14 . 1.438(2) ?
    N1S C1S . 1.134(4) ?
    C1S C2S . 1.454(5) ?
    C2S H2S1 . 0.9800 ?
    C2S H2S2 . 0.9800 ?
    C2S H2S3 . 0.9800 ?
loop_
    _geom_angle_atom_site_label_1
    _geom_angle_atom_site_label_2
    _geom_angle_atom_site_label_3
    _geom_angle_site_symmetry_1
    _geom_angle_site_symmetry_3
    _geom_angle
    _geom_angle_publ_flag
    N1 Zn1 N1 2_655 . 173.41(12) ?
    N1 Zn1 N2 2_655 2_655 90.48(9) ?
    N1 Zn1 N2 . 2_655 93.70(9) ?
    N1 Zn1 N2 2_655 . 93.70(9) ?
    N1 Zn1 N2 . . 90.48(9) ?
    N2 Zn1 N2 2_655 . 101.31(12) ?
    N1 Zn1 O1 2_655 2_655 82.16(8) ?
    N1 Zn1 O1 . 2_655 92.68(8) ?
    N2 Zn1 O1 2_655 2_655 166.02(8) ?
    N2 Zn1 O1 . 2_655 91.06(8) ?
    N1 Zn1 O1 2_655 . 92.68(8) ?
    N1 Zn1 O1 . . 82.16(8) ?
    N2 Zn1 O1 2_655 . 91.06(8) ?
    N2 Zn1 O1 . . 166.02(8) ?
    O1 Zn1 O1 2_655 . 77.49(10) ?
    N1 Zn1 Zn2 2_655 . 86.70(6) ?
    N1 Zn1 Zn2 . . 86.70(6) ?
    N2 Zn1 Zn2 2_655 . 129.35(6) ?
    N2 Zn1 Zn2 . . 129.34(6) ?
    O1 Zn1 Zn2 2_655 . 38.75(5) ?
    O1 Zn1 Zn2 . . 38.75(5) ?
    O2 Zn2 O2 . 2_655 94.29(11) ?
    O2 Zn2 O1 . . 117.97(8) ?
    O2 Zn2 O1 2_655 . 120.11(8) ?
    O2 Zn2 O1 . 2_655 120.11(8) ?
    O2 Zn2 O1 2_655 2_655 117.96(8) ?
    O1 Zn2 O1 . 2_655 88.95(11) ?
    O2 Zn2 Zn3 . . 47.14(6) ?
    O2 Zn2 Zn3 2_655 . 47.14(6) ?
    O1 Zn2 Zn3 . . 135.52(6) ?
    O1 Zn2 Zn3 2_655 . 135.52(6) ?
    O2 Zn2 Zn1 . . 132.86(6) ?
    O2 Zn2 Zn1 2_655 . 132.86(6) ?
    O1 Zn2 Zn1 . . 44.48(6) ?
    O1 Zn2 Zn1 2_655 . 44.48(6) ?
    Zn3 Zn2 Zn1 . . 180.0 ?
    N3 Zn3 N3 . 2_655 160.47(13) ?
    N3 Zn3 N4 . 2_655 98.19(9) ?
    N3 Zn3 N4 2_655 2_655 94.83(9) ?
    N3 Zn3 N4 . . 94.83(9) ?
    N3 Zn3 N4 2_655 . 98.19(9) ?
    N4 Zn3 N4 2_655 . 96.20(13) ?
    N3 Zn3 O2 . . 81.50(8) ?
    N3 Zn3 O2 2_655 . 83.37(8) ?
    N4 Zn3 O2 2_655 . 92.83(8) ?
    N4 Zn3 O2 . . 170.67(8) ?
    N3 Zn3 O2 . 2_655 83.37(8) ?
    N3 Zn3 O2 2_655 2_655 81.50(8) ?
    N4 Zn3 O2 2_655 2_655 170.67(8) ?
    N4 Zn3 O2 . 2_655 92.83(8) ?
    O2 Zn3 O2 . 2_655 78.27(10) ?
    N3 Zn3 Zn2 . . 80.23(6) ?
    N3 Zn3 Zn2 2_655 . 80.23(6) ?
    N4 Zn3 Zn2 2_655 . 131.90(6) ?
    N4 Zn3 Zn2 . . 131.90(6) ?
    O2 Zn3 Zn2 . . 39.13(5) ?
    O2 Zn3 Zn2 2_655 . 39.13(5) ?
    C1 O1 Zn2 . . 127.79(17) ?
    C1 O1 Zn1 . . 120.56(17) ?
    Zn2 O1 Zn1 . . 96.78(8) ?
    C15 O2 Zn2 . . 118.78(16) ?
    C15 O2 Zn3 . . 121.70(16) ?
    Zn2 O2 Zn3 . . 93.73(8) ?
    C7 N1 C8 . . 114.8(3) ?
    C7 N1 Zn1 . . 125.8(2) ?
    C8 N1 Zn1 . . 118.89(19) ?
    C14 N2 C10 . . 118.1(3) ?
    C14 N2 Zn1 . . 118.13(19) ?
    C10 N2 Zn1 . . 123.2(2) ?
    C21 N3 C22 . . 117.3(2) ?
    C21 N3 Zn3 . . 128.81(19) ?
    C22 N3 Zn3 . . 113.82(17) ?
    C28 N4 C24 . . 118.3(3) ?
    C28 N4 Zn3 . . 118.68(19) ?
    C24 N4 Zn3 . . 123.00(19) ?
    O1 C1 C2 . . 121.9(3) ?
    O1 C1 C6 . . 121.8(3) ?
    C2 C1 C6 . . 116.3(3) ?
    C3 C2 C1 . . 122.9(3) ?
    C3 C2 Br1 . . 118.5(2) ?
    C1 C2 Br1 . . 118.6(2) ?
    C2 C3 C4 . . 119.1(3) ?
    C2 C3 H3A . . 120.5 ?
    C4 C3 H3A . . 120.5 ?
    C5 C4 C3 . . 120.5(3) ?
    C5 C4 Br2 . . 119.1(2) ?
    C3 C4 Br2 . . 120.4(2) ?
    C4 C5 C6 . . 120.0(3) ?
    C4 C5 H5A . . 120.0 ?
    C6 C5 H5A . . 120.0 ?
    C5 C6 C1 . . 121.1(3) ?
    C5 C6 C7 . . 116.1(3) ?
    C1 C6 C7 . . 122.7(3) ?
    N1 C7 C6 . . 126.2(3) ?
    N1 C7 H7A . . 116.9 ?
    C6 C7 H7A . . 116.9 ?
    N1 C8 C9 . . 112.4(2) ?
    N1 C8 H8A . . 109.1 ?
    C9 C8 H8A . . 109.1 ?
    N1 C8 H8B . . 109.1 ?
    C9 C8 H8B . . 109.1 ?
    H8A C8 H8B . . 107.9 ?
    C10 C9 C8 . . 114.6(2) ?
    C10 C9 H9A . . 108.6 ?
    C8 C9 H9A . . 108.6 ?
    C10 C9 H9B . . 108.6 ?
    C8 C9 H9B . . 108.6 ?
    H9A C9 H9B . . 107.6 ?
    N2 C10 C11 . . 120.9(3) ?
    N2 C10 C9 . . 118.0(3) ?
    C11 C10 C9 . . 121.1(3) ?
    C12 C11 C10 . . 120.4(3) ?
    C12 C11 H11A . . 119.8 ?
    C10 C11 H11A . . 119.8 ?
    C11 C12 C13 . . 118.6(3) ?
    C11 C12 H12A . . 120.7 ?
    C13 C12 H12A . . 120.7 ?
    C14 C13 C12 . . 118.7(3) ?
    C14 C13 H13A . . 120.7 ?
    C12 C13 H13A . . 120.7 ?
    N2 C14 C13 . . 123.3(3) ?
    N2 C14 H14A . . 118.4 ?
    C13 C14 H14A . . 118.4 ?
    O2 C15 C16 . . 121.4(2) ?
    O2 C15 C20 . . 122.1(3) ?
    C16 C15 C20 . . 116.5(3) ?
    C17 C16 C15 . . 122.5(3) ?
    C17 C16 Br3 . . 118.5(2) ?
    C15 C16 Br3 . . 118.9(2) ?
    C16 C17 C18 . . 119.4(3) ?
    C16 C17 H17A . . 120.3 ?
    C18 C17 H17A . . 120.3 ?
    C19 C18 C17 . . 120.3(3) ?
    C19 C18 Br4 . . 120.0(2) ?
    C17 C18 Br4 . . 119.5(2) ?
    C18 C19 C20 . . 120.6(3) ?
    C18 C19 H19A . . 119.7 ?
    C20 C19 H19A . . 119.7 ?
    C19 C20 C15 . . 120.6(3) ?
    C19 C20 C21 . . 116.7(3) ?
    C15 C20 C21 . . 122.6(3) ?
    N3 C21 C20 . . 126.8(3) ?
    N3 C21 H21A . . 116.6 ?
    C20 C21 H21A . . 116.6 ?
    N3 C22 C23 . . 111.5(2) ?
    N3 C22 H22A . . 109.3 ?
    C23 C22 H22A . . 109.3 ?
    N3 C22 H22B . . 109.3 ?
    C23 C22 H22B . . 109.3 ?
    H22A C22 H22B . . 108.0 ?
    C24 C23 C22 . . 115.8(2) ?
    C24 C23 H23A . . 108.3 ?
    C22 C23 H23A . . 108.3 ?
    C24 C23 H23B . . 108.3 ?
    C22 C23 H23B . . 108.3 ?
    H23A C23 H23B . . 107.4 ?
    N4 C24 C25 . . 121.1(3) ?
    N4 C24 C23 . . 119.1(3) ?
    C25 C24 C23 . . 119.8(3) ?
    C26 C25 C24 . . 120.0(3) ?
    C26 C25 H25A . . 120.0 ?
    C24 C25 H25A . . 120.0 ?
    C25 C26 C27 . . 118.9(3) ?
    C25 C26 H26A . . 120.5 ?
    C27 C26 H26A . . 120.5 ?
    C28 C27 C26 . . 118.2(3) ?
    C28 C27 H27A . . 120.9 ?
    C26 C27 H27A . . 120.9 ?
    N4 C28 C27 . . 123.5(3) ?
    N4 C28 H28A . . 118.2 ?
    C27 C28 H28A . . 118.2 ?
    O13 Cl1 O11 . . 110.02(15) ?
    O13 Cl1 O12 . . 109.40(16) ?
    O11 Cl1 O12 . . 109.83(15) ?
    O13 Cl1 O14 . . 109.36(16) ?
    O11 Cl1 O14 . . 109.75(16) ?
    O12 Cl1 O14 . . 108.47(15) ?
    N1S C1S C2S . . 178.9(4) ?
    C1S C2S H2S1 . . 109.5 ?
    C1S C2S H2S2 . . 109.5 ?
    H2S1 C2S H2S2 . . 109.5 ?
    C1S C2S H2S3 . . 109.5 ?
    H2S1 C2S H2S3 . . 109.5 ?
    H2S2 C2S H2S3 . . 109.5 ?
loop_
    _geom_torsion_atom_site_label_1
    _geom_torsion_atom_site_label_2
    _geom_torsion_atom_site_label_3
    _geom_torsion_atom_site_label_4
    _geom_torsion_site_symmetry_1
    _geom_torsion_site_symmetry_2
    _geom_torsion_site_symmetry_3
    _geom_torsion_site_symmetry_4
    _geom_torsion
    _geom_torsion_publ_flag
    Zn2 O1 C1 C2 . . . . 91.5(3) ?
    Zn1 O1 C1 C2 . . . . -139.4(2) ?
    Zn2 O1 C1 C6 . . . . -88.3(3) ?
    Zn1 O1 C1 C6 . . . . 40.8(3) ?
    O1 C1 C2 C3 . . . . 178.8(3) ?
    C6 C1 C2 C3 . . . . -1.4(4) ?
    O1 C1 C2 Br1 . . . . -2.1(4) ?
    C6 C1 C2 Br1 . . . . 177.7(2) ?
    C1 C2 C3 C4 . . . . 1.4(4) ?
    Br1 C2 C3 C4 . . . . -177.8(2) ?
    C2 C3 C4 C5 . . . . 1.2(4) ?
    C2 C3 C4 Br2 . . . . -178.9(2) ?
    C3 C4 C5 C6 . . . . -3.6(4) ?
    Br2 C4 C5 C6 . . . . 176.5(2) ?
    C4 C5 C6 C1 . . . . 3.5(4) ?
    C4 C5 C6 C7 . . . . -178.2(3) ?
    O1 C1 C6 C5 . . . . 178.7(3) ?
    C2 C1 C6 C5 . . . . -1.1(4) ?
    O1 C1 C6 C7 . . . . 0.6(4) ?
    C2 C1 C6 C7 . . . . -179.2(3) ?
    C8 N1 C7 C6 . . . . -174.9(3) ?
    Zn1 N1 C7 C6 . . . . -3.0(4) ?
    C5 C6 C7 N1 . . . . 159.0(3) ?
    C1 C6 C7 N1 . . . . -22.8(4) ?
    C7 N1 C8 C9 . . . . -150.8(3) ?
    Zn1 N1 C8 C9 . . . . 36.7(3) ?
    N1 C8 C9 C10 . . . . -76.7(3) ?
    C14 N2 C10 C11 . . . . 0.0(4) ?
    Zn1 N2 C10 C11 . . . . -171.6(2) ?
    C14 N2 C10 C9 . . . . -179.0(3) ?
    Zn1 N2 C10 C9 . . . . 9.4(4) ?
    C8 C9 C10 N2 . . . . 50.5(4) ?
    C8 C9 C10 C11 . . . . -128.5(3) ?
    N2 C10 C11 C12 . . . . 1.4(5) ?
    C9 C10 C11 C12 . . . . -179.6(3) ?
    C10 C11 C12 C13 . . . . -1.2(5) ?
    C11 C12 C13 C14 . . . . -0.2(5) ?
    C10 N2 C14 C13 . . . . -1.5(4) ?
    Zn1 N2 C14 C13 . . . . 170.5(2) ?
    C12 C13 C14 N2 . . . . 1.6(5) ?
    Zn2 O2 C15 C16 . . . . 98.9(3) ?
    Zn3 O2 C15 C16 . . . . -145.8(2) ?
    Zn2 O2 C15 C20 . . . . -79.1(3) ?
    Zn3 O2 C15 C20 . . . . 36.1(3) ?
    O2 C15 C16 C17 . . . . -176.3(3) ?
    C20 C15 C16 C17 . . . . 1.9(4) ?
    O2 C15 C16 Br3 . . . . 0.3(4) ?
    C20 C15 C16 Br3 . . . . 178.48(19) ?
    C15 C16 C17 C18 . . . . -0.1(4) ?
    Br3 C16 C17 C18 . . . . -176.7(2) ?
    C16 C17 C18 C19 . . . . -0.9(4) ?
    C16 C17 C18 Br4 . . . . 173.6(2) ?
    C17 C18 C19 C20 . . . . 0.0(4) ?
    Br4 C18 C19 C20 . . . . -174.4(2) ?
    C18 C19 C20 C15 . . . . 1.9(4) ?
    C18 C19 C20 C21 . . . . 176.9(3) ?
    O2 C15 C20 C19 . . . . 175.4(2) ?
    C16 C15 C20 C19 . . . . -2.7(4) ?
    O2 C15 C20 C21 . . . . 0.7(4) ?
    C16 C15 C20 C21 . . . . -177.5(3) ?
    C22 N3 C21 C20 . . . . 179.5(3) ?
    Zn3 N3 C21 C20 . . . . -3.8(4) ?
    C19 C20 C21 N3 . . . . 164.3(3) ?
    C15 C20 C21 N3 . . . . -20.7(4) ?
    C21 N3 C22 C23 . . . . 119.6(3) ?
    Zn3 N3 C22 C23 . . . . -57.7(3) ?
    N3 C22 C23 C24 . . . . 81.3(3) ?
    C28 N4 C24 C25 . . . . -0.5(4) ?
    Zn3 N4 C24 C25 . . . . 178.0(2) ?
    C28 N4 C24 C23 . . . . 178.8(3) ?
    Zn3 N4 C24 C23 . . . . -2.6(4) ?
    C22 C23 C24 N4 . . . . -44.7(4) ?
    C22 C23 C24 C25 . . . . 134.6(3) ?
    N4 C24 C25 C26 . . . . -0.2(4) ?
    C23 C24 C25 C26 . . . . -179.5(3) ?
    C24 C25 C26 C27 . . . . 1.0(4) ?
    C25 C26 C27 C28 . . . . -1.1(4) ?
    C24 N4 C28 C27 . . . . 0.4(4) ?
    Zn3 N4 C28 C27 . . . . -178.2(2) ?
    C26 C27 C28 N4 . . . . 0.4(4) ?
loop_
    _geom_hbond_atom_site_label_D
    _geom_hbond_atom_site_label_H
    _geom_hbond_atom_site_label_A
    _geom_hbond_site_symmetry_A
    _geom_hbond_distance_DH
    _geom_hbond_distance_HA
    _geom_hbond_distance_DA
    _geom_hbond_angle_DHA
    _geom_hbond_publ_flag
    C9 H9A Br1 2_655 0.99 2.92 3.854(3) 157.2 yes
    C9 H9A O1 2_655 0.99 2.60 3.317(4) 129.1 yes
    C21 H21A O14 . 0.95 2.57 3.080(4) 114.1 yes
    C22 H22A O14 . 0.99 2.58 3.099(4) 112.5 yes
    C22 H22B Br4 6_565 0.99 2.96 3.664(3) 129.0 yes
    C23 H23A O12 7_565 0.99 2.58 3.427(4) 144.1 yes
    C28 H28A N3 2_655 0.95 2.60 3.236(4) 124.5 yes
    C2S H2S1 O11 . 0.98 2.60 3.556(4) 164.7 yes
    C2S H2S2 Br2 . 0.98 3.02 3.935(4) 156.5 yes
    C2S H2S2 Br4 . 0.98 3.04 3.561(3) 114.9 yes
_shelx_hkl_file
;
   2   0  -2  117.37    4.73
   4   0  -4   64.38    2.75
   6   0  -6  458.75   18.37
   8   0  -8   75.04    3.39
  10   0 -10  108.73    4.82
 -12   0  12   15.90    0.95
  14   0 -14   25.85    1.70
 -14   0  14   22.45    1.30
  16   0 -16  159.63    7.20
 -16   0  16  161.78    6.77
  18   0 -18   88.22    4.50
 -18   0  18   90.35    4.04
  20   0 -20   48.43    3.06
  22   0 -22   99.09    5.20
  24   0 -24   94.87    5.12
  26   0 -26   12.09    1.89
  -1   1   1   88.42    3.62
   1   1  -1   77.98    3.62
   1  -1  -1   89.92    3.59
   1  -1  -1  103.62    3.63
  -1  -1   1   92.97    3.63
   3   1  -3    7.57    0.49
  -3   1   3    9.02    0.39
   3  -1  -3    8.26    0.39
  -3  -1   3    8.91    0.46
   3  -1  -3    9.16    0.50
   5   1  -5  241.89    9.99
  -5   1   5  248.40    9.81
   5  -1  -5  246.88    9.98
  -5  -1   5  250.75    9.89
  -7   1   7    0.42    0.16
   7   1  -7    1.01    0.31
   7  -1  -7    0.36    0.28
  -7  -1   7    0.60    0.21
   9   1  -9   22.02    1.37
  -9   1   9   22.69    1.11
   9  -1  -9   22.09    1.37
  -9  -1   9   24.88    1.21
  11   1 -11   89.75    4.08
 -11   1  11   87.82    3.73
 -11  -1  11   92.14    3.83
  11  -1 -11   83.67    4.05
  13   1 -13   65.63    3.16
 -13   1  13   60.69    2.74
 -13  -1  13   57.91    2.80
  13  -1 -13   65.89    3.17
  15   1 -15    0.76    0.58
 -15   1  15    0.39    0.36
  15  -1 -15    0.13    0.58
 -15  -1  15   -0.08    0.38
  17   1 -17   38.56    2.45
 -17   1  17   40.06    1.99
 -17  -1  17   38.25    2.08
  17  -1 -17   39.49    2.45
  19   1 -19    4.65    1.07
  19  -1 -19    1.95    0.87
 -19  -1  19    1.20    0.46
  21   1 -21  130.62    6.20
  21  -1 -21  122.15    6.13
  23   1 -23   -0.83    0.94
  23  -1 -23    2.27    1.14
  25   1 -25   -0.48    1.17
  25  -1 -25    0.71    1.21
  27   1 -27   32.28    3.12
  27  -1 -27   36.28    3.14
   0   2   0  203.31    8.17
   0  -2   0  207.44    8.17
   2   2  -2    4.07    0.32
  -2   2   2    4.18    0.30
   2  -2  -2    3.99    0.29
  -2  -2   2    4.40    0.32
   2  -2  -2    4.04    0.24
   4   2  -4  319.84   12.62
  -4  -2   4  319.28   12.58
   4  -2  -4  307.53   12.59
   4  -2  -4  313.43   12.45
   6   2  -6   54.20    2.48
  -6   2   6   53.10    2.24
   6  -2  -6   56.07    2.48
  -6  -2   6   56.45    2.40
   8   2  -8   13.58    0.99
  -8   2   8   15.53    0.74
   8  -2  -8   14.23    0.99
  -8  -2   8   16.19    0.92
 -10   2  10    1.88    0.28
  10   2 -10    1.82    0.50
  10  -2 -10    2.89    0.58
 -10  -2  10    2.01    0.42
  12   2 -12    1.58    0.57
 -12   2  12    2.08    0.34
 -12  -2  12    2.51    0.48
  12  -2 -12    1.08    0.54
  14   2 -14   12.63    1.31
 -14   2  14   14.55    0.89
  14  -2 -14   15.58    1.45
 -14  -2  14   14.22    1.08
  16   2 -16   35.17    2.21
 -16   2  16   32.33    1.67
 -16  -2  16   34.64    1.90
  16  -2 -16   34.44    2.20
  18   2 -18   63.65    3.50
 -18  -2  18   66.30    3.14
  18  -2 -18   58.73    3.42
  20   2 -20    3.20    1.05
 -20  -2  20    3.02    0.78
  20  -2 -20    3.85    1.07
  22   2 -22    0.89    0.97
  22  -2 -22    2.88    1.19
  24   2 -24    1.84    1.19
  24  -2 -24    1.37    1.10
  26   2 -26    6.71    1.57
  26  -2 -26    6.44    1.57
  -1   3   1   12.67    0.64
   1   3  -1   12.22    0.65
   1  -3  -1   12.37    0.62
  -1  -3   1   12.02    0.66
   3   3  -3   10.33    0.62
  -3   3   3   10.55    0.59
   3  -3  -3   10.32    0.59
  -3  -3   3    8.76    0.59
   3  -3  -3   10.21    0.50
   5   3  -5  273.36   11.01
   5  -3  -5  270.63   10.79
   5  -3  -5  273.74   10.97
  -5  -3   5  269.95   10.96
  -7   3   7   72.12    2.99
   7   3  -7   71.40    3.28
   7  -3  -7   77.85    2.98
  -7  -3   7   74.31    3.22
   7  -3  -7   70.56    3.25
  -9   3   9   65.67    2.67
   9   3  -9   63.03    3.03
  -9  -3   9   64.97    2.92
   9  -3  -9   64.31    3.02
  11   3 -11    4.68    0.74
 -11   3  11    5.51    0.43
 -11  -3  11    4.57    0.62
  11  -3 -11    6.33    0.81
  13   3 -13    9.92    1.15
 -13   3  13    9.18    0.62
  13  -3 -13    8.52    1.03
 -13  -3  13    8.94    0.92
  15   3 -15   94.46    4.56
 -15   3  15   97.75    4.13
  15  -3 -15   90.77    4.50
 -15  -3  15   93.84    4.28
  17   3 -17  103.95    5.22
  17  -3 -17  106.52    5.20
 -17  -3  17  114.64    4.94
  19   3 -19   19.58    1.94
  19  -3 -19   18.24    1.86
 -19  -3  19   19.58    1.59
  21   3 -21    2.21    1.11
 -21  -3  21    1.71    0.78
  21  -3 -21    1.14    0.93
  23   3 -23   49.29    3.28
  23  -3 -23   49.29    3.23
  25   3 -25    6.06    1.64
  25  -3 -25    8.90    1.72
   0   4   0   40.21    1.83
   0  -4   0   41.94    1.83
   2   4  -2   35.67    1.61
  -2   4   2   33.12    1.57
   2  -4  -2   36.44    1.54
  -2  -4   2   34.57    1.62
  -4   4   4  154.15    6.42
   4   4  -4  158.20    6.46
   4  -4  -4  160.98    6.43
   4  -4  -4  156.27    6.29
  -4  -4   4  154.62    6.45
   6   4  -6  118.74    5.08
   6  -4  -6  116.96    5.04
  -6  -4   6  120.20    5.06
   6  -4  -6  122.58    4.83
   8   4  -8    1.39    0.42
  -8   4   8    1.19    0.18
   8  -4  -8    1.93    0.19
  -8  -4   8    1.82    0.42
   8  -4  -8    1.69    0.45
  10   4 -10   14.15    1.19
 -10   4  10   13.24    0.68
  10  -4 -10   16.07    1.24
 -10  -4  10   14.58    1.06
 -12   4  12   21.10    1.03
  12   4 -12   22.91    1.54
  12  -4 -12   24.00    1.53
 -12  -4  12   23.25    1.41
  14   4 -14    1.18    0.65
 -14  -4  14    1.70    0.56
  14  -4 -14    0.95    0.64
  16   4 -16    1.89    0.77
  16  -4 -16    1.82    0.77
 -16  -4  16    1.97    0.65
  18   4 -18   87.47    4.35
 -18  -4  18   79.43    4.00
  18  -4 -18   82.78    4.26
  20   4 -20   15.55    1.78
  20  -4 -20   15.52    1.80
 -20  -4  20   14.27    1.41
  22   4 -22   53.98    3.46
  22  -4 -22   51.52    3.28
 -22  -4  22   50.91    2.96
  24   4 -24   65.99    4.02
  24  -4 -24   59.12    3.78
  26   4 -26   10.30    1.87
  26  -4 -26    7.92    1.69
  -1   5   1  146.99    6.06
   1   5  -1  148.17    6.07
  -1  -5   1  147.11    6.07
   1  -5  -1  148.97    6.04
   3   5  -3  219.23    8.88
  -3   5   3  220.80    8.86
   3  -5  -3  217.66    8.77
  -3  -5   3  217.02    8.90
   3  -5  -3  217.33    8.86
  -5   5   5    6.12    0.59
   5   5  -5    6.05    0.62
   5  -5  -5    6.32    0.42
   5  -5  -5    5.60    0.57
  -5  -5   5    5.30    0.60
   7   5  -7   42.00    2.04
   7  -5  -7   38.25    1.72
   7  -5  -7   43.32    2.01
  -7  -5   7   39.49    2.00
  -9   5   9    2.08    0.22
   9   5  -9    1.23    0.45
   9  -5  -9    2.08    0.22
   9  -5  -9    1.33    0.45
  -9  -5   9    1.70    0.49
 -11   5  11    4.00    0.31
  11   5 -11    4.50    0.74
 -11  -5  11    3.41    0.63
  11  -5 -11    6.01    0.79
  13   5 -13    5.23    0.88
  13  -5 -13    5.57    0.88
 -13  -5  13    4.72    0.76
  15   5 -15   15.54    1.53
  15  -5 -15   15.09    1.50
 -15  -5  15   17.29    1.48
  17   5 -17   65.43    3.48
 -17  -5  17   58.80    3.25
  17  -5 -17   66.25    3.47
  19   5 -19   18.36    1.90
 -19  -5  19   13.58    1.41
  19  -5 -19   13.32    1.61
  21   5 -21   21.41    2.12
 -21  -5  21   19.35    1.79
  21  -5 -21   18.29    2.00
  23   5 -23  122.49    6.26
 -23  -5  23  119.00    5.80
  23  -5 -23  126.73    6.24
  25   5 -25   -0.36    1.07
  25  -5 -25   -0.72    1.06
   0   6   0   34.18    1.61
   0  -6   0   32.06    1.58
  -2   6   2   49.35    2.35
   2   6  -2   52.76    2.39
  -2  -6   2   54.69    2.42
   2  -6  -2   54.19    2.33
   4   6  -4   28.71    1.44
  -4   6   4   26.94    1.40
   4  -6  -4   27.26    1.40
  -4  -6   4   26.01    1.47
   4  -6  -4   27.01    1.29
   6   6  -6   35.55    1.81
  -6   6   6   36.48    1.81
  -6  -6   6   34.70    1.83
   6  -6  -6   34.98    1.57
   6  -6  -6   34.82    1.79
   8   6  -8    0.23    0.38
   8  -6  -8    0.88    0.41
  -8  -6   8    0.32    0.41
   8  -6  -8    1.10    0.22
 -10   6  10  167.40    6.66
  10   6 -10  166.97    7.16
  10  -6 -10  165.65    6.65
 -10  -6  10  168.23    7.13
  10  -6 -10  164.14    7.11
  12   6 -12    9.95    1.12
 -12  -6  12    9.05    1.01
  12  -6 -12    9.73    1.09
  14   6 -14   19.95    1.76
 -14  -6  14   24.31    1.64
  14  -6 -14   25.36    1.73
  16   6 -16    6.80    1.15
  16  -6 -16    9.39    1.32
 -16  -6  16    7.28    1.04
  18   6 -18   24.04    2.17
 -18  -6  18   25.22    1.86
  18  -6 -18   26.22    2.17
  20   6 -20   11.30    1.67
 -20  -6  20   12.38    1.50
  20  -6 -20   10.27    1.51
  22   6 -22   10.44    1.70
 -22  -6  22    9.21    1.41
  22  -6 -22   12.15    1.70
  24   6 -24   -0.61    1.06
  24  -6 -24   -0.03    1.06
 -24  -6  24   -0.37    0.92
   1   7  -1    9.92    0.80
  -1   7   1    8.34    0.73
   1  -7  -1    9.40    0.72
  -1  -7   1    9.01    0.76
   3   7  -3   41.16    1.99
  -3   7   3   40.42    1.96
   3  -7  -3   41.38    1.89
  -3  -7   3   40.92    2.03
   3  -7  -3   39.14    1.97
  -5   7   5    4.00    0.58
   5   7  -5    4.45    0.59
   5  -7  -5    4.05    0.58
   5  -7  -5    4.20    0.44
  -5  -7   5    3.54    0.58
  -7   7   7    2.45    0.52
   7   7  -7    2.52    0.53
  -7  -7   7    2.08    0.55
   7  -7  -7    1.82    0.51
   7  -7  -7    2.90    0.35
   9   7  -9   58.17    2.87
   9  -7  -9   59.20    2.46
   9  -7  -9   57.18    2.84
  -9  -7   9   56.33    2.87
  11   7 -11   14.57    1.32
  11  -7 -11   13.19    1.25
 -11  -7  11   14.72    1.28
  13   7 -13   12.12    1.30
  13  -7 -13   18.15    1.53
 -13  -7  13   13.12    1.32
  15   7 -15    0.54    0.65
 -15  -7  15    0.76    0.73
  15  -7 -15    0.14    0.66
  17   7 -17   19.73    1.87
  17  -7 -17   19.97    1.86
 -17  -7  17   19.43    1.79
  19   7 -19   41.94    2.88
 -19  -7  19   40.16    2.66
  19  -7 -19   43.75    2.86
  21   7 -21   27.77    2.54
  21  -7 -21   35.07    2.75
 -21  -7  21   29.85    2.24
  23   7 -23    9.25    1.77
  23  -7 -23    7.51    1.62
 -23  -7  23    5.54    1.32
   0   8   0  381.32   15.42
   0  -8   0  382.54   15.42
   2   8  -2   38.55    1.99
  -2   8   2   39.85    1.97
   2  -8  -2   40.15    1.94
  -2  -8   2   41.35    2.03
   4   8  -4   55.14    2.58
  -4   8   4   53.65    2.55
   4  -8  -4   55.69    2.59
  -4  -8   4   50.40    2.59
   4  -8  -4   54.05    2.44
   6   8  -6   78.34    3.61
  -6   8   6   79.75    3.60
   6  -8  -6   79.68    3.38
   6  -8  -6   79.78    3.59
  -6  -8   6   75.72    3.64
   8   8  -8   69.61    3.44
  -8   8   8   69.19    3.40
   8  -8  -8   73.39    3.43
  -8  -8   8   74.34    3.53
   8  -8  -8   77.24    3.13
  10   8 -10   59.83    3.09
  10  -8 -10   63.84    3.05
 -10  -8  10   59.73    3.08
  12   8 -12    6.44    0.97
 -12  -8  12    7.10    0.98
  12  -8 -12    6.22    0.95
  14   8 -14   16.44    1.56
  14  -8 -14   16.11    1.54
 -14  -8  14   15.17    1.50
  16   8 -16   11.51    1.41
 -16  -8  16    7.66    1.20
  16  -8 -16   10.06    1.37
  18   8 -18    3.34    1.12
 -18  -8  18    0.82    0.85
  18  -8 -18    3.28    1.09
  20   8 -20   24.61    2.31
  20  -8 -20   23.66    2.26
 -20  -8  20   24.04    2.15
  22   8 -22   32.28    2.91
 -22  -8  22   37.94    2.59
  22  -8 -22   32.65    2.83
  24   8 -24    3.97    1.50
  24  -8 -24    3.20    1.31
 -24  -8  24    3.26    1.19
   1   9  -1  488.81   19.95
  -1   9   1  503.13   19.95
   1  -9  -1  497.84   19.92
  -1  -9   1  492.42   19.96
   3   9  -3    0.38    0.38
  -3   9   3    0.43    0.43
  -3  -9   3    1.68    0.52
   3  -9  -3    1.35    0.41
   5   9  -5  254.97   10.92
  -5   9   5  265.14   10.90
   5  -9  -5  270.47   10.75
   5  -9  -5  260.43   10.89
  -5  -9   5  271.45   11.01
   7   9  -7    8.10    0.93
  -7   9   7    7.87    0.93
   7  -9  -7    9.02    0.72
   7  -9  -7   12.20    1.09
  -7  -9   7    7.37    0.95
   9   9  -9    0.60    0.53
   9  -9  -9    0.75    0.58
  -9  -9   9    0.53    0.58
  11   9 -11   67.10    3.43
  11  -9 -11   68.71    3.40
 -11  -9  11   68.31    3.47
  13   9 -13   21.64    1.85
 -13  -9  13   20.00    1.87
  13  -9 -13   27.19    1.79
  15   9 -15   59.17    3.39
 -15  -9  15   66.92    3.50
  15  -9 -15   62.28    3.39
  17   9 -17   65.17    3.54
 -17  -9  17   55.84    3.36
  17  -9 -17   61.50    3.49
  19   9 -19   20.34    2.20
 -19  -9  19   22.99    2.08
  19  -9 -19   23.86    2.27
  21   9 -21   63.98    3.84
 -21  -9  21   65.20    3.72
  21  -9 -21   59.38    3.73
  23   9 -23   31.04    2.91
 -23  -9  23   33.76    2.77
  23  -9 -23   30.26    2.84
   0  10   0   16.10    1.15
   0 -10   0   15.81    1.14
   2  10  -2   40.38    2.16
  -2  10   2   43.21    2.15
  -2 -10   2   37.81    2.18
   2 -10  -2   42.13    2.11
   4  10  -4    3.87    0.72
  -4  10   4    5.67    0.78
  -4 -10   4    5.01    0.81
   4 -10  -4    5.34    0.78
   4 -10  -4    4.81    0.64
   6  10  -6   51.80    2.64
  -6  10   6   47.45    2.55
   6 -10  -6   52.61    2.40
   6 -10  -6   52.63    2.63
  -6 -10   6   49.25    2.68
   8  10  -8   19.55    1.49
  -8  10   8   18.92    1.44
  -8 -10   8   18.72    1.57
   8 -10  -8   19.09    1.45
  10  10 -10    0.20    0.64
  10 -10 -10    0.38    0.63
 -10 -10  10   -0.08    0.62
  12  10 -12   18.08    1.66
 -12 -10  12   18.27    1.68
  12 -10 -12   19.11    1.67
  14  10 -14   47.78    2.86
 -14 -10  14   49.50    2.91
  14 -10 -14   49.78    2.90
  16  10 -16   36.97    2.51
  16 -10 -16   35.18    2.45
 -16 -10  16   38.05    2.53
  18  10 -18    0.18    0.97
 -18 -10  18    0.51    1.04
  18 -10 -18   -0.03    0.94
  20  10 -20   25.52    2.46
 -20 -10  20   24.80    2.36
  20 -10 -20   21.77    2.23
  22  10 -22   27.61    2.67
 -22 -10  22   28.60    2.60
  22 -10 -22   27.19    2.55
   1  11  -1   17.25    1.29
  -1  11   1   15.43    1.30
   1 -11  -1   17.32    1.25
  -1 -11   1   13.77    1.29
   3  11  -3   13.62    1.24
  -3  11   3   14.71    1.27
  -3 -11   3   15.45    1.37
   3 -11  -3   17.94    1.19
   3 -11  -3   16.29    1.33
  -5  11   5   30.24    1.80
   5  11  -5   28.93    1.77
  -5 -11   5   27.78    1.90
   5 -11  -5   29.16    1.62
   5 -11  -5   26.46    1.75
  -7  11   7   49.60    2.52
   7  11  -7   46.96    2.51
   7 -11  -7   44.97    2.47
  -7 -11   7   43.25    2.58
   9  11  -9    2.54    0.74
  -9  11   9    3.05    0.81
  -9 -11   9    1.67    0.78
   9 -11  -9    1.10    0.64
  11  11 -11   14.79    1.51
  11 -11 -11   13.67    1.41
 -11 -11  11   14.80    1.59
  13  11 -13   29.57    2.15
 -13 -11  13   28.45    2.14
  13 -11 -13   27.27    2.06
  15  11 -15   25.95    2.24
  15 -11 -15   27.32    2.27
 -15 -11  15   28.10    2.31
  17  11 -17    9.63    1.55
  17 -11 -17    8.18    1.46
 -17 -11  17    7.80    1.45
  19  11 -19    7.38    1.43
  19 -11 -19    6.35    1.44
 -19 -11  19    6.80    1.57
  21  11 -21    4.50    1.34
 -21 -11  21    6.49    1.48
  21 -11 -21    4.84    1.38
   0  12   0   11.48    1.17
   0 -12   0   11.06    1.18
  -2  12   2   20.94    1.53
   2  12  -2   23.26    1.59
   2 -12  -2   21.07    1.48
  -2 -12   2   21.91    1.57
   4  12  -4    9.98    1.13
  -4  12   4   12.79    1.23
   4 -12  -4   11.20    1.20
  -4 -12   4    9.34    1.15
   4 -12  -4   10.12    1.02
  -6  12   6    0.71    0.67
   6  12  -6    1.34    0.71
   6 -12  -6    1.72    0.75
  -6 -12   6    0.55    0.70
  -8  12   8    0.97    0.70
   8  12  -8   -0.22    0.54
   8 -12  -8   -0.22    0.63
  -8 -12   8   -0.13    0.71
  10  12 -10   14.73    1.48
 -10 -12  10   12.52    1.51
  10 -12 -10   14.96    1.51
  12  12 -12    2.90    0.91
 -12 -12  12    5.05    1.14
  12 -12 -12    2.84    0.97
  14  12 -14    7.27    1.31
  14 -12 -14    6.36    1.24
 -14 -12  14    9.52    1.46
  16  12 -16    2.24    1.07
  16 -12 -16    3.12    1.13
 -16 -12  16    1.01    1.02
  18  12 -18   12.25    1.75
  18 -12 -18   11.89    1.65
 -18 -12  18   11.37    1.77
 -20 -12  20    5.12    1.46
  -1  13   1   87.84    4.07
   1  13  -1   90.34    4.09
  -1 -13   1   81.75    4.09
   1 -13  -1   79.18    3.99
   3  13  -3   44.44    2.57
  -3  13   3   46.77    2.59
   3 -13  -3   43.22    2.55
   3 -13  -3   50.29    2.51
  -3 -13   3   46.32    2.63
   5  13  -5   68.02    3.36
  -5  13   5   61.43    3.29
  -5 -13   5   63.41    3.40
   5 -13  -5   65.90    3.34
  -7  13   7    0.41    0.73
   7  13  -7    1.24    0.74
  -7 -13   7   -0.44    0.79
   7 -13  -7    0.76    0.65
   9  13  -9    0.96    0.79
  -9  13   9   -0.07    0.65
  -9 -13   9    0.68    0.86
   9 -13  -9   -0.40    0.64
  11  13 -11    5.13    1.06
  11 -13 -11    5.65    1.07
 -11 -13  11    4.27    1.14
  13  13 -13    4.61    1.14
  13 -13 -13    3.32    1.05
 -13 -13  13    2.33    1.09
  15  13 -15    1.58    1.07
  15 -13 -15    2.84    1.11
 -15 -13  15    1.48    1.11
  17  13 -17   11.66    1.68
  17 -13 -17   10.93    1.69
 -17 -13  17   13.82    1.90
   0  14   0   15.28    1.48
   0 -14   0   18.62    1.59
  -2  14   2   76.11    3.76
   2  14  -2   80.60    3.80
  -2 -14   2   70.65    3.78
   2 -14  -2   74.67    3.76
   2 -14  -2   72.17    3.66
   4  14  -4    6.71    1.04
  -4  14   4    4.93    0.99
  -4 -14   4    5.66    1.07
   4 -14  -4    4.52    0.98
  -6  14   6    7.68    1.19
   6  14  -6    5.99    1.11
   6 -14  -6    9.65    1.28
  -6 -14   6    9.63    1.39
  -8  14   8   14.76    1.56
   8  14  -8   14.56    1.58
   8 -14  -8   13.62    1.50
  -8 -14   8   14.99    1.72
  10  14 -10   21.61    1.94
  10 -14 -10   22.80    1.97
 -10 -14  10   22.31    2.16
  12  14 -12   10.95    1.51
  12 -14 -12   13.30    1.61
 -12 -14  12    9.32    1.57
  14  14 -14    7.72    1.34
 -14 -14  14    6.83    1.48
  14 -14 -14    9.54    1.50
  16  14 -16    1.23    1.13
 -16 -14  16    0.32    1.14
  16 -14 -16    1.63    1.13
  -1  15   1    1.99    0.88
   1  15  -1    2.10    0.86
   1 -15  -1    1.72    0.82
  -1 -15   1    2.12    0.82
   3  15  -3    9.73    1.30
  -3  15   3    9.19    1.28
  -3 -15   3   10.25    1.38
   3 -15  -3    9.28    1.29
   5  15  -5    3.99    0.94
  -5  15   5    2.60    0.84
  -5 -15   5    1.71    0.94
   5 -15  -5    3.76    0.98
   7  15  -7    2.46    0.95
  -7  15   7    1.08    0.90
   7 -15  -7    2.48    0.96
  -7 -15   7    2.47    1.06
  -9  15   9    0.66    0.86
   9  15  -9   -0.90    0.67
  -9 -15   9   -0.56    1.03
   9 -15  -9    0.92    0.83
  11  15 -11    2.67    1.07
  11 -15 -11    2.41    1.28
 -11 -15  11    2.69    1.15
  13  15 -13    2.68    1.19
 -13 -15  13   -0.53    1.05
   0  16   0    3.12    1.43
   0 -16   0    0.83    0.87
   2  16  -2    5.34    1.24
  -2 -16   2    6.74    1.19
   4  16  -4   -0.41    0.82
  -4 -16   4    2.36    1.08
   6  16  -6    4.71    1.10
  -6 -16   6    1.96    1.07
   8  16  -8   10.90    1.50
  -8 -16   8   11.93    1.70
  10  16 -10    2.22    1.05
 -10 -16  10    3.96    1.28
  -3 -17   3   18.53    1.93
  -5 -17   5   63.12    3.74
  -7 -17   7    0.32    1.03
  28   0 -27    0.41    1.21
  26   0 -25    0.35    1.12
  24   0 -23    0.49    1.00
  22   0 -21   -1.58    0.83
  20   0 -19   -0.42    0.71
  18   0 -17    0.43    0.64
 -18   0  17    0.32    0.42
  16   0 -15   -0.07    0.54
 -16   0  15    0.08    0.38
 -14   0  13    0.36    0.31
  14   0 -13    0.17    0.54
  12   0 -11    0.93    0.47
 -12   0  11    0.02    0.23
  10   0  -9   -0.46    0.32
 -10   0   9    0.58    0.22
  -8   0   7    0.14    0.15
   8   0  -7   -0.33    0.23
  -6   0   5   -0.06    0.10
   6   0  -5    0.05    0.19
   4   0  -3    0.15    0.18
  -2   0   1    0.01    0.01
   2   0  -1    0.01    0.01
   0   0   1   -0.18    0.02
   0   0  -1   -0.23    0.01
   0   0  -1   -0.20    0.01
  -2   0   3   -0.04    0.08
   2   0  -3    0.02    0.11
   4   0  -5   -0.16    0.20
  -4   0   5   -0.06    0.12
  -6   0   7    0.00    0.16
   6   0  -7    0.07    0.27
  -8   0   9   -0.42    0.17
   8   0  -9   -0.46    0.30
  10   0 -11   -0.07    0.41
 -10   0  11   -0.05    0.14
  12   0 -13   -0.58    0.46
 -12   0  13   -0.02    0.09
  14   0 -15   -0.04    0.53
 -14   0  15   -0.11    0.16
 -16   0  17    0.15    0.43
  16   0 -17    0.17    0.64
  18   0 -19   -0.03    0.74
 -18   0  19   -0.56    0.42
  20   0 -21   -0.14    0.85
  22   0 -23   -0.80    0.99
  24   0 -25    2.14    1.31
  26   0 -27   -1.00    1.21
  27   1 -26    3.21    1.35
  27  -1 -26    1.44    1.19
  25   1 -24   22.56    2.41
  25  -1 -24   24.73    2.49
  23   1 -22    0.83    0.95
  23  -1 -22    2.03    1.13
  21   1 -20    1.58    0.89
 -21  -1  20    0.68    0.56
  21  -1 -20    2.92    1.09
  19   1 -18    1.61    0.80
  19  -1 -18    1.54    0.79
 -17   1  16    9.14    0.77
  17   1 -16    8.29    1.14
  17  -1 -16    8.57    1.16
 -17  -1  16    4.78    0.71
  15   1 -14   14.25    1.39
 -15   1  14   16.36    0.97
  15  -1 -14   17.61    1.50
 -15  -1  14   14.49    1.04
 -13   1  12    4.35    0.46
  13   1 -12    4.16    0.74
 -13  -1  12    4.40    0.55
  13  -1 -12    4.03    0.73
  11   1 -10   49.57    2.61
 -11   1  10   56.92    2.31
  11  -1 -10   53.13    2.65
 -11  -1  10   51.68    2.39
   9   1  -8   86.95    3.89
  -9   1   8   82.03    3.59
   9  -1  -8   87.44    3.88
  -9  -1   8   94.99    3.72
   7   1  -6  339.35   14.05
  -7   1   6  356.11   13.84
  -7  -1   6  343.78   13.93
   7  -1  -6  357.28   14.06
  -5   1   4    0.69    0.09
   5   1  -4    0.77    0.22
  -5  -1   4    0.87    0.16
   5  -1  -4    0.87    0.23
  -3   1   2    4.35    0.28
   3   1  -2    4.05    0.27
  -3  -1   2    4.51    0.27
   3  -1  -2    4.04    0.28
   1   1   0  163.49    6.12
  -1  -1   0  143.78    6.12
   1   1  -2   11.99    0.57
   1  -1  -2   10.40    0.52
  -1  -1   2   11.66    0.55
  -3   1   4   84.95    3.40
   3   1  -4   86.54    3.52
   3  -1  -4   83.23    3.50
   3  -1  -4   83.60    3.38
  -3  -1   4   79.61    3.44
  -5   1   6   72.77    2.77
   5   1  -6   66.01    2.93
   5  -1  -6   63.56    2.92
  -5  -1   6   62.13    2.81
  -7   1   8   12.26    0.71
   7   1  -8   13.61    0.93
   7  -1  -8   11.73    0.89
  -7  -1   8   13.12    0.80
  -9   1  10    1.70    0.30
   9   1 -10    1.46    0.46
  -9  -1  10    0.87    0.33
   9  -1 -10    0.79    0.45
  11   1 -12    0.90    0.54
 -11   1  12    0.80    0.31
  11  -1 -12    1.88    0.56
 -11  -1  12    0.43    0.35
  13   1 -14    9.94    1.14
 -13   1  14   11.12    0.83
 -13  -1  14   11.11    0.95
  13  -1 -14   12.38    1.27
 -15   1  16   16.49    1.16
  15   1 -16   19.25    1.69
 -15  -1  16   20.09    1.28
  15  -1 -16   18.21    1.64
  17   1 -18   62.74    3.56
 -17   1  18   72.49    3.11
  17  -1 -18   65.39    3.62
 -17  -1  18   62.56    3.17
  19   1 -20    3.11    1.04
 -19  -1  20    3.13    0.72
  19  -1 -20    2.82    0.96
  21   1 -22    8.06    1.44
  21  -1 -22    6.35    1.40
  23   1 -24    1.60    1.21
  23  -1 -24   -0.11    0.97
  25   1 -26    1.37    1.22
  25  -1 -26   -0.45    1.24
  26   2 -25   11.65    1.87
  26  -2 -25   10.03    1.77
  24   2 -23   37.94    3.08
  24  -2 -23   36.45    2.76
  22   2 -21   16.04    1.84
 -22  -2  21   12.79    1.32
  22  -2 -21   13.73    1.72
  20   2 -19   43.23    2.80
 -20  -2  19   45.00    2.43
  20  -2 -19   46.68    2.85
  18   2 -17   24.29    2.05
 -18  -2  17   27.10    1.63
  18  -2 -17   22.88    1.99
 -16   2  15  244.18   10.24
  16   2 -15  262.25   10.84
 -16  -2  15  249.60   10.47
  16  -2 -15  261.33   10.83
 -14   2  13    0.71    0.28
  14   2 -13    1.05    0.54
  14  -2 -13    0.69    0.55
 -14  -2  13    0.47    0.36
  12   2 -11   53.49    2.78
 -12   2  11   58.95    2.40
  12  -2 -11   54.64    2.79
 -12  -2  11   55.24    2.59
  10   2  -9   92.25    4.10
 -10   2   9   93.24    3.73
  10  -2  -9   90.54    4.07
 -10  -2   9   88.60    3.91
   8   2  -7   37.42    1.80
  -8   2   7   35.56    1.50
  -8  -2   7   37.02    1.70
   8  -2  -7   34.51    1.79
  -6   2   5    2.10    0.15
   6   2  -5    2.26    0.37
   6  -2  -5    4.44    0.46
  -6  -2   5    2.08    0.33
   4   2  -3   -0.27    0.18
  -4   2   3   -0.53    0.17
   4  -2  -3   -0.21    0.19
  -4  -2   3   -0.11    0.19
   2   2  -1    9.42    0.48
  -2   2   1    9.46    0.51
   2  -2  -1   10.14    0.46
  -2  -2   1    9.12    0.51
   0   2   1    0.11    0.13
   0   2  -1   -0.23    0.14
   0  -2  -1   -0.35    0.12
   0  -2   1    0.09    0.16
   2   2  -3  254.49   10.57
   2  -2  -3  267.36   10.54
   2  -2  -3  262.73   10.48
  -2  -2   3  271.50   10.57
   4   2  -5   53.92    2.50
  -4   2   5   57.97    2.36
   4  -2  -5   56.53    2.49
   4  -2  -5   58.60    2.35
  -4  -2   5   55.30    2.46
  -6   2   7   87.23    3.55
   6   2  -7   86.08    3.78
   6  -2  -7   86.35    3.76
  -6  -2   7   85.38    3.67
  -8   2   9  454.90   17.03
   8   2  -9  406.82   17.32
  -8  -2   9  430.99   17.18
   8  -2  -9  416.59   17.30
  10   2 -11   47.66    2.58
 -10   2  11   54.69    2.26
 -10  -2  11   49.11    2.39
  10  -2 -11   50.65    2.60
  12   2 -13   68.78    3.41
 -12   2  13   66.93    2.98
  12  -2 -13   64.44    3.36
 -12  -2  13   73.82    3.18
 -14   2  15    0.62    0.34
  14   2 -15   -0.37    0.52
 -14  -2  15    0.33    0.42
  14  -2 -15   -0.11    0.54
  16   2 -17   58.35    3.10
 -16  -2  17   51.02    2.69
  16  -2 -17   51.94    2.98
  18   2 -19   24.81    2.16
  18  -2 -19   21.83    2.02
 -18  -2  19   26.02    1.69
  20   2 -21   18.69    1.97
 -20  -2  21   17.93    1.53
  20  -2 -21   16.24    1.84
  22   2 -23    1.68    1.09
  22  -2 -23    0.90    1.05
  24   2 -25    6.15    1.51
  24  -2 -25    6.43    1.50
  27   3 -26    3.57    1.47
  27  -3 -26    9.55    1.75
  25   3 -24   20.24    2.32
  25  -3 -24   20.61    2.21
  23   3 -22   12.76    1.78
 -23  -3  22   18.44    1.62
  23  -3 -22   16.13    1.89
  21   3 -20    1.64    0.99
 -21  -3  20    1.45    0.66
  21  -3 -20    1.74    0.97
  19   3 -18    3.93    1.05
 -19  -3  18    6.14    0.92
  19  -3 -18    2.65    0.90
  17   3 -16   22.59    1.93
 -17  -3  16   26.56    1.57
  17  -3 -16   20.84    1.87
 -15   3  14   66.20    2.77
  15   3 -14   64.95    3.34
 -15  -3  14   65.06    3.09
  15  -3 -14   62.75    3.34
 -13   3  12    1.46    0.25
  13   3 -12    0.99    0.57
 -13  -3  12    1.52    0.49
  13  -3 -12    1.02    0.57
 -11   3  10    1.01    0.18
  11   3 -10    0.78    0.44
  11  -3 -10    0.78    0.43
 -11  -3  10    0.83    0.39
  -9   3   8   15.65    0.71
   9   3  -8   16.47    1.07
  -9  -3   8   17.30    1.00
   9  -3  -8   16.76    1.06
  -7   3   6   95.36    3.92
   7   3  -6   97.77    4.22
  -7  -3   6   98.75    4.18
   7  -3  -6  105.29    4.23
   5   3  -4  217.36    8.90
  -5   3   4  218.78    8.90
  -5  -3   4  227.92    8.91
   5  -3  -4  219.07    8.71
   5  -3  -4  218.26    8.90
   3   3  -2   20.16    0.97
  -3   3   2   20.74    0.99
   3  -3  -2   20.91    0.91
  -3  -3   2   20.74    1.01
   1   3   0  100.36    4.13
  -1   3   0  100.90    4.17
  -1  -3   0  101.07    4.16
   1  -3   0  105.51    4.15
  -1   3   2    8.15    0.47
   1   3  -2    8.48    0.53
  -1  -3   2    7.84    0.50
   1  -3  -2    6.27    0.43
   1  -3  -2    8.98    0.46
   3   3  -4   96.66    4.02
   3  -3  -4   94.47    3.88
  -3  -3   4   96.83    3.99
   3  -3  -4   92.40    3.96
   5   3  -6   43.64    2.07
  -5  -3   6   45.70    2.03
   5  -3  -6   42.96    2.02
   5  -3  -6   42.87    1.85
  -7   3   8  172.31    6.96
   7   3  -8  164.91    7.24
  -7  -3   8  180.53    7.18
   7  -3  -8  171.50    6.95
   7  -3  -8  176.50    7.24
   9   3 -10    0.34    0.39
  -9   3  10    0.66    0.21
  -9  -3  10    0.68    0.36
   9  -3 -10    0.31    0.40
 -11   3  12   24.15    1.18
  11   3 -12   24.27    1.60
  11  -3 -12   24.42    1.58
 -11  -3  12   23.78    1.42
  13   3 -14    4.99    0.88
 -13   3  14    2.88    0.42
 -13  -3  14    2.28    0.57
  13  -3 -14    4.07    0.81
  15   3 -16   26.54    1.88
 -15  -3  16   25.38    1.65
  15  -3 -16   24.19    1.98
  17   3 -18   28.21    2.06
  17  -3 -18   24.68    2.11
 -17  -3  18   27.09    1.78
  19   3 -20    0.36    0.80
 -19  -3  20    0.35    0.67
  19  -3 -20   -0.82    0.83
  21   3 -22   29.63    2.55
 -21  -3  22   28.72    1.95
  21  -3 -22   27.26    2.43
  23   3 -24    0.77    1.09
  23  -3 -24    0.50    1.14
  25   3 -26    2.28    1.29
  25  -3 -26    2.05    1.29
  26   4 -25   13.00    2.04
  26  -4 -25   15.84    2.10
  24   4 -23    3.93    1.29
  24  -4 -23    4.12    1.28
 -24  -4  23    3.12    0.96
  22   4 -21    6.41    1.36
  22  -4 -21    8.27    1.45
 -22  -4  21    6.32    1.09
  20   4 -19    4.65    1.19
 -20  -4  19    4.81    0.95
  20  -4 -19    4.54    1.10
  18   4 -17   11.04    1.39
 -18  -4  17    8.89    1.07
  18  -4 -17   12.17    1.48
  16   4 -15    0.75    0.69
  16  -4 -15    1.09    0.67
 -16  -4  15    0.45    0.52
  14   4 -13   15.26    1.48
 -14  -4  13   18.18    1.30
  14  -4 -13   19.56    1.42
 -12   4  11   10.77    0.54
  12   4 -11   11.69    1.13
  12  -4 -11   12.48    1.14
 -12  -4  11   14.52    1.11
 -10   4   9    1.92    0.15
  10   4  -9    2.36    0.51
  10  -4  -9    1.38    0.45
 -10  -4   9    1.66    0.43
   8   4  -7   82.86    3.60
  -8   4   7   78.78    3.22
   8  -4  -7   82.93    3.22
  -8  -4   7   79.90    3.55
   8  -4  -7   79.65    3.57
  -6   4   5  100.39    4.32
   6   4  -5  103.15    4.33
  -6  -4   5  100.00    4.32
   6  -4  -5  103.65    4.33
   6  -4  -5  102.88    4.10
  -4   4   3   31.70    1.52
   4   4  -3   33.31    1.52
   4  -4  -3   32.51    1.40
  -4  -4   3   32.66    1.55
   4  -4  -3   32.30    1.53
  -2   4   1  151.49    6.17
   2   4  -1  152.51    6.13
  -2  -4   1  151.25    6.17
   2  -4  -1  149.36    6.11
   0   4   1   86.77    3.63
   0   4  -1   88.51    3.69
   0  -4   1   89.93    3.68
   0  -4  -1   87.50    3.65
   2   4  -3   20.05    1.05
  -2   4   3   19.38    0.99
   2  -4  -3   19.80    0.94
   2  -4  -3   20.94    1.00
  -2  -4   3   18.52    1.03
   4   4  -5  130.15    5.51
  -4  -4   5  133.88    5.50
   4  -4  -5  131.25    5.33
   4  -4  -5  131.44    5.46
   6   4  -7    1.89    0.41
   6  -4  -7    1.25    0.34
  -6  -4   7    2.03    0.41
   6  -4  -7    1.81    0.24
  -8   4   9    0.46    0.19
   8   4  -9   -0.23    0.32
   8  -4  -9    0.19    0.17
   8  -4  -9    0.38    0.37
  -8  -4   9   -0.07    0.32
  10   4 -11    0.20    0.42
 -10   4  11    0.04    0.19
 -10  -4  11   -0.03    0.41
  10  -4 -11    0.76    0.45
 -12   4  13   23.52    1.10
  12   4 -13   20.34    1.54
  12  -4 -13   19.41    1.63
 -12  -4  13   22.05    1.43
  14   4 -15    6.49    1.03
 -14  -4  15    9.05    1.00
  14  -4 -15    9.50    1.19
  16   4 -17    2.55    0.86
  16  -4 -17    2.21    0.83
 -16  -4  17    1.64    0.65
  18   4 -19   10.55    1.50
 -18  -4  19   10.01    1.23
  18  -4 -19    8.84    1.35
  20   4 -21    3.77    1.23
  20  -4 -21    3.55    1.09
 -20  -4  21    2.42    0.89
  22   4 -23   11.49    1.73
 -22  -4  23    8.53    1.30
  22  -4 -23    9.04    1.54
  24   4 -25    1.04    1.17
  24  -4 -25    1.80    1.19
  25   5 -24   20.28    2.25
  25  -5 -24   17.64    2.15
 -25  -5  24   17.42    1.81
  23   5 -22   -0.25    0.89
  23  -5 -22    0.43    0.98
 -23  -5  22    0.28    0.74
  21   5 -20    6.36    1.25
 -21  -5  20    7.33    1.08
  21  -5 -20    5.86    1.24
  19   5 -18    4.37    1.13
 -19  -5  18    2.88    0.86
  19  -5 -18    2.80    1.02
  17   5 -16    0.29    0.67
  17  -5 -16    1.41    0.77
 -17  -5  16    1.53    0.65
  15   5 -14    6.12    1.01
 -15  -5  14    5.45    0.89
  15  -5 -14    4.94    0.89
  13   5 -12    0.43    0.52
  13  -5 -12    0.21    0.51
 -13  -5  12    0.76    0.49
  11   5 -10   25.64    1.59
 -11  -5  10   25.76    1.54
  11  -5 -10   26.71    1.59
  -9   5   8    3.13    0.22
   9   5  -8    2.70    0.51
   9  -5  -8    3.30    0.21
  -9  -5   8    2.77    0.53
   9  -5  -8    3.57    0.60
  -7   5   6  306.65   12.56
   7   5  -6  305.27   12.56
   7  -5  -6  310.88   12.56
  -7  -5   6  319.76   12.59
   7  -5  -6  307.31   12.30
  -5   5   4   96.39    4.19
   5   5  -4  100.75    4.20
   5  -5  -4   97.38    4.19
  -5  -5   4   99.11    4.22
   5  -5  -4   99.35    4.03
  -3   5   2    0.94    0.26
   3   5  -2    0.69    0.22
   3  -5  -2    0.69    0.21
  -3  -5   2    0.63    0.27
  -1   5   0  172.01    7.01
   1   5   0  170.04    6.96
   1  -5   0  174.43    6.98
  -1  -5   0  169.15    6.99
   1   5  -2  267.14   11.13
  -1   5   2  281.79   11.08
  -1  -5   2  275.89   11.13
   1  -5  -2  278.56   11.07
  -3   5   4   65.65    2.92
   3   5  -4   65.05    2.97
   3  -5  -4   69.05    2.93
   3  -5  -4   69.40    2.84
  -3  -5   4   66.71    2.98
   5   5  -6    4.02    0.54
  -5  -5   6    4.08    0.55
   5  -5  -6    3.74    0.36
   5  -5  -6    3.49    0.49
   7   5  -8    3.45    0.60
  -7  -5   8    3.95    0.57
   7  -5  -8    2.84    0.51
   7  -5  -8    2.66    0.30
   9   5 -10   19.43    1.34
  -9   5  10   19.12    0.94
   9  -5 -10   19.80    0.92
   9  -5 -10   17.20    1.30
  -9  -5  10   20.72    1.30
  11   5 -12   -0.06    0.48
 -11   5  12    0.16    0.20
 -11  -5  12    0.10    0.43
  11  -5 -12    0.38    0.49
  13   5 -14   47.73    2.62
  13  -5 -14   41.44    2.46
 -13  -5  14   43.85    2.39
  15   5 -16    3.75    0.94
 -15  -5  16    3.18    0.83
  15  -5 -16    4.25    0.91
  17   5 -18   29.88    2.42
  17  -5 -18   30.03    2.14
 -17  -5  18   27.48    1.91
  19   5 -20   -0.47    0.93
 -19  -5  20    0.81    0.82
  19  -5 -20    0.44    0.87
  21   5 -22   50.35    3.38
 -21  -5  22   57.54    3.10
  21  -5 -22   51.32    3.41
  23   5 -24    6.57    1.62
  23  -5 -24    5.53    1.52
 -23  -5  24    4.54    1.11
  26   6 -25    2.24    1.42
 -26  -6  25    2.20    1.18
  26  -6 -25    3.31    1.43
  24   6 -23   28.37    2.65
  24  -6 -23   30.03    2.74
 -24  -6  23   29.99    2.42
  22   6 -21    1.74    1.03
 -22  -6  21    0.39    0.77
  22  -6 -21    1.17    1.07
  20   6 -19   18.64    1.93
  20  -6 -19   20.96    2.03
 -20  -6  19   19.33    1.77
  18   6 -17    3.01    0.95
  18  -6 -17    2.34    0.86
 -18  -6  17    2.47    0.85
  16   6 -15   81.86    4.03
 -16  -6  15   78.52    3.83
  16  -6 -15   73.86    3.89
  14   6 -13    2.29    0.74
 -14  -6  13    2.81    0.70
  14  -6 -13    2.23    0.73
  12   6 -11    0.67    0.50
 -12  -6  11    0.65    0.49
  12  -6 -11   -0.02    0.46
 -10   6   9   18.59    0.79
  10   6  -9   18.68    1.28
  10  -6  -9   17.45    1.26
  10  -6  -9   17.00    0.78
 -10  -6   9   18.67    1.25
  -8   6   7   73.05    3.48
   8   6  -7   81.29    3.52
   8  -6  -7   75.10    3.17
  -8  -6   7   79.39    3.52
   8  -6  -7   78.70    3.50
   6   6  -5   62.64    2.85
  -6   6   5   61.69    2.85
   6  -6  -5   63.16    2.65
  -6  -6   5   62.03    2.88
   6  -6  -5   64.58    2.86
  -4   6   3   16.50    0.97
   4   6  -3   17.24    0.97
   4  -6  -3   16.10    0.87
  -4  -6   3   15.38    1.03
  -2   6   1    5.95    0.59
   2   6  -1    6.77    0.57
   2  -6  -1    5.86    0.53
  -2  -6   1    6.58    0.61
   0   6  -1   29.39    1.44
   0   6   1   26.62    1.37
   0  -6   1   26.84    1.41
   0  -6  -1   30.49    1.42
  -2   6   3   35.41    1.70
   2   6  -3   35.08    1.78
   2  -6  -3   36.06    1.67
   2  -6  -3   36.85    1.72
  -2  -6   3   37.34    1.81
   4   6  -5    4.93    0.61
  -4   6   5    5.64    0.59
   4  -6  -5    6.29    0.50
   4  -6  -5    5.12    0.58
  -4  -6   5    5.54    0.64
   6   6  -7   46.02    2.36
   6  -6  -7   50.35    2.32
  -6  -6   7   46.11    2.35
   6  -6  -7   49.18    2.11
   8   6  -9   88.90    4.20
  -8  -6   9   94.46    4.19
   8  -6  -9   93.81    3.83
   8  -6  -9   92.42    4.15
  10   6 -11   61.88    3.16
 -10   6  11   63.95    2.68
 -10  -6  11   61.45    3.12
  10  -6 -11   64.36    3.12
  10  -6 -11   65.31    2.66
  12   6 -13   37.35    2.23
  12  -6 -13   36.52    2.21
 -12  -6  13   37.81    2.15
  14   6 -15    7.09    1.13
  14  -6 -15    7.72    1.10
 -14  -6  15    6.39    1.00
  16   6 -17   77.74    4.06
  16  -6 -17   81.06    4.03
 -16  -6  17   73.00    3.86
  18   6 -19    1.28    0.93
 -18  -6  19    3.01    0.90
  18  -6 -19    2.77    1.10
  20   6 -21   36.98    2.78
  20  -6 -21   38.41    2.82
 -20  -6  21   41.06    2.55
  22   6 -23   -0.15    1.16
  22  -6 -23   -0.32    1.10
 -22  -6  23    0.77    0.99
  24   6 -25    2.62    1.30
  24  -6 -25    2.63    1.24
 -24  -6  25    2.62    1.13
  25   7 -24    9.76    1.78
 -25  -7  24    9.29    1.56
  25  -7 -24    8.28    1.72
  23   7 -22    1.98    1.13
  23  -7 -22    3.63    1.25
 -23  -7  22    2.92    1.11
  21   7 -20   19.29    2.01
 -21  -7  20   18.05    1.79
  21  -7 -20   18.13    2.03
  19   7 -18   -0.23    0.73
 -19  -7  18    0.99    0.82
  19  -7 -18    0.77    0.85
  17   7 -16   10.22    1.36
 -17  -7  16   11.40    1.30
  17  -7 -16   11.12    1.37
  15   7 -14   87.34    4.22
 -15  -7  14   86.19    4.15
  15  -7 -14   83.92    4.19
  13   7 -12    4.48    0.82
 -13  -7  12    3.76    0.79
  13  -7 -12    4.54    0.88
  11   7 -10    8.93    0.98
  11  -7 -10    9.99    1.06
 -11  -7  10    9.60    1.03
   9   7  -8   10.68    1.01
  -9   7   8   10.09    0.97
  -9  -7   8    9.78    0.98
   9  -7  -8   10.84    0.60
   9  -7  -8    9.49    0.95
  -7   7   6   88.01    3.99
   7   7  -6   92.16    4.01
   7  -7  -6   92.33    3.75
   7  -7  -6   88.84    3.99
  -7  -7   6   87.52    4.03
   5   7  -4    2.81    0.49
  -5   7   4    2.94    0.48
  -5  -7   4    2.30    0.50
   5  -7  -4    3.10    0.39
   5  -7  -4    3.25    0.51
   3   7  -2    4.11    0.50
  -3   7   2    3.78    0.51
  -3  -7   2    4.42    0.57
   3  -7  -2    4.81    0.50
   1   7   0    4.90    0.52
  -1   7   0    3.42    0.51
   1  -7   0    5.10    0.56
  -1  -7   0    4.28    0.55
   1   7  -2   78.86    3.57
  -1   7   2   82.37    3.51
  -1  -7   2   79.85    3.56
   1  -7  -2   81.74    3.49
   3   7  -4   51.93    2.45
  -3   7   4   50.69    2.37
  -3  -7   4   49.19    2.44
   3  -7  -4   54.29    2.39
   3  -7  -4   49.17    2.28
   5   7  -6    2.21    0.52
  -5   7   6    2.59    0.48
   5  -7  -6    3.17    0.51
   5  -7  -6    2.63    0.37
  -5  -7   6    2.29    0.55
   7   7  -8  103.64    4.69
  -7  -7   8  105.46    4.69
   7  -7  -8  102.50    4.61
   7  -7  -8  106.45    4.36
   9   7 -10   59.23    3.00
   9  -7 -10   57.20    2.54
   9  -7 -10   60.67    2.95
  -9  -7  10   63.86    3.01
  11   7 -12    0.03    0.53
 -11  -7  12    0.41    0.55
  11  -7 -12   -0.50    0.45
  13   7 -14   12.14    1.38
 -13  -7  14   10.64    1.25
  13  -7 -14   10.93    1.23
  15   7 -16   34.96    2.36
  15  -7 -16   36.63    2.39
 -15  -7  16   35.91    2.27
  17   7 -18    2.15    0.94
  17  -7 -18    3.02    0.97
 -17  -7  18    2.47    0.97
  19   7 -20    4.72    1.21
 -19  -7  20    2.66    0.95
  19  -7 -20    5.01    1.19
  21   7 -22   16.06    2.05
  21  -7 -22   18.04    2.02
 -21  -7  22   18.60    1.90
  23   7 -24   19.19    2.22
 -23  -7  24   12.61    1.66
  23  -7 -24   11.62    1.82
  24   8 -23    4.89    1.52
  24  -8 -23    4.66    1.47
 -24  -8  23    4.62    1.35
  22   8 -21    0.44    1.09
 -22  -8  21   -1.62    0.80
  22  -8 -21   -1.06    0.90
  20   8 -19    0.03    0.96
 -20  -8  19    0.82    0.95
  20  -8 -19    2.40    1.09
  18   8 -17    9.78    1.45
 -18  -8  17   11.18    1.40
  18  -8 -17   12.68    1.56
  16   8 -15    3.95    1.01
 -16  -8  15    6.41    1.09
  16  -8 -15    5.06    1.02
  14   8 -13   40.97    2.41
 -14  -8  13   41.92    2.41
  14  -8 -13   39.81    2.39
  12   8 -11    2.20    0.65
 -12  -8  11    1.17    0.62
  12  -8 -11    0.99    0.59
 -10   8   9    4.86    0.75
  10   8  -9    4.85    0.75
  10  -8  -9    3.75    0.72
 -10  -8   9    4.97    0.80
  -8   8   7   27.23    1.62
   8   8  -7   27.77    1.61
   8  -8  -7   27.89    1.65
   8  -8  -7   27.79    1.34
  -8  -8   7   27.96    1.69
   6   8  -5  106.01    4.75
  -6   8   5  106.25    4.76
   6  -8  -5  109.23    4.78
   6  -8  -5  111.58    4.57
  -6  -8   5  112.89    4.85
   4   8  -3    7.54    0.74
  -4   8   3    7.19    0.74
   4  -8  -3    9.88    0.71
  -4  -8   3    8.95    0.86
   2   8  -1  123.26    5.10
  -2   8   1  116.17    5.12
   2  -8  -1  124.51    5.09
  -2  -8   1  114.34    5.12
   0   8  -1    8.90    0.81
   0   8   1    7.15    0.69
   0  -8  -1    6.26    0.68
   0  -8   1    6.66    0.70
   2   8  -3   12.21    0.99
  -2   8   3   11.60    0.87
   2  -8  -3   11.41    0.88
   2  -8  -3   10.40    0.84
  -2  -8   3   11.10    0.96
  -4   8   5   39.85    1.99
   4   8  -5   37.42    2.05
   4  -8  -5   39.46    1.87
  -4  -8   5   39.63    2.08
   4  -8  -5   38.82    1.98
   6   8  -7   72.71    3.36
  -6   8   7   67.76    3.26
   6  -8  -7   72.50    3.08
  -6  -8   7   70.99    3.38
   6  -8  -7   69.42    3.26
   8   8  -9    1.81    0.59
   8  -8  -9    1.28    0.52
   8  -8  -9    1.36    0.33
  -8  -8   9    1.34    0.59
  10   8 -11    1.21    0.59
 -10  -8  11    2.41    0.69
  10  -8 -11    2.51    0.68
  12   8 -13    0.59    0.64
 -12  -8  13    0.08    0.65
  12  -8 -13    0.78    0.63
  14   8 -15    1.92    0.84
 -14  -8  15   -0.47    0.73
  14  -8 -15   -0.50    0.71
  16   8 -17   22.11    2.06
 -16  -8  17   25.39    2.06
  16  -8 -17   24.59    2.11
  18   8 -19   26.83    2.36
 -18  -8  19   28.94    2.28
  18  -8 -19   21.32    2.11
  20   8 -21    3.75    1.26
 -20  -8  21    2.68    1.16
  20  -8 -21    3.75    1.19
  22   8 -23    7.96    1.67
  22  -8 -23   10.36    1.76
 -22  -8  23    6.12    1.45
  23   9 -22    3.02    1.22
 -23  -9  22    1.05    1.06
  23  -9 -22   -0.24    1.08
  21   9 -20   12.79    1.75
 -21  -9  20   14.01    1.71
  21  -9 -20   14.82    1.90
  19   9 -18    4.25    1.19
  19  -9 -18    4.15    1.15
 -19  -9  18    2.55    1.01
  17   9 -16   17.47    1.81
 -17  -9  16   20.30    1.84
  17  -9 -16   15.45    1.76
  15   9 -14    4.75    0.97
  15  -9 -14    3.51    0.89
 -15  -9  14    2.65    0.88
  13   9 -12    1.81    0.70
 -13  -9  12    2.24    0.78
  13  -9 -12    1.80    0.78
  11   9 -10   15.88    1.43
 -11  -9  10   19.82    1.60
  11  -9 -10   20.34    1.58
  -9   9   8   20.51    1.39
   9   9  -8   18.77    1.35
   9  -9  -8   18.66    1.35
  -9  -9   8   17.24    1.48
  -7   9   6  143.08    6.15
   7   9  -6  143.53    6.15
  -7  -9   6  143.86    6.25
   7  -9  -6  138.82    5.89
   7  -9  -6  143.10    6.15
  -5   9   4    6.52    0.78
   5   9  -4    5.51    0.73
   5  -9  -4    6.65    0.83
  -5  -9   4    6.03    0.81
   5  -9  -4    6.40    0.64
   3   9  -2    2.05    0.45
  -3   9   2    2.65    0.56
  -3  -9   2    2.32    0.55
   3  -9  -2    2.24    0.47
   1   9   0   61.42    2.88
  -1   9   0   59.39    2.90
  -1  -9   0   61.40    2.92
   1  -9   0   65.68    2.92
   1   9  -2    0.49    0.43
  -1   9   2    0.24    0.39
  -1  -9   2   -0.26    0.36
   1  -9  -2    0.71    0.41
  -3   9   4   84.90    3.81
   3   9  -4   85.66    3.88
   3  -9  -4   85.53    3.74
   3  -9  -4   86.14    3.83
  -3  -9   4   83.08    3.90
  -5   9   6    5.92    0.74
   5   9  -6    7.55    0.92
   5  -9  -6    7.17    0.68
   5  -9  -6    7.11    0.79
  -5  -9   6    7.34    0.90
  -7   9   8    9.46    0.97
   7   9  -8   10.06    1.11
   7  -9  -8   10.25    1.02
   7  -9  -8   10.33    0.77
  -7  -9   8    9.88    1.13
   9   9 -10   23.72    1.71
  -9  -9  10   22.57    1.66
   9  -9 -10   23.39    1.62
  11   9 -12   -0.52    0.64
  11  -9 -12    0.91    0.63
 -11  -9  12    1.40    0.72
  13   9 -14   -0.43    0.72
 -13  -9  14    0.53    0.71
  13  -9 -14    0.52    0.75
  15   9 -16    0.41    0.79
 -15  -9  16    0.51    0.80
  15  -9 -16    1.71    0.92
  17   9 -18   30.32    2.54
  17  -9 -18   32.55    2.42
 -17  -9  18   30.18    2.47
  19   9 -20    3.02    1.18
  19  -9 -20    1.14    1.04
 -19  -9  20    1.40    0.98
  21   9 -22    2.90    1.40
  21  -9 -22    9.20    1.63
 -21  -9  22    4.92    1.30
  22  10 -21    0.87    1.07
 -22 -10  21    0.13    1.01
  22 -10 -21   -0.13    1.02
  20  10 -19    2.15    1.08
 -20 -10  19    0.76    0.97
  20 -10 -19    1.57    1.14
  18  10 -17   20.11    1.97
  18 -10 -17   18.48    1.96
 -18 -10  17   16.48    1.84
  16  10 -15   13.64    1.60
  16 -10 -15   17.09    1.74
 -16 -10  15   13.42    1.59
  14  10 -13    0.18    0.64
  14 -10 -13    0.53    0.76
 -14 -10  13    1.03    0.86
  12  10 -11   16.27    1.51
  12 -10 -11   15.96    1.53
 -12 -10  11   19.16    1.67
 -10  10   9    0.54    0.65
  10  10  -9    0.74    0.60
  10 -10  -9    1.14    0.66
 -10 -10   9    0.76    0.66
  -8  10   7   33.80    1.96
   8  10  -7   32.71    1.93
   8 -10  -7   31.14    1.93
  -8 -10   7   30.74    1.97
   6  10  -5   26.48    1.59
  -6  10   5   26.40    1.67
   6 -10  -5   26.26    1.67
   6 -10  -5   26.74    1.45
  -6 -10   5   24.35    1.73
   4  10  -3   18.26    1.33
  -4  10   3   20.22    1.35
   4 -10  -3   22.80    1.30
  -4 -10   3   22.55    1.46
  -2  10   1   77.21    3.52
   2  10  -1   70.72    3.44
   2 -10  -1   79.29    3.46
  -2 -10   1   74.37    3.53
   0  10   1    4.81    0.69
   0  10  -1    4.76    0.70
   0 -10   1    5.55    0.73
   0 -10  -1    3.84    0.66
  -2  10   3    0.62    0.46
   2  10  -3    0.90    0.48
   2 -10  -3    0.08    0.45
  -2 -10   3    0.97    0.51
   2 -10  -3    0.93    0.46
  -4  10   5   41.25    2.21
   4  10  -5   41.18    2.29
   4 -10  -5   44.39    2.25
  -4 -10   5   40.75    2.34
   4 -10  -5   44.37    2.12
  -6  10   7    0.36    0.54
   6  10  -7   -0.11    0.47
   6 -10  -7    0.79    0.39
  -6 -10   7    0.33    0.61
   6 -10  -7    0.26    0.53
   8  10  -9   18.06    1.54
  -8 -10   9   17.47    1.57
   8 -10  -9   19.42    1.54
  10  10 -11   16.90    1.53
 -10 -10  11   14.31    1.47
  10 -10 -11   14.16    1.38
  12  10 -13    0.55    0.68
  12 -10 -13    1.27    0.74
 -12 -10  13    0.24    0.76
  14  10 -15   23.53    2.10
  14 -10 -15   30.26    2.13
 -14 -10  15   24.36    2.12
  16  10 -17   18.38    1.93
  16 -10 -17   18.45    1.86
 -16 -10  17   18.66    1.91
  18  10 -19   -0.04    0.88
 -18 -10  19   -0.13    0.93
  18 -10 -19    0.87    0.95
  20  10 -21   18.47    2.20
  20 -10 -21   21.16    2.23
 -20 -10  21   18.40    2.07
  21  11 -20   44.08    3.12
 -21 -11  20   40.69    2.99
  21 -11 -20   41.19    2.98
  19  11 -18    0.49    0.92
  19 -11 -18    0.88    0.99
 -19 -11  18    2.50    1.10
  17  11 -16   11.33    1.57
 -17 -11  16   13.17    1.67
  17 -11 -16   11.86    1.61
  15  11 -14   32.82    2.29
  15 -11 -14   33.48    2.31
 -15 -11  14   37.90    2.49
  13  11 -12    0.10    0.73
  13 -11 -12   -0.36    0.64
 -13 -11  12    1.93    0.90
  11  11 -10   71.38    3.71
 -11  11  10   77.88    3.79
 -11 -11  10   82.87    3.92
  11 -11 -10   68.83    3.73
  -9  11   8    0.34    0.59
   9  11  -8    1.55    0.66
   9 -11  -8    0.52    0.60
  -9 -11   8    0.86    0.70
   7  11  -6   22.72    1.54
  -7  11   6   22.29    1.59
  -7 -11   6   20.69    1.69
   7 -11  -6   21.05    1.56
   5  11  -4    1.12    0.55
  -5  11   4    0.76    0.53
   5 -11  -4    0.83    0.61
   5 -11  -4    0.39    0.44
  -5 -11   4    1.08    0.62
   3  11  -2    0.55    0.51
  -3  11   2    1.25    0.60
  -3 -11   2    0.31    0.53
   3 -11  -2    0.67    0.51
  -1  11   0   22.31    1.55
   1  11   0   23.55    1.52
   1 -11   0   21.95    1.46
  -1 -11   0   26.71    1.61
  -1  11   2    3.30    0.67
   1  11  -2    4.21    0.79
  -1 -11   2    2.69    0.66
   1 -11  -2    3.24    0.66
   3  11  -4   53.97    2.80
  -3  11   4   56.15    2.75
   3 -11  -4   53.38    2.74
  -3 -11   4   54.53    2.87
   3 -11  -4   53.98    2.65
  -5  11   6    7.97    0.96
   5  11  -6    5.15    0.87
  -5 -11   6    9.16    1.09
   5 -11  -6    6.35    0.92
   5 -11  -6    7.51    0.80
   7  11  -8   97.02    4.52
  -7  11   8   96.23    4.44
  -7 -11   8   90.66    4.52
   7 -11  -8   95.76    4.42
   9  11 -10    1.67    0.80
   9 -11 -10    0.51    0.67
  -9 -11  10    0.67    0.73
  11  11 -12    7.41    1.21
  11 -11 -12    5.30    1.03
 -11 -11  12    6.64    1.14
  13  11 -14   22.77    2.07
  13 -11 -14   25.87    2.06
 -13 -11  14   23.86    2.09
  15  11 -16   40.67    2.81
  15 -11 -16   50.61    2.89
 -15 -11  16   43.57    2.90
  17  11 -18    0.51    0.95
  17 -11 -18    0.36    1.00
 -17 -11  18   -0.02    1.07
  19  11 -20   -0.07    1.11
 -19 -11  20   -0.79    1.10
  19 -11 -20    1.13    1.04
  20  12 -19    0.31    1.08
 -20 -12  19    1.80    1.18
  20 -12 -19    1.13    1.16
  18  12 -17    9.03    1.46
  18 -12 -17   10.74    1.67
 -18 -12  17   11.84    1.77
  16  12 -15   -0.35    0.85
  16 -12 -15   -0.53    0.89
 -16 -12  15    0.10    0.91
  14  12 -13   20.07    1.83
  14 -12 -13   18.75    1.80
 -14 -12  13   19.89    1.95
  12  12 -11    8.94    1.22
  12 -12 -11    8.36    1.24
 -12 -12  11   10.50    1.40
 -10  12   9    3.29    0.92
  10  12  -9    3.05    0.80
 -10 -12   9    5.09    1.04
  10 -12  -9    3.02    0.89
   8  12  -7    2.98    0.77
  -8  12   7    2.35    0.73
   8 -12  -7    1.90    0.77
  -8 -12   7    1.66    0.89
   6  12  -5   30.24    1.87
  -6  12   5   31.54    2.01
   6 -12  -5   29.47    1.97
  -6 -12   5   34.56    2.08
  -4  12   3    0.70    0.61
   4  12  -3    0.28    0.56
  -4 -12   3   -0.66    0.64
   4 -12  -3    0.67    0.50
   4 -12  -3    0.72    0.66
   2  12  -1  109.52    4.81
  -2  12   1  104.48    4.84
  -2 -12   1  108.60    4.89
   2 -12  -1  102.41    4.77
   0  12  -1   20.53    1.49
   0  12   1   21.82    1.49
   0 -12  -1   20.16    1.49
   0 -12   1   19.15    1.56
  -2  12   3    2.61    0.70
   2  12  -3    2.70    0.76
   2 -12  -3    3.15    0.76
  -2 -12   3    2.33    0.74
   2 -12  -3    1.63    0.62
   4  12  -5   10.62    1.21
  -4  12   5   11.00    1.16
   4 -12  -5   12.76    1.20
   4 -12  -5   12.40    1.10
  -4 -12   5   14.31    1.37
   6  12  -7   36.56    2.36
  -6  12   7   43.52    2.34
  -6 -12   7   40.64    2.46
   6 -12  -7   41.81    2.35
   8  12  -9    9.07    1.17
  -8  12   9    6.36    1.04
   8 -12  -9    8.63    1.14
  -8 -12   9    8.21    1.23
  10  12 -11   23.75    2.00
 -10 -12  11   27.27    2.18
  10 -12 -11   24.71    1.98
  12  12 -13    4.26    1.03
  12 -12 -13    2.57    0.96
 -12 -12  13    3.39    1.04
  14  12 -15    9.13    1.43
 -14 -12  15   11.32    1.59
  14 -12 -15    9.26    1.38
  16  12 -17    9.49    1.59
  16 -12 -17    7.90    1.40
 -16 -12  17    7.65    1.48
  18  12 -19    6.97    1.44
  18 -12 -19    6.41    1.47
 -18 -12  19    7.96    1.57
  19  13 -18    4.11    1.28
 -19 -13  18    2.83    1.41
  19 -13 -18    2.80    1.21
  17  13 -16    2.38    1.03
  17 -13 -16    2.63    1.21
 -17 -13  16    2.65    1.31
  15  13 -14   -0.35    0.86
  15 -13 -14    2.30    1.06
 -15 -13  14   -0.54    0.93
  13  13 -12    1.42    0.90
  13 -13 -12   -0.23    0.84
 -13 -13  12    1.13    0.93
 -11  13  10    6.90    1.21
  11  13 -10    6.98    1.14
  11 -13 -10    6.94    1.16
 -11 -13  10    7.03    1.26
  -9  13   8   15.58    1.50
   9  13  -8   14.00    1.40
   9 -13  -8   11.54    1.38
  -9 -13   8   13.38    1.53
   7  13  -6    8.90    1.17
  -7  13   6   11.67    1.33
  -7 -13   6   10.56    1.33
   7 -13  -6   12.88    1.38
   5  13  -4   13.76    1.31
  -5  13   4   11.56    1.23
   5 -13  -4   11.07    1.25
  -5 -13   4   10.83    1.35
  -3  13   2    5.55    0.95
   3  13  -2    6.70    1.02
   3 -13  -2    5.84    0.91
  -3 -13   2    6.77    1.08
   1  13   0    2.98    0.76
  -1  13   0    2.51    0.84
   1 -13   0    3.34    0.74
  -1 -13   0    2.14    0.77
   1  13  -2    3.90    0.90
  -1  13   2    4.63    0.87
   1 -13  -2    4.50    0.84
  -1 -13   2    4.06    0.89
   1 -13  -2    4.70    0.87
  -3  13   4   15.77    1.43
   3  13  -4   16.88    1.54
   3 -13  -4   15.35    1.44
  -3 -13   4   15.52    1.50
   3 -13  -4   17.21    1.37
  -5  13   6    1.97    0.76
   5  13  -6   -0.04    0.68
   5 -13  -6    0.62    0.67
  -5 -13   6   -0.40    0.69
   7  13  -8    2.17    0.79
  -7  13   8    1.00    0.71
  -7 -13   8    0.27    0.90
   7 -13  -8    1.58    0.78
   9  13 -10   -0.67    0.65
   9 -13 -10    0.32    0.78
  -9 -13  10    0.02    0.82
  11  13 -12   -0.44    0.74
  11 -13 -12    0.54    0.74
 -11 -13  12   -0.01    0.90
  13  13 -14    1.74    1.08
 -13 -13  14    1.97    1.09
  13 -13 -14    0.93    0.94
  15  13 -16    8.68    1.51
  15 -13 -16    7.31    1.43
 -15 -13  16    5.33    1.51
  17  13 -18   -0.06    0.98
 -17 -13  18    0.27    1.13
  17 -13 -18   -0.13    0.90
  16  14 -15    0.65    1.02
 -16 -14  15    0.36    1.14
  16 -14 -15    0.71    1.01
  14  14 -13   -0.15    0.90
 -14 -14  13    0.23    1.02
  14 -14 -13    0.44    0.96
  12  14 -11   18.19    1.77
 -12 -14  11   19.61    1.98
  12 -14 -11   18.61    1.82
 -10  14   9    0.38    0.85
  10  14  -9   -0.42    0.78
 -10 -14   9   -0.06    0.88
  10 -14  -9    1.28    0.91
  -8  14   7   19.76    1.83
   8  14  -7   17.94    1.64
   8 -14  -7   19.27    1.78
  -8 -14   7   18.70    1.90
   6  14  -5   15.78    1.52
  -6  14   5   15.93    1.56
   6 -14  -5   16.38    1.59
  -6 -14   5   14.52    1.60
  -4  14   3    3.88    0.97
   4  14  -3    2.83    0.86
   4 -14  -3    3.19    0.92
  -4 -14   3    4.13    1.00
   2  14  -1   21.23    1.72
  -2  14   1   18.01    1.65
   2 -14  -1   18.62    1.60
  -2 -14   1   20.53    1.69
   0  14  -1    4.08    0.90
   0  14   1    5.61    0.94
   0 -14   1    3.39    0.94
   0 -14  -1    3.02    0.85
  -2  14   3    0.65    0.68
   2  14  -3   -0.31    0.73
   2 -14  -3   -0.53    0.66
   2 -14  -3    0.27    0.66
  -2 -14   3    0.65    0.79
  -4  14   5    8.18    1.14
   4  14  -5    5.85    1.08
  -4 -14   5    5.93    1.10
   4 -14  -5    8.76    1.17
   6  14  -7    0.10    0.71
  -6  14   7   -0.56    0.70
   6 -14  -7    1.33    0.80
  -6 -14   7    0.34    0.81
   8  14  -9    3.11    1.02
  -8  14   9    4.19    1.04
   8 -14  -9    4.68    1.06
  -8 -14   9    4.33    1.13
  10  14 -11   14.47    1.63
 -10 -14  11   16.60    1.98
  10 -14 -11   14.65    1.58
  12  14 -13   -0.14    0.82
  12 -14 -13    0.93    0.87
 -12 -14  13    0.66    1.02
  14  14 -15    2.81    1.18
 -14 -14  15    2.71    1.26
  15  15 -14   26.24    2.24
 -15 -15  14   25.14    2.51
  15 -15 -14   21.54    2.18
  13  15 -12    1.09    0.96
 -13 -15  12    1.67    1.29
  13 -15 -12    2.88    1.15
 -11  15  10    5.85    1.21
  11  15 -10    6.93    1.27
  11 -15 -10    6.04    1.28
 -11 -15  10    5.93    1.34
  -9  15   8    1.44    0.96
   9  15  -8    2.64    0.97
  -9 -15   8    3.22    1.13
   9 -15  -8    2.46    1.06
  -7  15   6   11.11    1.41
   7  15  -6    9.83    1.29
   7 -15  -6   10.60    1.40
  -7 -15   6    9.08    1.43
   5  15  -4    0.64    0.81
  -5  15   4    0.38    0.81
  -5 -15   4    0.72    0.89
   5 -15  -4    0.70    0.84
  -3  15   2    1.75    0.88
   3  15  -2    3.05    0.90
  -3 -15   2    1.84    0.95
   3 -15  -2    2.76    0.89
  -1  15   0    1.14    0.85
   1  15   0    0.32    0.69
   1 -15   0   -1.52    0.62
  -1 -15   0    0.47    0.84
  -1  15   2    0.96    0.80
   1  15  -2   -0.02    0.81
  -1 -15   2    0.93    0.79
   1 -15  -2    1.38    0.98
  -3  15   4   15.17    1.52
   3  15  -4   13.59    1.48
  -3 -15   4   14.10    1.63
   5  15  -6    4.21    1.08
  -5 -15   6    3.86    1.20
   7  15  -8   40.70    2.68
  -7 -15   8   44.09    2.92
   9  15 -10    0.75    0.85
  -9 -15  10   -0.71    1.04
  11  15 -12    6.99    1.34
 -11 -15  12    6.95    1.56
  13  15 -14   17.10    1.94
 -13 -15  14   16.27    2.07
 -12 -16  11   -0.69    1.07
 -10  16   9    2.53    1.09
 -10 -16   9    2.47    1.21
  -8  16   7    1.24    1.00
   8 -16  -7    0.93    1.20
  -8 -16   7    1.29    1.16
  -6  16   5   19.65    1.85
   6 -16  -5   19.00    1.81
  -6 -16   5   15.27    1.87
  -4  16   3    2.15    0.99
  -4 -16   3    3.04    1.09
   4 -16  -3    3.71    1.12
  -2  16   1   28.29    2.24
   2 -16  -1   28.98    2.30
  -2 -16   1   26.34    2.21
   0  16  -1   -0.30    0.80
   0 -16   1   -0.02    0.80
   2  16  -3   18.89    1.75
  -2 -16   3   14.65    1.67
   4  16  -5    0.05    0.88
  -4 -16   5    0.11    0.92
   6  16  -7   26.02    2.20
  -6 -16   7   24.40    2.31
   8  16  -9    9.13    1.38
  -8 -16   9    7.75    1.53
  10  16 -11    8.04    1.44
 -10 -16  11    8.11    1.64
  -7 -17   6    1.97    1.21
  -5 -17   4    8.55    1.42
  -3 -17   2    0.69    1.04
  -1 -17   2    0.10    0.95
  -3 -17   4    6.69    1.35
  -5 -17   6    2.04    1.21
  28   0 -26    3.44    1.40
  26   0 -24   20.86    2.31
  24   0 -22   12.31    1.67
  22   0 -20   30.94    2.35
  20   0 -18   28.20    2.27
 -20   0  18   24.66    1.50
 -18   0  16   17.57    1.15
  18   0 -16   16.57    1.62
 -16   0  14   15.13    0.99
  16   0 -14   16.27    1.50
  14   0 -12  738.67   29.65
 -14   0  12  734.90   29.28
  12   0 -10   35.81    1.97
 -12   0  10   37.30    1.70
  10   0  -8  278.29   11.22
 -10   0   8  269.30   10.96
   8   0  -6  510.12   22.74
  -8   0   6  628.06   22.60
   6   0  -4    4.86    0.44
  -6   0   4    3.77    0.28
  -2   0   0   68.07    2.77
   0   0  -2  129.66    5.53
   0   0  -2  139.51    5.54
   0   0   2  145.36    5.56
  -2   0   4  100.46    4.27
   2   0  -4  105.97    4.26
   2   0  -4  107.33    4.33
   4   0  -6   27.55    1.38
  -4   0   6   25.99    1.25
   6   0  -8  203.80    8.80
  -6   0   8  221.13    8.64
   8   0 -10  192.76    8.40
  -8   0  10  207.17    8.19
 -10   0  12  286.23   11.71
  10   0 -12  291.39   12.00
  12   0 -14  149.54    6.22
 -12   0  14  129.37    5.81
  14   0 -16   42.28    2.52
  16   0 -18  386.19   16.18
  18   0 -20    5.69    1.17
  20   0 -22   69.74    3.98
  22   0 -24    1.78    1.24
  24   0 -26    1.96    1.27
  27   1 -25   10.09    1.82
  27  -1 -25   10.92    1.85
  25   1 -23   83.10    4.67
  25  -1 -23   81.91    4.59
  23   1 -21   48.68    3.30
  23  -1 -21   57.52    3.33
  21   1 -19    5.12    1.19
  21  -1 -19    2.76    0.98
 -21  -1  19    4.40    0.74
  19   1 -17   41.87    2.73
 -19   1  17   49.39    2.37
  19  -1 -17   43.14    2.69
  17   1 -15   57.61    3.13
 -17   1  15   59.53    2.66
  17  -1 -15   58.90    3.15
 -15   1  13  148.77    5.87
  15   1 -13  142.43    6.31
 -15  -1  13  123.44    5.92
  15  -1 -13  157.49    6.36
  13   1 -11   10.33    1.01
 -13   1  11    8.80    0.61
  13  -1 -11    7.98    0.94
 -13  -1  11   10.22    0.73
  11   1  -9   51.24    2.48
 -11   1   9   49.37    2.16
 -11  -1   9   49.93    2.26
  11  -1  -9   52.71    2.49
  -9   1   7  360.44   15.51
   9   1  -7  400.12   15.80
   9  -1  -7  405.77   15.80
  -9  -1   7  402.95   15.62
  -7   1   5    6.53    0.35
   7   1  -5    7.12    0.54
  -7  -1   5    6.18    0.43
   7  -1  -5    7.42    0.55
   5   1  -3   11.08    0.60
  -5   1   3   11.80    0.61
  -5   1   3   10.67    0.48
   5  -1  -3   10.90    0.60
  -5  -1   3   10.88    0.56
  -3   1   1   24.69    0.99
   3   1  -1   22.59    0.98
   3  -1  -1   23.11    0.99
  -3  -1   1   23.63    1.03
  -1   1  -1   32.44    1.32
  -1  -1  -1   30.03    1.26
  -1  -1  -1   29.62    1.32
   1  -1   1   30.53    1.32
   1   1  -3    8.93    0.54
   1  -1  -3    8.26    0.49
   1  -1  -3    9.38    0.49
  -1  -1   3    9.95    0.53
   3   1  -5    2.31    0.35
   3  -1  -5    1.46    0.29
  -3  -1   5    2.27    0.29
   3  -1  -5    2.29    0.25
   5   1  -7   26.45    1.43
  -5  -1   7   28.71    1.34
   5  -1  -7   26.44    1.42
   7   1  -9   87.40    4.03
  -7  -1   9   95.08    3.88
   7  -1  -9   87.53    4.01
  -9   1  11   17.26    0.99
   9   1 -11   17.74    1.27
   9  -1 -11   18.29    1.30
  -9  -1  11   18.60    1.11
 -11   1  13    5.66    0.59
  11   1 -13    5.68    0.86
  11  -1 -13    5.68    0.88
 -11  -1  13    5.99    0.69
 -13   1  15  109.76    4.58
  13   1 -15  104.45    4.97
  13  -1 -15  102.96    4.95
 -13  -1  15  104.73    4.64
 -15   1  17   42.53    2.13
  15   1 -17   45.69    2.65
  15  -1 -17   41.05    2.58
 -15  -1  17   37.96    2.17
  17   1 -19    2.18    0.90
  17  -1 -19    0.96    0.86
 -17  -1  19    2.88    0.69
  19   1 -21    0.96    0.99
 -19  -1  21    0.60    0.68
  19  -1 -21    0.77    0.90
  21   1 -23    4.35    1.36
  21  -1 -23    3.07    1.19
  23   1 -25    4.87    1.42
  23  -1 -25    7.80    1.58
  25   1 -27    3.58    1.54
  25  -1 -27    6.28    1.72
  28   2 -26   10.30    1.91
  28  -2 -26   11.26    1.91
  26   2 -24    6.35    1.52
  26  -2 -24    7.72    1.67
  24   2 -22    1.33    1.03
  24  -2 -22   -0.06    0.97
  22   2 -20    1.85    0.94
  22  -2 -20    2.15    0.98
 -22  -2  20    2.95    0.73
  20   2 -18   33.71    2.32
 -20  -2  18   35.30    1.95
  20  -2 -18   29.46    2.24
  18   2 -16   92.85    4.47
 -18  -2  16   89.88    4.08
  18  -2 -16   87.61    4.41
 -16   2  14    0.39    0.26
  16   2 -14    0.17    0.56
  16  -2 -14    0.34    0.56
 -16  -2  14    0.06    0.40
 -14   2  12   27.20    1.27
  14   2 -12   25.64    1.71
  14  -2 -12   26.62    1.70
 -14  -2  12   27.01    1.48
 -12   2  10    6.18    0.43
  12   2 -10    6.55    0.77
 -12  -2  10    6.39    0.64
  12  -2 -10    7.45    0.83
 -10   2   8    1.74    0.18
  10   2  -8    1.75    0.43
 -10  -2   8    1.14    0.32
  10  -2  -8    1.21    0.40
   8   2  -6    2.00    0.43
  -8   2   6    2.16    0.18
   8  -2  -6    1.98    0.42
  -8  -2   6    1.83    0.34
  -6   2   4    3.11    0.38
   6   2  -4    4.20    0.42
  -6  -2   4    3.31    0.37
   6  -2  -4    3.54    0.39
   4   2  -2    9.27    0.50
  -4   2   2   10.50    0.55
  -4  -2   2    9.15    0.53
   4  -2  -2    9.55    0.54
   4  -2  -2    9.79    0.44
  -2   2   0  224.54    9.07
   2   2   0  242.21    8.99
  -2  -2   0  211.77    9.06
   2  -2   0  229.01    9.04
   0   2  -2   15.71    0.81
   0  -2   2   16.26    0.79
   0  -2  -2   15.48    0.77
   0  -2  -2   15.82    0.74
   2   2  -4   21.59    1.05
   2  -2  -4   18.24    0.94
   2  -2  -4   20.47    1.00
  -2  -2   4   19.59    1.00
  -4   2   6   76.12    3.14
   4   2  -6   73.35    3.28
  -4  -2   6   75.83    3.22
   4  -2  -6   77.78    3.12
   4  -2  -6   71.29    3.25
  -6   2   8   64.58    2.59
   6   2  -8   57.62    2.78
  -6  -2   8   61.79    2.70
   6  -2  -8   58.94    2.78
   6  -2  -8   57.35    2.54
  -8   2  10    0.68    0.26
   8   2 -10    1.41    0.46
   8  -2 -10    0.54    0.41
  -8  -2  10    0.85    0.34
  10   2 -12   40.53    2.20
 -10   2  12   37.27    1.78
 -10  -2  12   37.66    1.93
  10  -2 -12   37.42    2.10
  12   2 -14   -0.14    0.49
 -12   2  14    1.02    0.35
 -12  -2  14    0.97    0.47
  12  -2 -14    1.13    0.59
 -14   2  16   26.06    1.47
  14   2 -16   26.33    1.91
 -14  -2  16   27.83    1.69
  14  -2 -16   29.19    1.99
  16   2 -18    5.01    1.10
  16  -2 -18    5.77    1.14
 -16  -2  18    4.03    0.74
  18   2 -20    1.34    0.89
 -18  -2  20    0.16    0.63
  18  -2 -20   -0.55    0.78
  20   2 -22    1.25    1.09
 -20  -2  22    2.57    0.80
  20  -2 -22    2.97    1.06
  22   2 -24   -0.41    0.98
  22  -2 -24    0.29    1.04
  24   2 -26    7.23    1.68
  24  -2 -26    8.72    1.76
  27   3 -25    1.41    1.17
  27  -3 -25    0.23    1.05
  25   3 -23   10.32    1.67
  25  -3 -23    7.05    1.46
  23   3 -21    0.72    0.93
  23  -3 -21    1.76    1.02
 -23  -3  21    1.68    0.75
  21   3 -19    1.31    0.95
  21  -3 -19    0.80    0.95
 -21  -3  19    0.41    0.61
  19   3 -17    3.76    0.94
 -19  -3  17    3.03    0.73
  19  -3 -17    3.88    0.95
  17   3 -15    5.38    0.95
  17  -3 -15    5.28    1.01
 -17  -3  15    5.11    0.72
 -15   3  13    6.84    0.47
  15   3 -13    8.08    1.01
 -15  -3  13    6.02    0.73
  15  -3 -13    7.23    0.98
  13   3 -11    6.56    0.87
 -13   3  11    7.20    0.42
 -13  -3  11    8.05    0.78
  13  -3 -11    6.91    0.89
  11   3  -9   47.66    2.28
 -11   3   9   44.56    1.80
  11  -3  -9   40.64    2.20
 -11  -3   9   45.08    2.13
   9   3  -7    8.68    0.80
   9  -3  -7   11.43    0.83
  -9  -3   7   13.69    0.80
   7   3  -5  205.84    8.45
  -7   3   5  207.27    8.47
   7  -3  -5  205.60    8.46
  -7  -3   5  212.41    8.45
  -5   3   3    0.26    0.19
   5   3  -3    0.18    0.17
  -5  -3   3    0.45    0.20
   5  -3  -3   -0.01    0.17
   5  -3  -3    0.45    0.10
  -3   3   1   20.35    0.99
   3   3  -1   19.90    0.91
  -3  -3   1   20.96    0.99
   3  -3  -1   20.05    0.92
   1   3   1  114.17    4.58
  -1   3  -1  110.67    4.66
  -1  -3  -1  113.82    4.64
   1  -3   1  116.39    4.65
   1   3  -3  928.71   37.36
  -1   3   3  936.97   37.42
  -1  -3   3  966.10   37.34
   1  -3  -3  942.31   37.27
   3   3  -5   52.69    2.35
   3  -3  -5   49.30    2.28
  -3  -3   5   52.71    2.32
   3  -3  -5   52.38    2.21
   5   3  -7  184.09    7.73
  -5   3   7  185.26    7.51
   5  -3  -7  183.14    7.67
  -5  -3   7  184.74    7.65
   5  -3  -7  191.48    7.49
  -7   3   9   43.13    1.98
   7   3  -9   48.17    2.30
   7  -3  -9   42.88    1.96
  -7  -3   9   49.07    2.21
   7  -3  -9   45.72    2.25
   9   3 -11  198.60    8.55
  -9   3  11  192.01    8.16
  -9  -3  11  208.60    8.41
   9  -3 -11  209.83    8.53
  11   3 -13   60.97    3.28
 -11   3  13   66.81    2.86
  11  -3 -13   66.23    3.28
 -11  -3  13   66.64    3.10
  13   3 -15   87.53    4.24
 -13   3  15   85.41    3.71
 -13  -3  15   84.33    3.98
  13  -3 -15   88.03    4.19
  15   3 -17    1.80    0.82
  15  -3 -17    2.20    0.83
 -15  -3  17    2.61    0.72
  17   3 -19    3.26    1.03
 -17  -3  19    4.35    0.83
  17  -3 -19    3.00    1.02
  19   3 -21   18.03    1.93
 -19  -3  21   14.14    1.44
  19  -3 -21   15.70    1.76
  21   3 -23   71.07    4.41
  21  -3 -23   90.91    4.57
 -21  -3  23   80.88    4.09
  23   3 -25    1.67    1.31
  23  -3 -25    0.97    1.06
  28   4 -26   20.13    2.38
  28  -4 -26   14.69    2.11
  26   4 -24    9.94    1.75
  26  -4 -24    9.41    1.69
  24   4 -22    3.86    1.27
 -24  -4  22    6.54    1.07
  24  -4 -22    4.80    1.26
  22   4 -20    5.91    1.33
  22  -4 -20    8.45    1.37
 -22  -4  20    7.36    1.04
  20   4 -18   18.32    1.76
 -20  -4  18   15.52    1.46
  20  -4 -18   14.28    1.63
  18   4 -16   48.13    2.77
 -18  -4  16   45.93    2.49
  18  -4 -16   48.08    2.77
  16   4 -14    7.40    1.05
  16  -4 -14    6.43    0.99
 -16  -4  14    8.65    0.91
  14   4 -12   83.35    3.86
  14  -4 -12   76.98    3.82
 -14  -4  12   80.21    3.67
  12   4 -10  262.67   10.90
  12  -4 -10  252.98   10.88
 -12  -4  10  272.73   10.81
  10   4  -8   23.68    1.35
 -10  -4   8   21.59    1.29
  10  -4  -8   24.60    1.38
  -8   4   6  723.75   28.89
   8   4  -6  722.98   28.87
   8  -4  -6  724.26   28.89
  -8  -4   6  730.08   28.87
   6   4  -4   10.53    0.68
  -6   4   4   11.24    0.73
   6  -4  -4   10.97    0.72
  -6  -4   4   11.30    0.74
   6  -4  -4   11.28    0.53
  -4   4   2  171.67    7.10
   4   4  -2  181.18    7.05
   4  -4  -2  172.90    7.00
  -4  -4   2  172.06    7.11
  -2   4   0  268.99   11.04
   2   4   0  276.37   10.96
   2  -4   0  271.57   10.99
  -2  -4   0  282.54   11.04
   0   4   2  657.88   25.48
   0   4  -2  644.52   25.58
   0  -4  -2  627.71   25.50
   0  -4   2  643.38   25.55
   2   4  -4   78.11    3.52
  -2   4   4   84.53    3.44
   2  -4  -4   82.34    3.40
  -2  -4   4   82.88    3.51
   2  -4  -4   79.88    3.43
   4   4  -6   28.83    1.46
   4  -4  -6   26.73    1.38
  -4  -4   6   27.26    1.42
   4  -4  -6   25.59    1.25
  -6   4   8    1.42    0.28
   6   4  -8    2.25    0.49
   6  -4  -8    1.79    0.42
   6  -4  -8    2.05    0.28
  -6  -4   8    2.12    0.44
  -8   4  10  114.80    4.75
   8   4 -10  113.18    5.12
  -8  -4  10  115.19    5.01
   8  -4 -10  117.03    5.06
   8  -4 -10  116.05    4.73
 -10   4  12   74.79    3.04
  10   4 -12   63.72    3.42
 -10  -4  12   70.87    3.33
  10  -4 -12   72.03    3.45
 -12   4  14   23.47    1.22
  12   4 -14   22.02    1.71
  12  -4 -14   24.48    1.68
 -12  -4  14   25.42    1.61
  14   4 -16  288.40   11.94
 -14  -4  16  277.72   11.64
  14  -4 -16  271.89   11.83
  16   4 -18    8.49    1.34
  16  -4 -18    6.87    1.22
 -16  -4  18    7.23    1.07
  18   4 -20    0.25    0.87
 -18  -4  20    1.32    0.79
  18  -4 -20    0.49    0.95
  20   4 -22  102.67    5.33
 -20  -4  22  100.77    4.95
  20  -4 -22  104.26    5.32
  22   4 -24   21.80    2.39
  22  -4 -24   23.15    2.32
 -22  -4  24   22.74    2.02
  24   4 -26    2.99    1.45
  24  -4 -26    6.13    1.62
  27   5 -25    5.76    1.54
  27  -5 -25    6.33    1.62
  25   5 -23   -0.75    0.96
  25  -5 -23   -0.21    1.01
 -25  -5  23    0.82    0.81
  23   5 -21    5.17    1.24
 -23  -5  21    3.09    0.91
  23  -5 -21    4.74    1.26
  21   5 -19    0.73    0.83
  21  -5 -19    0.50    0.84
 -21  -5  19    1.08    0.78
  19   5 -17    4.41    1.02
 -19  -5  17    4.98    0.88
  19  -5 -17    5.17    1.07
  17   5 -15    1.80    0.75
  17  -5 -15    1.29    0.71
 -17  -5  15    1.01    0.56
  15   5 -13   19.62    1.42
 -15  -5  13   15.43    1.35
  15  -5 -13   16.04    1.47
  13   5 -11  167.16    7.07
 -13  -5  11  157.53    6.97
  13  -5 -11  167.12    7.08
  11   5  -9   36.75    1.99
 -11  -5   9   43.21    2.02
  11  -5  -9   34.76    1.98
   9   5  -7   84.07    3.70
  -9   5   7   78.04    3.69
  -9  -5   7   86.16    3.71
   9  -5  -7   84.91    3.72
   7   5  -5  203.85    8.28
  -7   5   5  199.16    8.30
   7  -5  -5  194.46    8.30
   7  -5  -5  213.59    8.06
  -7  -5   5  196.26    8.31
  -5   5   3    7.42    0.65
   5   5  -3    8.33    0.60
   5  -5  -3    8.87    0.52
  -5  -5   3    9.41    0.68
   3   5  -1  122.52    5.04
  -3   5   1  122.04    5.12
  -3  -5   1  119.34    5.11
   3  -5  -1  127.08    5.05
  -1   5  -1    0.82    0.28
   1   5   1    1.15    0.24
   1  -5   1    2.85    0.38
  -1  -5  -1    1.22    0.29
   1   5  -3  161.62    6.65
  -1   5   3  157.69    6.54
  -1  -5   3  163.64    6.63
   1  -5  -3  159.58    6.54
  -3   5   5  131.37    5.65
   3   5  -5  136.42    5.76
  -3  -5   5  137.17    5.74
   3  -5  -5  139.93    5.59
   3  -5  -5  137.01    5.67
   5   5  -7    1.75    0.45
   5  -5  -7    2.02    0.30
  -5  -5   7    1.62    0.43
   5  -5  -7    2.12    0.45
   7   5  -9   19.28    1.33
   7  -5  -9   20.51    1.04
  -7  -5   9   24.61    1.36
   7  -5  -9   19.77    1.28
   9   5 -11  265.54   11.11
  -9   5  11  276.18   10.67
   9  -5 -11  265.24   10.63
  -9  -5  11  267.30   11.00
   9  -5 -11  251.24   11.00
 -11   5  13    0.72    0.27
  11   5 -13    0.51    0.57
  11  -5 -13    1.17    0.56
 -11  -5  13    1.37    0.55
  13   5 -15  135.68    6.43
  13  -5 -15  146.43    6.42
 -13  -5  15  141.83    6.26
  15   5 -17   40.72    2.60
 -15  -5  17   39.05    2.38
  15  -5 -17   44.33    2.58
  17   5 -19   -0.36    0.75
 -17  -5  19    0.26    0.74
  17  -5 -19    0.35    0.80
  19   5 -21   95.52    5.14
  19  -5 -21  100.17    5.08
 -19  -5  21   97.45    4.77
  21   5 -23    3.87    1.27
 -21  -5  23    4.26    1.12
  21  -5 -23    7.67    1.46
  23   5 -25    0.19    1.18
  23  -5 -25   -0.31    1.19
 -23  -5  25    1.82    1.08
  26   6 -24   -0.23    1.07
  26  -6 -24    0.31    1.28
 -26  -6  24    1.60    0.94
  24   6 -22   -0.41    1.04
  24  -6 -22   -0.23    0.96
 -24  -6  22   -0.65    0.76
  22   6 -20    0.59    0.87
 -22  -6  20    0.35    0.76
  22  -6 -20    1.15    1.11
  20   6 -18    5.22    1.11
  20  -6 -18    8.89    1.41
 -20  -6  18    8.65    1.16
  18   6 -16    1.28    0.83
 -18  -6  16    2.02    0.73
  18  -6 -16    1.89    0.92
  16   6 -14    0.08    0.59
 -16  -6  14    0.36    0.61
  16  -6 -14    0.36    0.69
  14   6 -12    5.52    0.89
  14  -6 -12    5.88    0.89
 -14  -6  12    7.63    0.92
  12   6 -10   39.84    2.18
 -12  -6  10   44.69    2.25
  12  -6 -10   39.28    2.19
  10   6  -8   13.71    1.05
 -10   6   8   14.85    1.18
  10  -6  -8   13.91    0.61
  10  -6  -8   13.61    1.05
 -10  -6   8   13.97    1.05
   8   6  -6    2.22    0.48
  -8   6   6    2.03    0.46
  -8  -6   6    1.31    0.44
   8  -6  -6    2.19    0.25
   8  -6  -6    2.43    0.46
   6   6  -4   17.55    1.02
  -6   6   4   17.60    1.06
  -6  -6   4   16.53    1.08
   6  -6  -4   16.80    1.08
   6  -6  -4   17.91    0.88
   4   6  -2   92.37    3.85
  -4   6   2   91.38    3.93
  -4  -6   2   86.27    3.92
   4  -6  -2   93.71    3.82
   2   6   0   31.95    1.45
  -2   6   0   28.70    1.52
  -2  -6   0   28.17    1.50
   2  -6   0   31.76    1.49
   0   6  -2   76.63    3.44
   0   6   2   81.53    3.35
   0  -6   2   76.57    3.42
   0  -6  -2   78.99    3.37
  -2   6   4   64.04    2.78
   2   6  -4   62.87    2.88
  -2  -6   4   59.78    2.85
   2  -6  -4   64.75    2.78
   2  -6  -4   62.52    2.74
  -4   6   6   39.02    1.95
   4   6  -6   40.71    2.06
   4  -6  -6   39.21    1.85
  -4  -6   6   40.48    2.04
   4  -6  -6   43.53    1.99
   6   6  -8  213.61    8.83
   6  -6  -8  204.88    8.71
   6  -6  -8  214.25    8.53
  -6  -6   8  209.12    8.78
   8   6 -10   73.19    3.61
   8  -6 -10   77.56    3.23
   8  -6 -10   75.45    3.56
  -8  -6  10   78.52    3.59
  10   6 -12    4.03    0.80
 -10   6  12    3.46    0.59
 -10  -6  12    4.33    0.79
  10  -6 -12    3.90    0.39
  10  -6 -12    4.09    0.73
  12   6 -14    2.08    0.79
 -12  -6  14    2.16    0.71
  12  -6 -14    1.74    0.68
  14   6 -16   78.14    4.17
  14  -6 -16   83.66    4.14
 -14  -6  16   85.61    4.07
  16   6 -18   55.03    3.18
 -16  -6  18   45.28    2.79
  16  -6 -18   52.28    3.06
  18   6 -20   10.54    1.55
 -18  -6  20    7.57    1.23
  18  -6 -20    8.46    1.38
  20   6 -22   10.06    1.60
  20  -6 -22    4.87    1.39
 -20  -6  22    6.76    1.25
  22   6 -24   16.24    2.16
  22  -6 -24   16.71    2.01
 -22  -6  24   12.49    1.65
  25   7 -23   36.61    3.13
  25  -7 -23   43.74    3.00
 -25  -7  23   33.57    2.77
  23   7 -21   69.94    3.86
 -23  -7  21   56.13    3.45
  23  -7 -21   65.08    3.87
  21   7 -19    0.90    0.90
  21  -7 -19    1.85    1.08
 -21  -7  19    2.49    0.97
  19   7 -17    4.90    1.08
 -19  -7  17    5.43    1.03
  19  -7 -17    4.16    1.09
  17   7 -15  107.88    5.03
  17  -7 -15  103.67    4.98
 -17  -7  15  100.33    4.89
  15   7 -13   94.92    4.56
  15  -7 -13   96.58    4.56
 -15  -7  13   96.45    4.51
  13   7 -11   27.29    1.67
  13  -7 -11   25.50    1.73
 -13  -7  11   24.39    1.65
  11   7  -9    0.76    0.46
  11  -7  -9    0.57    0.48
 -11  -7   9    0.75    0.52
   9   7  -7    0.00    0.31
  -9   7   7    0.07    0.38
   9  -7  -7    0.84    0.43
  -9  -7   7    0.36    0.43
   9  -7  -7    0.25    0.20
  -7   7   5   55.45    2.69
   7   7  -5   56.74    2.66
   7  -7  -5   59.04    2.73
  -7  -7   5   58.64    2.75
   7  -7  -5   57.19    2.46
   5   7  -3   12.42    0.86
  -5   7   3   12.59    0.91
   5  -7  -3   12.91    0.80
  -5  -7   3   14.59    1.01
  -3   7   1   20.58    1.29
   3   7  -1   23.25    1.21
   3  -7  -1   23.56    1.22
  -3  -7   1   23.27    1.31
  -1   7  -1    2.19    0.44
   1   7   1    3.75    0.46
   1  -7   1    2.91    0.48
  -1  -7  -1    3.58    0.46
   1   7  -3    1.25    0.41
  -1   7   3    0.73    0.31
  -1  -7   3    1.53    0.41
   1  -7  -3    1.23    0.35
   1  -7  -3    0.27    0.29
  -3   7   5   63.95    2.94
   3   7  -5   66.55    3.07
   3  -7  -5   68.40    2.90
   3  -7  -5   61.92    2.93
  -3  -7   5   67.76    3.07
   5   7  -7    0.69    0.44
  -5  -7   7    0.34    0.43
   5  -7  -7    0.45    0.27
   5  -7  -7    0.24    0.37
   7   7  -9    5.02    0.77
   7  -7  -9    5.80    0.53
   7  -7  -9    5.34    0.73
  -7  -7   9    3.90    0.72
   9   7 -11    2.56    0.74
   9  -7 -11    1.94    0.59
  -9  -7  11    1.63    0.62
   9  -7 -11    2.37    0.38
  11   7 -13    6.66    1.03
 -11  -7  13    8.97    1.12
  11  -7 -13    7.37    1.02
  13   7 -15    0.84    0.79
 -13  -7  15    1.01    0.68
  13  -7 -15    0.80    0.67
  15   7 -17    5.73    1.23
 -15  -7  17    6.50    1.09
  15  -7 -17    6.37    1.13
  17   7 -19    0.02    0.82
 -17  -7  19    1.07    0.83
  17  -7 -19   -1.02    0.73
  19   7 -21    0.19    0.94
 -19  -7  21    1.03    0.91
  19  -7 -21    0.82    0.95
  21   7 -23    1.95    1.22
 -21  -7  23    2.48    1.13
  21  -7 -23    3.30    1.21
  26   8 -24    9.00    1.70
 -26  -8  24   11.43    1.65
  26  -8 -24   10.64    1.78
  24   8 -22    1.21    1.23
 -24  -8  22    2.10    1.16
  24  -8 -22    0.84    1.09
  22   8 -20   16.94    1.93
  22  -8 -20   21.97    2.13
 -22  -8  20   15.45    1.77
  20   8 -18   20.41    1.97
  20  -8 -18   21.29    2.04
 -20  -8  18   20.56    1.96
  18   8 -16    0.08    0.74
  18  -8 -16   -0.61    0.70
 -18  -8  16    1.48    0.80
  16   8 -14    1.69    0.72
 -16  -8  14    1.42    0.77
  16  -8 -14    1.99    0.78
  14   8 -12  156.34    7.13
 -14  -8  12  166.05    7.18
  14  -8 -12  165.94    7.19
  12   8 -10    1.65    0.62
  12  -8 -10    1.56    0.66
 -12  -8  10    0.33    0.53
  10   8  -8   84.32    3.91
 -10   8   8   81.46    3.93
  10  -8  -8   86.77    3.97
 -10  -8   8   86.55    4.00
  10  -8  -8   87.20    3.54
   8   8  -6  102.41    4.57
  -8   8   6  106.38    4.63
  -8  -8   6  108.85    4.70
   8  -8  -6  102.63    4.33
   8  -8  -6  102.22    4.63
  -6   8   4    1.54    0.47
   6   8  -4    2.13    0.47
   6  -8  -4    2.17    0.38
  -6  -8   4    1.84    0.56
   6  -8  -4    1.02    0.45
   4   8  -2  169.54    7.03
  -4   8   2  166.72    7.12
   4  -8  -2  173.20    7.01
  -4  -8   2  168.54    7.13
  -2   8   0    2.00    0.48
   2   8   0    2.82    0.46
  -2  -8   0    2.92    0.52
   2  -8   0    3.24    0.47
   0   8   2    1.34    0.38
   0   8  -2    1.49    0.48
   0  -8  -2    1.35    0.38
   0  -8   2    1.77    0.46
   2   8  -4   17.70    1.16
  -2   8   4   16.56    1.05
   2  -8  -4   15.90    1.04
  -2  -8   4   15.35    1.13
   2  -8  -4   15.73    1.01
  -4   8   6   33.13    1.78
   4   8  -6   34.20    1.89
  -4  -8   6   33.37    1.89
   4  -8  -6   32.50    1.66
   4  -8  -6   36.08    1.80
   6   8  -8   23.34    1.51
   6  -8  -8   22.45    1.42
   6  -8  -8   21.82    1.21
  -6  -8   8   21.48    1.48
   8   8 -10   16.00    1.41
  -8  -8  10   15.46    1.36
   8  -8 -10   14.73    1.00
   8  -8 -10   15.97    1.31
  10   8 -12   20.18    1.71
 -10  -8  12   21.28    1.60
  10  -8 -12   19.06    1.46
  12   8 -14   18.49    1.68
  12  -8 -14   14.47    1.48
 -12  -8  14   14.78    1.51
  14   8 -16    9.81    1.40
 -14  -8  16   14.59    1.50
  14  -8 -16   10.68    1.34
  16   8 -18   42.79    2.88
 -16  -8  18   48.76    2.86
  16  -8 -18   44.54    2.82
  18   8 -20   -0.58    0.99
  18  -8 -20    0.94    1.01
 -18  -8  20    1.52    0.97
  20   8 -22   13.94    1.97
 -20  -8  22   13.30    1.74
  20  -8 -22   13.17    1.78
  22   8 -24    1.22    1.34
  22  -8 -24   -0.26    1.03
 -22  -8  24   -0.58    0.97
  25   9 -23   14.84    2.06
 -25  -9  23   21.29    2.14
  25  -9 -23   17.32    2.15
  23   9 -21   13.95    1.93
  23  -9 -21   18.08    2.02
 -23  -9  21   12.50    1.72
  21   9 -19    2.13    0.99
  21  -9 -19    2.20    1.20
 -21  -9  19    3.06    1.06
  19   9 -17   19.45    1.89
 -19  -9  17   20.39    1.92
  19  -9 -17   20.58    1.98
  17   9 -15   11.53    1.42
  17  -9 -15    9.82    1.35
 -17  -9  15   11.86    1.43
  15   9 -13   93.10    4.43
 -15  -9  13   90.05    4.45
  15  -9 -13   89.31    4.40
  13   9 -11  133.92    5.92
 -13  -9  11  127.56    5.98
  13  -9 -11  134.82    5.96
 -11   9   9   17.26    1.45
  11   9  -9   17.92    1.33
  11  -9  -9   15.81    1.39
 -11  -9   9   12.18    1.31
  -9   9   7  367.43   14.96
   9   9  -7  350.32   14.86
   9  -9  -7  367.25   14.95
  -9  -9   7  361.27   15.01
   9  -9  -7  375.26   14.60
   7   9  -5   51.88    2.61
  -7   9   5   56.02    2.73
   7  -9  -5   56.61    2.74
  -7  -9   5   52.20    2.73
   7  -9  -5   54.77    2.45
   5   9  -3   74.00    3.34
  -5   9   3   78.34    3.43
   5  -9  -3   70.39    3.24
  -5  -9   3   72.03    3.43
   3   9  -1  176.08    7.30
  -3   9   1  176.20    7.40
  -3  -9   1  173.54    7.39
   3  -9  -1  174.63    7.30
   1   9   1    5.00    0.62
  -1   9  -1    4.81    0.70
  -1  -9  -1    5.62    0.70
   1  -9   1    5.48    0.69
  -1   9   3   71.50    3.22
   1   9  -3   72.53    3.35
  -1  -9   3   65.78    3.29
   1  -9  -3   69.07    3.21
   1  -9  -3   75.07    3.24
   3   9  -5    1.90    0.60
  -3   9   5    1.65    0.49
   3  -9  -5    1.27    0.43
   3  -9  -5    1.65    0.49
  -3  -9   5    1.63    0.54
   5   9  -7    1.75    0.59
  -5   9   7    2.56    0.60
  -5  -9   7    1.96    0.64
   5  -9  -7    2.12    0.57
   5  -9  -7    2.51    0.48
   7   9  -9   58.23    3.02
  -7  -9   9   56.02    2.98
   7  -9  -9   60.89    2.73
   7  -9  -9   54.84    2.83
   9   9 -11   66.24    3.49
   9  -9 -11   64.92    3.36
  -9  -9  11   74.49    3.54
  11   9 -13  176.42    7.76
  11  -9 -13  174.87    7.64
 -11  -9  13  169.96    7.70
  13   9 -15   37.63    2.50
 -13  -9  15   43.59    2.56
  13  -9 -15   35.75    2.42
  15   9 -17  101.97    5.12
  15  -9 -17   92.31    4.87
 -15  -9  17  106.25    5.07
  17   9 -19   33.88    2.66
 -17  -9  19   38.36    2.63
  17  -9 -19   40.74    2.75
  19   9 -21    6.37    1.45
  19  -9 -21    5.49    1.40
 -19  -9  21    6.45    1.35
  21   9 -23    8.18    1.63
  21  -9 -23   11.70    1.81
 -21  -9  23    7.24    1.49
  24  10 -22    0.60    1.18
  24 -10 -22    0.96    1.29
 -24 -10  22    0.57    1.05
  22  10 -20   37.19    2.79
  22 -10 -20   35.16    2.98
 -22 -10  20   47.37    3.07
  20  10 -18   36.71    2.63
 -20 -10  18   32.54    2.50
  20 -10 -18   33.92    2.53
  18  10 -16   40.30    2.69
 -18 -10  16   40.38    2.79
  18 -10 -16   42.39    2.77
  16  10 -14    9.90    1.30
  16 -10 -14    7.71    1.24
 -16 -10  14    8.17    1.28
  14  10 -12   14.74    1.42
  14 -10 -12   12.01    1.35
 -14 -10  12   12.17    1.42
 -12  10  10    0.33    0.66
  12  10 -10    0.03    0.58
  12 -10 -10    0.38    0.60
 -12 -10  10    0.77    0.69
  10  10  -8   80.08    3.76
 -10  10   8   82.78    3.86
  10 -10  -8   78.89    3.83
 -10 -10   8   74.77    3.85
   8  10  -6    1.65    0.59
  -8  10   6   -0.23    0.46
  -8 -10   6    1.32    0.63
   8 -10  -6    1.04    0.39
   8 -10  -6    1.01    0.57
  -6  10   4   14.20    1.22
   6  10  -4   10.62    1.02
   6 -10  -4   15.11    1.25
   6 -10  -4   14.28    0.98
  -6 -10   4   11.49    1.15
  -4  10   2   33.51    1.96
   4  10  -2   34.69    1.86
  -4 -10   2   36.08    2.03
   4 -10  -2   35.38    1.84
   2  10   0    0.39    0.42
  -2  10   0   -0.10    0.49
  -2 -10   0    0.24    0.47
   2 -10   0    0.14    0.45
   0  10  -2    1.45    0.59
   0  10   2    1.02    0.47
   0 -10  -2    0.40    0.46
   0 -10   2    1.69    0.54
   2  10  -4    6.21    0.88
  -2  10   4    7.54    0.83
  -2 -10   4    6.41    0.84
   2 -10  -4    6.49    0.79
   2 -10  -4    6.76    0.76
  -4  10   6    5.77    0.80
   4  10  -6    6.37    0.87
  -4 -10   6    5.07    0.89
   4 -10  -6    5.48    0.68
   4 -10  -6    7.33    0.88
  -6  10   8   -0.12    0.50
   6  10  -8   -0.22    0.53
   6 -10  -8    0.43    0.44
   6 -10  -8   -0.84    0.48
  -6 -10   8    0.55    0.60
   8  10 -10   25.87    1.85
  -8 -10  10   28.65    1.94
   8 -10 -10   28.46    1.82
  10  10 -12   12.38    1.43
  10 -10 -12   13.96    1.39
 -10 -10  12   15.02    1.50
  12  10 -14    7.75    1.24
 -12 -10  14   11.02    1.39
  12 -10 -14    8.48    1.25
  14  10 -16   29.44    2.26
  14 -10 -16   31.34    2.27
 -14 -10  16   28.87    2.36
  16  10 -18    3.67    1.24
 -16 -10  18    4.54    1.28
  16 -10 -18    5.74    1.25
  18  10 -20    0.91    1.07
  18 -10 -20    2.08    1.18
 -18 -10  20    0.19    1.03
  20  10 -22    3.45    1.47
 -20 -10  22    4.11    1.29
  20 -10 -22    1.85    1.26
  23  11 -21    1.02    1.06
  23 -11 -21    0.84    1.25
 -23 -11  21   -0.33    1.08
  21  11 -19    0.77    0.97
 -21 -11  19    0.63    1.04
  21 -11 -19    1.66    1.17
  19  11 -17    0.21    0.91
 -19 -11  17    1.79    1.03
  19 -11 -17    0.55    1.07
  17  11 -15    6.70    1.24
  17 -11 -15    9.57    1.44
 -17 -11  15   10.92    1.51
  15  11 -13    2.89    0.92
 -15 -11  13    3.15    1.01
  15 -11 -13    4.38    1.05
  13  11 -11   11.93    1.29
 -13 -11  11   10.62    1.39
  13 -11 -11   13.08    1.38
  11  11  -9    1.20    0.67
 -11  11   9    1.24    0.74
 -11 -11   9    1.14    0.84
  11 -11  -9    1.67    0.70
  -9  11   7   33.19    2.09
   9  11  -7   35.49    2.01
   9 -11  -7   34.71    2.12
  -9 -11   7   30.60    2.09
   7  11  -5    2.86    0.68
  -7  11   5    4.79    0.86
  -7 -11   5    4.21    0.89
   7 -11  -5    3.25    0.78
   7 -11  -5    3.54    0.59
   5  11  -3   20.18    1.40
  -5  11   3   22.08    1.49
   5 -11  -3   22.83    1.38
  -5 -11   3   20.36    1.53
  -3  11   1    0.47    0.53
   3  11  -1    0.35    0.45
   3 -11  -1   -0.08    0.45
  -3 -11   1   -0.41    0.53
   1  11   1   26.65    1.55
  -1  11  -1   25.02    1.63
   1 -11   1   23.71    1.56
  -1 -11  -1   25.11    1.62
  -1  11   3   54.77    2.71
   1  11  -3   53.03    2.81
  -1 -11   3   59.71    2.85
   1 -11  -3   55.81    2.73
   1 -11  -3   51.79    2.69
   3  11  -5   67.72    3.33
  -3  11   5   70.86    3.21
   3 -11  -5   61.61    3.15
  -3 -11   5   64.50    3.32
   3 -11  -5   65.06    3.11
   5  11  -7    0.43    0.58
  -5  11   7    0.00    0.53
  -5 -11   7    0.31    0.61
   5 -11  -7    0.09    0.47
   5 -11  -7    1.09    0.60
   7  11  -9   -0.08    0.68
   7 -11  -9    0.07    0.55
  -7 -11   9    0.31    0.68
   9  11 -11   18.48    1.68
  -9 -11  11   17.09    1.72
   9 -11 -11   15.82    1.48
  11  11 -13   59.73    3.38
 -11 -11  13   62.40    3.44
  11 -11 -13   61.50    3.31
  13  11 -15   23.28    2.06
  13 -11 -15   20.95    1.90
 -13 -11  15   17.69    1.90
  15  11 -17    1.00    0.92
 -15 -11  17    0.88    0.97
  15 -11 -17    2.19    1.04
  17  11 -19   12.37    1.87
  17 -11 -19   12.41    1.72
 -17 -11  19   13.09    1.82
  19  11 -21   10.89    1.76
 -19 -11  21    9.02    1.64
  19 -11 -21   11.77    1.81
  20  12 -18    0.96    1.04
 -20 -12  18    0.99    1.21
  20 -12 -18    1.14    1.18
  18  12 -16   -0.40    0.85
  18 -12 -16   -1.43    0.79
 -18 -12  16    1.06    1.09
  16  12 -14    0.12    0.74
  16 -12 -14    1.08    0.96
 -16 -12  14    0.51    0.94
  14  12 -12    0.99    0.72
 -14 -12  12    1.07    0.92
  14 -12 -12    0.64    0.84
 -12  12  10   20.52    1.78
  12  12 -10   20.58    1.78
  12 -12 -10   21.38    1.81
 -12 -12  10   20.20    1.88
  10  12  -8    9.82    1.12
 -10  12   8    9.75    1.20
  10 -12  -8    8.91    1.17
 -10 -12   8   11.33    1.35
  -8  12   6   50.15    2.83
   8  12  -6   49.41    2.71
  -8 -12   6   54.93    2.93
   8 -12  -6   54.19    2.87
  -6  12   4    0.86    0.68
   6  12  -4   -0.21    0.49
  -6 -12   4    0.55    0.74
   6 -12  -4   -0.13    0.48
   6 -12  -4   -0.81    0.60
  -4  12   2    2.71    0.77
   4  12  -2    3.16    0.72
  -4 -12   2    2.53    0.82
   4 -12  -2    4.13    0.75
  -2  12   0   30.42    1.92
   2  12   0   28.79    1.76
   2 -12   0   30.73    1.82
  -2 -12   0   26.66    1.84
   0  12   2   36.71    2.02
   0  12  -2   33.53    2.14
   0 -12   2   34.25    2.08
   0 -12  -2   37.30    2.05
   0 -12  -2   36.41    2.08
   2  12  -4    0.78    0.62
  -2  12   4    1.36    0.60
   2 -12  -4    0.61    0.57
   2 -12  -4    1.03    0.61
  -2 -12   4    1.60    0.68
   4  12  -6   -0.03    0.66
  -4  12   6    0.28    0.59
   4 -12  -6    0.04    0.56
  -4 -12   6    0.18    0.66
   6  12  -8   30.00    2.08
  -6  12   8   35.35    2.06
  -6 -12   8   31.46    2.15
   6 -12  -8   31.54    2.01
   8  12 -10   20.81    1.85
  -8 -12  10   17.92    1.79
   8 -12 -10   19.17    1.63
  10  12 -12    1.24    0.84
  10 -12 -12    2.00    0.83
 -10 -12  12    0.10    0.82
  12  12 -14    1.92    1.00
  12 -12 -14    0.94    0.86
 -12 -12  14    0.88    1.03
  14  12 -16   47.56    3.15
 -14 -12  16   46.40    3.19
  14 -12 -16   48.56    3.02
  16  12 -18    4.63    1.41
  16 -12 -18    7.16    1.34
 -16 -12  18    7.78    1.50
  19  13 -17    7.14    1.42
 -19 -13  17    7.81    1.58
  19 -13 -17    6.64    1.51
  17  13 -15   14.48    1.72
  17 -13 -15   12.66    1.68
 -17 -13  15   17.12    2.02
  15  13 -13    1.54    0.91
 -15 -13  13    0.97    1.02
  15 -13 -13    2.03    1.08
  13  13 -11  140.36    6.36
 -13 -13  11  141.76    6.59
  13 -13 -11  135.42    6.47
 -11  13   9   10.38    1.40
  11  13  -9   11.92    1.35
  11 -13  -9   14.64    1.54
 -11 -13   9   12.34    1.52
   9  13  -7  127.73    5.74
  -9  13   7  128.49    5.86
  -9 -13   7  122.40    5.95
   9 -13  -7  128.18    5.85
   7  13  -5   74.18    3.62
  -7  13   5   75.55    3.73
   7 -13  -5   68.94    3.72
  -7 -13   5   77.33    3.88
   5  13  -3    0.17    0.60
  -5  13   3   -0.08    0.66
   5 -13  -3   -0.36    0.52
  -5 -13   3    0.42    0.73
   5 -13  -3    0.24    0.70
  -3  13   1  133.95    5.84
   3  13  -1  125.46    5.68
   3 -13  -1  125.46    5.70
  -3 -13   1  127.49    5.81
  -1  13  -1    1.33    0.68
   1  13   1    1.24    0.65
  -1 -13  -1    1.42    0.71
   1 -13   1    1.46    0.71
   1  13  -3    3.15    0.82
  -1  13   3    2.48    0.74
   1 -13  -3    4.43    0.83
  -1 -13   3    2.74    0.88
   1 -13  -3    3.13    0.77
  -3  13   5   47.19    2.55
   3  13  -5   46.53    2.69
   3 -13  -5   41.84    2.50
  -3 -13   5   49.02    2.70
   5  13  -7    0.60    0.72
  -5  13   7   -0.26    0.63
  -5 -13   7    0.00    0.71
   5 -13  -7   -0.19    0.64
   7  13  -9   13.07    1.43
   7 -13  -9   11.82    1.32
  -7 -13   9   11.53    1.48
   9  13 -11   60.73    3.30
  -9 -13  11   56.34    3.35
   9 -13 -11   56.05    3.17
  11  13 -13    2.22    0.98
  11 -13 -13    3.00    1.01
 -11 -13  13    0.82    0.99
  13  13 -15   59.31    3.60
  13 -13 -15   68.17    3.64
 -13 -13  15   58.25    3.69
  15  13 -17   54.06    3.62
  15 -13 -17   70.01    4.94
 -15 -13  17   57.81    3.69
  18  14 -16    4.18    1.25
 -18 -14  16    9.06    1.64
  18 -14 -16    4.41    1.38
  16  14 -14    0.00    0.93
  16 -14 -14    0.82    1.07
 -16 -14  14    0.09    1.09
  14  14 -12   10.87    1.44
 -14 -14  12   10.24    1.60
  14 -14 -12    7.40    1.39
  12  14 -10   26.15    1.97
 -12  14  10   25.30    2.15
  12 -14 -10   25.22    2.17
 -12 -14  10   26.01    2.28
  10  14  -8   25.27    1.88
 -10  14   8   26.43    2.13
 -10 -14   8   27.74    2.33
  10 -14  -8   22.31    1.96
   8  14  -6   31.29    2.10
  -8  14   6   32.20    2.15
   8 -14  -6   31.73    2.20
  -8 -14   6   28.34    2.33
  -6  14   4   60.49    3.29
   6  14  -4   59.24    3.13
  -6 -14   4   61.25    3.38
   6 -14  -4   61.21    3.32
   4  14  -2   15.08    1.41
  -4  14   2   17.31    1.63
  -4 -14   2   15.80    1.61
   4 -14  -2   14.96    1.38
  -2  14   0   13.33    1.45
   2  14   0   11.35    1.24
  -2 -14   0   12.53    1.38
   2 -14   0   13.36    1.37
   0  14   2    8.22    1.10
   0  14  -2    9.89    1.22
   0 -14  -2    8.46    1.13
   0 -14  -2    9.54    1.16
   0 -14   2    6.53    1.09
  -2  14   4    1.15    0.70
   2  14  -4    0.40    0.80
   2 -14  -4    1.29    0.74
  -2 -14   4    0.49    0.73
   4  14  -6   22.66    1.97
  -4  14   6   25.53    1.81
  -4 -14   6   22.34    1.96
   6  14  -8   46.02    2.89
  -6  14   8   48.59    2.80
  -6 -14   8   50.40    3.07
   8  14 -10  135.02    6.29
  -8 -14  10  131.35    6.36
  10  14 -12   11.64    1.59
 -10 -14  12   10.35    1.59
  12  14 -14    4.43    1.20
 -12 -14  14    5.04    1.38
  14  14 -16   70.24    3.99
 -14 -14  16   64.28    4.04
 -15 -15  13   15.38    2.00
  15 -15 -13   19.35    2.05
  13 -15 -11    7.97    1.40
 -13 -15  11    6.37    1.46
 -11  15   9    4.92    1.12
 -11 -15   9    3.41    1.22
  11 -15  -9    5.30    1.16
  -9  15   7   -0.15    0.87
   9 -15  -7    0.07    0.91
  -9 -15   7    0.30    0.94
  -7  15   5   12.98    1.53
   7 -15  -5   14.23    1.58
  -7 -15   5    9.93    1.44
  -5  15   3    8.52    1.28
   5 -15  -3    9.97    1.39
  -5 -15   3    8.09    1.26
  -3  15   1    0.03    0.81
  -3 -15   1    1.25    0.87
  -1  15  -1    1.10    0.87
  -1 -15  -1    1.39    0.87
   1 -15   1    1.00    0.86
   1  15  -3   21.53    1.89
  -1 -15   3   19.81    1.86
   3  15  -5   -0.10    0.84
  -3 -15   5    0.24    0.82
   5  15  -7    2.57    1.01
  -5 -15   7    3.27    1.16
   7  15  -9    0.58    0.91
  -7 -15   9   -0.26    1.01
   9  15 -11    4.84    1.25
  -9 -15  11    4.90    1.35
  11  15 -13    1.72    1.03
 -11 -15  13    2.82    1.38
 -12  16  10   28.60    2.44
  12 -16 -10   24.78    2.37
 -12 -16  10   28.85    2.54
 -10  16   8    8.36    1.42
 -10 -16   8    9.08    1.56
  10 -16  -8    8.55    1.44
  -8  16   6    3.28    1.10
   8 -16  -6    4.37    1.17
  -8 -16   6    3.15    1.25
  -6  16   4    7.04    1.31
  -6 -16   4    6.32    1.28
   6 -16  -4    7.08    1.31
  -4  16   2    3.99    1.05
  -4 -16   2    4.05    1.14
   4 -16  -2    2.55    0.97
  -2  16   0    0.87    0.92
  -2 -16   0    2.09    1.02
   0  16  -2    5.02    1.16
   0 -16   2    5.37    1.17
   2  16  -4    0.30    0.83
  -2 -16   4   -0.57    0.78
   4  16  -6    3.64    1.09
  -4 -16   6    3.14    1.07
   6  16  -8   -0.29    0.95
  -6 -16   8    1.79    1.04
   8  16 -10    1.49    1.06
  -8 -16  10    0.23    1.03
  -9 -17   7   77.64    4.41
  -7  17   5    7.97    1.60
  -7 -17   5    9.18    1.57
  -5  17   3    0.95    0.92
  -5 -17   3    1.32    1.11
  -3  17   1   14.97    1.75
   3 -17  -1   13.49    2.49
  -3 -17   1   16.02    1.84
  -1  17  -1   25.49    2.24
   1  17  -3   12.22    1.60
  -1 -17   3    9.32    1.49
   3  17  -5   -0.24    0.93
  -3 -17   5   -0.29    0.93
   5  17  -7    1.70    1.08
  -5 -17   7    0.63    1.16
  28   0 -25    1.67    1.34
  26   0 -23   -0.31    0.93
  24   0 -21   -0.37    0.86
  22   0 -19   -0.07    0.78
 -20   0  17    0.45    0.41
  20   0 -17    0.46    0.68
  18   0 -15    0.27    0.58
 -18   0  15   -0.11    0.34
 -16   0  13   -0.01    0.29
  16   0 -13    0.64    0.60
 -14   0  11    0.23    0.25
  14   0 -11   -0.08    0.38
  12   0  -9   -0.13    0.34
 -12   0   9   -0.33    0.19
  10   0  -7   -0.24    0.28
 -10   0   7    0.13    0.17
   8   0  -5    0.08    0.22
  -8   0   5    0.13    0.13
   6   0  -3    0.37    0.16
  -4   0   1   -0.06    0.13
   4   0  -1    0.07    0.10
  -2   0  -1   -0.19    0.12
  -2   0  -1   -0.46    0.04
   0   0  -3    0.01    0.14
   0   0  -3    0.24    0.13
   0   0   3   -0.11    0.12
   2   0  -5    0.04    0.18
  -2   0   5    0.05    0.19
   2   0  -5   -0.03    0.14
  -4   0   7    0.06    0.23
   4   0  -7   -0.02    0.24
   6   0  -9   -0.23    0.32
  -6   0   9    0.56    0.30
  -8   0  11   -0.06    0.28
   8   0 -11    1.59    0.50
  10   0 -13   -0.42    0.42
 -10   0  13    0.03    0.34
  12   0 -15    0.20    0.55
 -12   0  15   -0.33    0.37
 -14   0  17    0.82    0.51
 -16   0  19   -0.18    0.32
  16   0 -19   -0.33    0.78
  18   0 -21    0.30    0.91
  20   0 -23   -0.20    0.95
  22   0 -25    0.50    1.04
  29   1 -26    2.42    1.48
  29  -1 -26    3.74    1.36
  27   1 -24    5.74    1.46
  27  -1 -24    5.64    1.54
  25   1 -22    0.15    0.94
  25  -1 -22    1.19    0.99
  23   1 -20   17.70    1.85
  23  -1 -20   14.11    1.76
  21   1 -18    7.20    1.20
 -21  -1  18    6.72    0.83
  21  -1 -18    8.16    1.26
 -19   1  16   16.56    1.04
  19   1 -16   14.11    1.51
  19  -1 -16   18.40    1.70
 -17   1  14    0.23    0.28
  17   1 -14   -0.04    0.53
 -17  -1  14   -0.01    0.10
  17  -1 -14    0.61    0.57
 -15   1  12  116.16    4.86
  15   1 -12  116.84    5.30
  15  -1 -12  119.77    5.30
  13   1 -10   11.24    1.06
 -13   1  10   12.65    0.72
  13  -1 -10   13.08    1.14
 -13  -1  10   13.32    0.81
 -11   1   8   75.89    2.95
  11   1  -8   67.92    3.22
 -11  -1   8   68.92    3.04
  11  -1  -8   68.86    3.22
   9   1  -6   49.51    2.30
  -9   1   6   51.16    2.09
  -9  -1   6   47.39    2.17
   9  -1  -6   52.58    2.32
   7   1  -4   19.49    1.02
  -7   1   4   19.88    0.88
   7  -1  -4   18.68    1.00
  -7  -1   4   21.95    0.97
  -5   1   2   39.62    1.66
   5   1  -2   36.87    1.62
  -5   1   2   37.52    1.61
  -5  -1   2   39.03    1.65
   5  -1  -2   38.71    1.65
  -3   1   0    8.83    0.47
  -3   1   0    9.44    0.48
  -3  -1   0    9.24    0.51
   3  -1   0    8.72    0.49
  -1   1  -2    5.82    0.37
  -1   1  -2    4.63    0.35
  -1  -1  -2    4.79    0.36
  -1  -1  -2    5.86    0.32
   1  -1   2    5.21    0.37
  -1   1   4   43.46    1.83
   1   1  -4   43.29    1.87
   1  -1  -4   40.87    1.80
  -1  -1   4   40.92    1.83
   1  -1  -4   38.13    1.82
  -3   1   6   14.55    0.81
   3   1  -6   15.87    0.92
   3  -1  -6   13.76    0.87
   3  -1  -6   15.98    0.80
  -3  -1   6   14.34    0.84
   5   1  -8   29.82    1.60
  -5   1   8   24.47    1.41
   5  -1  -8   33.95    1.63
  -5  -1   8   35.19    1.53
   7   1 -10   80.82    3.60
  -7  -1  10   77.44    3.40
   7  -1 -10   74.06    3.54
   9   1 -12  100.92    4.63
   9  -1 -12  106.41    4.63
  -9  -1  12   97.74    4.40
 -11   1  14    0.98    0.33
  11   1 -14    3.58    0.77
  11  -1 -14    1.83    0.65
 -11  -1  14    2.14    0.55
 -13   1  16   44.71    2.28
  13   1 -16   47.13    2.69
 -13  -1  16   48.57    2.40
  13  -1 -16   44.93    2.64
 -15   1  18    2.34    0.58
  15   1 -18    2.09    0.93
 -15  -1  18    1.94    0.65
  15  -1 -18    1.97    0.81
  17   1 -20    0.95    0.86
  17  -1 -20   -0.05    0.76
 -17  -1  20    0.73    0.63
  19   1 -22   12.26    1.69
  19  -1 -22   15.21    1.81
  21   1 -24   22.63    2.32
  21  -1 -24   19.93    2.18
  23   1 -26   17.75    2.26
  23  -1 -26   17.16    2.10
  28   2 -25   10.72    1.93
  28  -2 -25   10.17    1.79
  26   2 -23    0.55    1.00
  26  -2 -23    0.45    1.02
  24   2 -21  142.39    6.81
  24  -2 -21  140.42    6.78
  22   2 -19    9.19    1.42
 -22  -2  19    7.09    0.94
  22  -2 -19    7.71    1.29
  20   2 -17    0.43    0.70
  20  -2 -17    0.63    0.73
 -20  -2  17    0.42    0.50
  18   2 -15    3.26    0.81
 -18   2  15    3.76    0.45
 -18  -2  15    2.82    0.60
  18  -2 -15    2.57    0.77
  16   2 -13   54.86    3.03
 -16   2  13   64.32    2.59
  16  -2 -13   63.40    3.14
 -16  -2  13   54.76    2.77
  14   2 -11    1.32    0.54
 -14   2  11    1.14    0.23
  14  -2 -11    2.00    0.57
 -14  -2  11    1.12    0.39
  12   2  -9    1.01    0.41
 -12   2   9    1.57    0.21
 -12  -2   9    1.08    0.35
  12  -2  -9    1.82    0.47
 -10   2   7    8.41    0.40
  10   2  -7    6.93    0.68
 -10  -2   7    6.35    0.58
  10  -2  -7    6.63    0.67
  -8   2   5    4.43    0.25
   8   2  -5    5.17    0.52
  -8   2   5    3.88    0.45
   8  -2  -5    3.52    0.44
  -8  -2   5    5.43    0.46
  -6   2   3  464.39   18.25
   6   2  -3  453.28   18.20
  -6   2   3  473.50   18.10
   6  -2  -3  450.62   18.14
  -6  -2   3  449.16   18.23
   6  -2  -3  460.42   18.25
  -4   2   1   61.42    2.67
   4   2  -1   63.13    2.58
  -4  -2   1   62.51    2.68
   4  -2  -1   67.62    2.63
  -2   2  -1   76.34    3.20
  -2  -2  -1   78.27    3.21
  -2  -2  -1   78.91    3.09
   2  -2   1   74.60    3.19
   0   2  -3  249.99    9.82
   0  -2  -3  238.20    9.78
   0  -2  -3  248.63    9.75
   0  -2   3  238.58    9.80
   2   2  -5  210.26    8.61
   2  -2  -5  211.59    8.56
   2  -2  -5  213.09    8.51
  -2  -2   5  209.08    8.57
   4   2  -7  143.58    5.93
   4  -2  -7  138.50    5.74
   4  -2  -7  139.96    5.88
  -4  -2   7  140.72    5.84
   6   2  -9   47.90    2.43
  -6   2   9   49.67    2.22
  -6  -2   9   51.39    2.35
   6  -2  -9   50.45    2.43
   6  -2  -9   49.15    2.19
   8   2 -11   17.97    1.22
  -8   2  11   13.84    0.89
  -8  -2  11   13.63    1.03
   8  -2 -11   15.44    1.14
 -10   2  13   50.58    2.30
  10   2 -13   44.55    2.59
 -10  -2  13   50.27    2.44
  10  -2 -13   51.10    2.65
 -12   2  15   45.50    2.17
  12   2 -15   45.76    2.57
  12  -2 -15   42.94    2.51
 -12  -2  15   44.26    2.31
  14   2 -17   49.85    2.96
 -14   2  17   53.10    2.51
  14  -2 -17   49.71    2.96
 -14  -2  17   55.36    2.73
  16   2 -19   15.13    1.66
  16  -2 -19   15.44    1.64
 -16  -2  19   14.04    1.35
  18   2 -21   27.28    2.40
  18  -2 -21   28.09    2.38
 -18  -2  21   27.99    1.91
  20   2 -23   20.75    2.17
  20  -2 -23   17.64    2.04
  22   2 -25    8.26    1.73
  22  -2 -25    8.52    1.59
  29   3 -26    1.67    1.44
  29  -3 -26    0.54    1.21
  27   3 -24   10.51    1.76
  27  -3 -24    7.29    1.52
  25   3 -22   13.12    1.82
  25  -3 -22   14.80    1.89
  23   3 -20    6.69    1.31
 -23  -3  20    6.50    0.99
  23  -3 -20    5.31    1.25
  21   3 -18    7.44    1.30
 -21  -3  18    6.12    0.92
  21  -3 -18    6.55    1.15
  19   3 -16    1.29    0.72
 -19  -3  16    0.06    0.50
  19  -3 -16    0.54    0.68
  17   3 -14   -0.04    0.51
  17  -3 -14    0.66    0.66
 -17  -3  14   -0.35    0.35
  15   3 -12  155.72    7.16
 -15   3  12  173.02    6.64
 -15  -3  12  166.55    6.99
  15  -3 -12  163.63    7.18
  13   3 -10    0.67    0.42
 -13   3  10    0.46    0.12
 -13  -3  10   -0.09    0.33
  13  -3 -10    0.98    0.47
  11   3  -8   88.17    3.99
  11  -3  -8   90.94    4.00
 -11  -3   8   91.68    3.91
  -9   3   6   18.84    1.07
   9   3  -6   18.64    1.04
  -9  -3   6   17.92    1.01
   9  -3  -6   16.81    1.04
   7   3  -4   93.09    3.99
  -7   3   4   86.54    4.02
   7  -3  -4   94.31    4.04
  -7  -3   4  103.40    4.05
   7  -3  -4  100.74    3.83
   5   3  -2   16.02    0.74
  -5   3   2   14.86    0.82
   5  -3  -2   15.18    0.71
  -5  -3   2   15.23    0.83
  -3   3   0  347.02   14.10
   3   3   0  353.79   13.97
   3  -3   0  356.13   14.05
  -3  -3   0  355.82   14.09
   1   3   2  241.48    9.69
  -1   3  -2  243.28    9.82
  -1  -3  -2  245.58    9.69
  -1  -3  -2  248.66    9.77
   1  -3   2  238.71    9.79
   1   3  -4    1.39    0.30
   1  -3  -4    1.41    0.25
   1  -3  -4    0.27    0.13
  -1  -3   4    0.91    0.26
   3   3  -6    3.30    0.48
   3  -3  -6    3.33    0.37
   3  -3  -6    4.32    0.49
  -3  -3   6    3.78    0.47
  -5   3   8    1.43    0.29
   5   3  -8    2.17    0.46
   5  -3  -8    2.66    0.49
  -5  -3   8    1.73    0.39
   5  -3  -8    1.24    0.27
  -7   3  10  155.48    6.06
   7   3 -10  148.40    6.35
   7  -3 -10  149.66    6.31
  -7  -3  10  140.12    6.21
   7  -3 -10  141.28    6.01
   9   3 -12   59.31    3.00
  -9   3  12   60.41    2.64
   9  -3 -12   54.29    2.91
  -9  -3  12   62.50    2.86
 -11   3  14    1.73    0.40
  11   3 -14    2.67    0.71
  11  -3 -14    1.90    0.63
 -11  -3  14    1.10    0.51
 -13   3  16   15.45    1.00
  13   3 -16   12.98    1.43
  13  -3 -16   13.23    1.41
 -13  -3  16   12.73    1.19
  15   3 -18   34.06    2.32
 -15  -3  18   30.40    2.00
  15  -3 -18   34.77    2.28
  17   3 -20   10.92    1.55
  17  -3 -20   14.12    1.64
 -17  -3  20   14.79    1.40
  19   3 -22    0.98    0.94
 -19  -3  22    0.85    0.71
  19  -3 -22    0.83    0.95
  21   3 -24   31.12    2.74
  21  -3 -24   31.73    2.69
  23   3 -26   -0.49    1.26
  23  -3 -26    2.36    1.24
  28   4 -25   -0.40    1.08
  28  -4 -25    2.03    1.37
  26   4 -23   -1.03    1.07
  26  -4 -23    0.51    1.09
  24   4 -21    0.21    0.90
  24  -4 -21   -0.19    0.92
 -24  -4  21    0.15    0.75
  22   4 -19    0.11    0.78
 -22  -4  19    0.27    0.66
  22  -4 -19    0.61    0.84
  20   4 -17    5.84    1.14
 -20  -4  17    7.07    1.00
  20  -4 -17    6.42    1.14
  18   4 -15    2.28    0.75
 -18  -4  15    1.41    0.62
  18  -4 -15    0.40    0.64
  16   4 -13   21.23    1.53
  16  -4 -13   19.54    1.51
 -16  -4  13   20.32    1.35
  14   4 -11   38.16    2.23
 -14  -4  11   41.29    2.12
  14  -4 -11   45.67    2.32
  12   4  -9   -0.16    0.35
 -12  -4   9    0.09    0.34
  12  -4  -9    0.79    0.47
  10   4  -7   72.14    3.16
 -10   4   7   70.57    3.20
 -10  -4   7   70.12    3.15
  10  -4  -7   68.31    3.18
  -8   4   5    0.00    0.25
   8   4  -5    0.26    0.22
   8  -4  -5    0.23    0.28
  -8  -4   5   -0.10    0.25
   8  -4  -5    0.09    0.09
   6   4  -3    0.19    0.17
  -6   4   3    0.15    0.21
   6  -4  -3   -0.04    0.11
   6  -4  -3    0.02    0.21
  -6  -4   3   -0.43    0.18
  -4   4   1    6.09    0.54
   4   4  -1    4.86    0.37
   4  -4  -1    5.27    0.41
  -4  -4   1    6.76    0.51
  -2   4  -1   84.60    3.69
   2   4   1   90.07    3.56
   2  -4   1   85.44    3.65
  -2  -4  -1   88.02    3.66
   0   4   3    0.21    0.17
   0   4  -3    0.10    0.23
   0  -4  -3    0.33    0.17
   0  -4  -3    0.11    0.19
   0  -4   3    0.26    0.23
   2   4  -5   30.90    1.59
   2  -4  -5   31.15    1.47
  -2  -4   5   32.00    1.58
   4   4  -7  152.24    6.47
  -4  -4   7  158.71    6.44
   4  -4  -7  147.88    6.38
   4  -4  -7  153.38    6.26
   6   4  -9    1.03    0.44
  -6   4   9    0.33    0.25
   6  -4  -9    0.45    0.24
  -6  -4   9    1.16    0.42
   6  -4  -9    0.45    0.35
   8   4 -11    7.94    0.96
  -8   4  11    8.16    0.66
   8  -4 -11    9.07    0.98
  -8  -4  11    9.01    0.92
   8  -4 -11    9.35    0.62
 -10   4  13   28.10    1.42
  10   4 -13   29.97    1.87
 -10  -4  13   28.45    1.69
  10  -4 -13   25.27    1.77
 -12   4  15    4.25    0.57
  12   4 -15    3.22    0.89
 -12  -4  15    2.98    0.69
  12  -4 -15    2.28    0.82
  14   4 -17   33.18    2.19
  14  -4 -17   31.19    2.12
 -14  -4  17   29.24    1.91
  16   4 -19    0.53    0.82
  16  -4 -19    1.40    0.84
 -16  -4  19    1.59    0.79
  18   4 -21    8.41    1.41
 -18  -4  21    6.67    1.10
  18  -4 -21    7.07    1.32
  20   4 -23   -1.03    1.01
 -20  -4  23   -0.65    0.80
  20  -4 -23    0.57    1.08
  22   4 -25   -0.50    1.06
  22  -4 -25    0.22    1.06
  27   5 -24   -0.90    1.01
  27  -5 -24    1.43    1.20
  25   5 -22   18.00    2.02
 -25  -5  22   14.12    1.60
  25  -5 -22   13.01    1.81
  23   5 -20    2.84    1.02
  23  -5 -20    1.35    1.07
 -23  -5  20    1.36    0.86
  21   5 -18    8.10    1.30
  21  -5 -18    9.95    1.44
 -21  -5  18    8.31    1.17
  19   5 -16   30.51    2.17
  19  -5 -16   33.39    2.29
 -19  -5  16   35.16    2.05
  17   5 -14    9.26    1.15
  17  -5 -14    9.67    1.20
 -17  -5  14   10.65    1.12
  15   5 -12  253.78   10.71
  15  -5 -12  253.32   10.73
 -15  -5  12  257.97   10.62
  13   5 -10   29.29    1.69
  13  -5 -10   28.01    1.69
 -13  -5  10   27.21    1.65
 -11   5   8   57.47    2.87
  11   5  -8   63.52    2.89
 -11  -5   8   59.46    2.86
  11  -5  -8   64.53    2.92
   9   5  -6   83.01    3.81
  -9   5   6   89.79    3.89
  -9  -5   6   86.96    3.88
   9  -5  -6   92.08    3.90
   9  -5  -6   89.55    3.54
   7   5  -4   63.21    2.75
  -7   5   4   60.46    2.82
   7  -5  -4   66.42    2.86
  -7  -5   4   62.08    2.84
   7  -5  -4   62.91    2.61
  -5   5   2   53.91    2.44
   5   5  -2   56.28    2.34
  -5  -5   2   51.53    2.44
   5  -5  -2   53.91    2.31
  -3   5   0    0.21    0.27
   3   5   0    0.22    0.17
  -3  -5   0    0.63    0.26
   3  -5   0    0.43    0.23
  -1   5  -2   73.31    3.19
   1   5   2   71.84    3.04
  -1  -5  -2   69.61    3.12
  -1  -5  -2   77.31    3.06
   1  -5   2   70.79    3.15
  -1   5   4    4.74    0.45
   1   5  -4    3.91    0.52
  -1  -5   4    4.34    0.53
   1  -5  -4    3.62    0.42
   1  -5  -4    3.23    0.38
   3   5  -6   38.40    1.96
  -3  -5   6   40.18    1.95
   3  -5  -6   39.39    1.79
   3  -5  -6   37.12    1.84
   5   5  -8   13.51    1.12
   5  -5  -8   12.05    0.79
  -5  -5   8   13.48    1.08
   5  -5  -8   14.00    0.97
   7   5 -10    2.86    0.63
  -7   5  10    4.24    0.46
   7  -5 -10    3.89    0.44
  -7  -5  10    3.09    0.62
   7  -5 -10    3.38    0.63
   9   5 -12   36.05    2.13
  -9   5  12   38.23    1.73
   9  -5 -12   37.23    1.69
  -9  -5  12   33.44    2.01
   9  -5 -12   34.91    2.08
  11   5 -14   -0.17    0.54
 -11  -5  14    0.60    0.54
  11  -5 -14   -0.03    0.53
  13   5 -16   55.67    3.31
  13  -5 -16   66.71    3.33
 -13  -5  16   62.90    3.18
  15   5 -18    2.80    0.96
 -15  -5  18    5.18    1.03
  15  -5 -18    6.03    1.12
  17   5 -20    2.98    1.11
  17  -5 -20    4.90    1.20
 -17  -5  20    4.84    1.06
  19   5 -22   26.25    2.50
  19  -5 -22   20.27    2.18
 -19  -5  22   23.91    2.05
  21   5 -24    5.33    1.54
  21  -5 -24    4.00    1.28
 -21  -5  24    4.04    1.12
  28   6 -25   -0.30    1.09
  28  -6 -25    2.06    1.43
  26   6 -23    2.42    1.16
  26  -6 -23    1.60    1.23
 -26  -6  23    0.38    1.00
  24   6 -21   67.49    3.91
  24  -6 -21   68.62    3.96
 -24  -6  21   66.63    3.63
  22   6 -19    5.01    1.15
  22  -6 -19    5.37    1.20
 -22  -6  19    6.09    1.12
  20   6 -17    5.26    1.14
 -20  -6  17    5.19    0.98
  20  -6 -17    4.74    1.07
  18   6 -15   13.62    1.42
 -18  -6  15   14.26    1.37
  18  -6 -15   14.81    1.51
  16   6 -13   38.82    2.20
 -16  -6  13   33.18    2.02
  16  -6 -13   32.57    2.15
  14   6 -11   10.73    1.08
  14  -6 -11   10.45    1.09
 -14  -6  11   11.36    1.11
  12   6  -9   20.21    1.38
 -12  -6   9   23.71    1.48
  12  -6  -9   22.40    1.44
  10   6  -7   12.52    0.94
 -10   6   7   14.79    1.05
 -10  -6   7   13.92    1.04
  10  -6  -7   14.40    0.65
  10  -6  -7   13.40    1.02
   8   6  -5   11.89    0.82
  -8   6   5   11.69    0.88
   8  -6  -5   12.76    0.91
   8  -6  -5   11.96    0.64
  -8  -6   5   12.16    0.92
  -6   6   3   40.88    1.97
   6   6  -3   40.66    1.88
   6  -6  -3   41.38    1.81
  -6  -6   3   38.80    1.98
  -4   6   1    2.42    0.43
   4   6  -1    1.97    0.31
  -4  -6   1    2.52    0.42
   4  -6  -1    1.88    0.33
  -2   6  -1  115.67    4.89
   2   6   1  115.63    4.74
  -2  -6  -1  110.35    4.83
   2  -6   1  117.67    4.84
   0   6   3   23.31    1.22
   0   6  -3   25.11    1.38
   0  -6  -3   24.90    1.29
   0  -6   3   25.46    1.36
   0  -6  -3   25.93    1.25
   2   6  -5   77.51    3.47
  -2   6   5   75.97    3.32
   2  -6  -5   74.60    3.30
  -2  -6   5   78.32    3.46
   4   6  -7  129.53    5.52
   4  -6  -7  121.21    5.25
   4  -6  -7  131.67    5.37
  -4  -6   7  123.57    5.46
   6   6  -9  106.23    4.75
   6  -6  -9  103.21    4.41
  -6  -6   9  106.96    4.70
   6  -6  -9  105.01    4.63
   8   6 -11   56.55    2.91
  -8   6  11   53.41    2.49
   8  -6 -11   57.24    2.48
  -8  -6  11   56.61    2.83
   8  -6 -11   57.96    2.83
  10   6 -13    4.76    0.92
  10  -6 -13    6.82    0.96
 -10  -6  13    6.09    0.91
  12   6 -15   55.50    3.10
 -12  -6  15   56.43    2.96
  12  -6 -15   55.59    3.05
  14   6 -17   17.69    1.82
 -14  -6  17   23.84    1.87
  14  -6 -17   20.06    1.79
  16   6 -19   13.43    1.70
 -16  -6  19   17.40    1.70
  16  -6 -19   15.73    1.69
  18   6 -21    0.00    0.93
  18  -6 -21    0.75    0.89
 -18  -6  21    0.26    0.81
  20   6 -23    1.75    1.27
  20  -6 -23    4.30    1.25
 -20  -6  23    4.76    1.12
  22   6 -25    9.89    1.81
 -22  -6  25   13.94    1.72
  22  -6 -25   10.71    1.73
  27   7 -24    1.58    1.23
  27  -7 -24    2.02    1.36
 -27  -7  24   -0.56    1.00
  25   7 -22    5.38    1.36
 -25  -7  22    5.82    1.23
  25  -7 -22    6.15    1.42
  23   7 -20   31.56    2.69
  23  -7 -20   33.34    2.56
 -23  -7  20   34.84    2.36
  21   7 -18    0.41    0.81
 -21  -7  18    0.14    0.73
  21  -7 -18    0.86    0.87
  19   7 -16    7.54    1.19
 -19  -7  16    6.74    1.09
  19  -7 -16    8.86    1.28
  17   7 -14   26.93    1.87
 -17  -7  14   25.08    1.83
  17  -7 -14   22.58    1.90
  15   7 -12   16.60    1.45
 -15  -7  12   16.34    1.48
  15  -7 -12   17.39    1.53
  13   7 -10    3.25    0.67
 -13  -7  10    2.97    0.69
  13  -7 -10    2.63    0.65
 -11   7   8    3.66    0.65
  11   7  -8    2.85    0.59
 -11  -7   8    2.96    0.63
  11  -7  -8    3.48    0.27
  11  -7  -8    4.17    0.68
   9   7  -6   28.39    1.53
  -9   7   6   27.36    1.59
   9  -7  -6   26.93    1.61
  -9  -7   6   26.66    1.61
   9  -7  -6   29.18    1.29
  -7   7   4  128.94    5.61
   7   7  -4  125.77    5.49
   7  -7  -4  130.66    5.62
  -7  -7   4  128.34    5.62
   7  -7  -4  140.90    5.40
   5   7  -2   83.40    3.65
  -5   7   2   82.84    3.77
   5  -7  -2   90.83    3.66
  -5  -7   2   83.89    3.79
  -3   7   0   24.13    1.35
   3   7   0   25.37    1.22
   3  -7   0   22.59    1.27
  -3  -7   0   21.92    1.32
  -1   7  -2  132.15    5.56
   1   7   2  129.39    5.39
  -1  -7  -2  130.33    5.48
   1  -7   2  128.55    5.50
  -1   7   4   15.04    0.92
   1   7  -4   16.00    1.07
  -1  -7   4   15.18    1.08
   1  -7  -4   14.05    0.93
   3   7  -6   24.75    1.52
  -3   7   6   24.59    1.39
   3  -7  -6   26.11    1.41
  -3  -7   6   25.04    1.51
   3  -7  -6   27.39    1.37
   5   7  -8    3.46    0.67
   5  -7  -8    4.76    0.55
  -5  -7   8    4.93    0.74
   5  -7  -8    6.11    0.71
   7   7 -10   18.24    1.39
   7  -7 -10   16.62    1.27
   7  -7 -10   17.93    1.04
  -7  -7  10   19.90    1.37
   9   7 -12    7.49    1.03
   9  -7 -12    7.20    0.97
  -9  -7  12    8.30    1.05
  11   7 -14    1.05    0.77
  11  -7 -14   -0.37    0.63
 -11  -7  14    2.11    0.73
  13   7 -16    2.12    0.88
  13  -7 -16    2.29    0.83
 -13  -7  16    1.56    0.80
  15   7 -18   36.01    2.62
 -15  -7  18   43.12    2.65
  15  -7 -18   42.05    2.61
  17   7 -20   18.00    1.98
 -17  -7  20   17.57    1.80
  17  -7 -20   17.73    1.92
  19   7 -22   16.19    2.00
  19  -7 -22   13.08    1.73
 -19  -7  22   12.93    1.71
  21   7 -24   25.06    2.58
 -21  -7  24   26.29    2.35
  21  -7 -24   27.95    2.60
  26   8 -23    1.64    1.13
  26  -8 -23    0.77    1.29
 -26  -8  23    5.05    1.25
  24   8 -21    4.43    1.24
 -24  -8  21    2.69    1.04
  24  -8 -21    3.44    1.36
  22   8 -19    9.36    1.51
  22  -8 -19   10.57    1.58
 -22  -8  19   10.35    1.44
  20   8 -17   37.27    2.44
  20  -8 -17   35.40    2.46
 -20  -8  17   33.79    2.34
  18   8 -15    1.94    0.76
 -18  -8  15    1.26    0.79
  18  -8 -15    0.72    0.78
  16   8 -13   13.87    1.37
  16  -8 -13   11.58    1.31
 -16  -8  13   10.80    1.28
  14   8 -11   51.16    2.61
  14  -8 -11   45.47    2.60
 -14  -8  11   49.49    2.70
  12   8  -9    0.04    0.44
 -12   8   9   -0.05    0.53
  12  -8  -9    0.11    0.47
 -12  -8   9    1.11    0.56
  10   8  -7   40.95    2.11
 -10   8   7   39.51    2.18
  10  -8  -7   42.47    2.24
 -10  -8   7   39.18    2.25
  10  -8  -7   41.94    1.81
   8   8  -5   23.00    1.32
  -8   8   5   22.96    1.41
   8  -8  -5   22.22    1.15
  -8  -8   5   23.71    1.44
   8  -8  -5   19.50    1.37
   6   8  -3   19.46    1.15
  -6   8   3   22.70    1.31
  -6  -8   3   19.23    1.29
   6  -8  -3   19.73    1.11
   4   8  -1    0.32    0.31
  -4   8   1    0.97    0.41
  -4  -8   1    0.18    0.39
   4  -8  -1    0.75    0.34
  -2   8  -1   72.27    3.25
   2   8   1   70.41    3.07
   2  -8   1   70.07    3.18
  -2  -8  -1   67.22    3.16
   0   8   3   38.63    1.87
   0   8  -3   37.32    2.01
   0  -8   3   39.04    1.99
   0  -8  -3   38.56    1.92
  -2   8   5   23.72    1.31
   2   8  -5   21.40    1.41
   2  -8  -5   21.31    1.26
  -2  -8   5   23.75    1.45
   4   8  -7    3.07    0.66
   4  -8  -7    4.48    0.63
   4  -8  -7    3.92    0.54
  -4  -8   7    4.95    0.76
   6   8  -9    4.59    0.82
   6  -8  -9    4.21    0.69
   6  -8  -9    4.54    0.56
  -6  -8   9    4.55    0.80
   8   8 -11   30.60    2.02
   8  -8 -11   30.34    1.87
  -8  -8  11   30.81    1.95
  10   8 -13   31.75    2.08
  10  -8 -13   29.22    1.97
 -10  -8  13   31.08    2.03
  12   8 -15    7.86    1.25
 -12  -8  15    7.62    1.15
  12  -8 -15    6.77    1.04
  14   8 -17    7.26    1.28
 -14  -8  17    7.29    1.20
  14  -8 -17    6.20    1.12
  16   8 -19   20.51    2.17
 -16  -8  19   25.10    2.17
  16  -8 -19   24.96    2.19
  18   8 -21    6.29    1.39
  18  -8 -21    5.55    1.26
 -18  -8  21    5.40    1.35
  20   8 -23   12.63    1.94
 -20  -8  23   15.91    1.86
  20  -8 -23   12.67    1.78
  25   9 -22    3.09    1.33
  25  -9 -22    0.85    1.29
 -25  -9  22    2.86    1.25
  23   9 -20    0.18    1.01
  23  -9 -20    1.38    1.06
 -23  -9  20   -0.99    0.87
  21   9 -18   15.26    1.73
 -21  -9  18   14.62    1.68
  21  -9 -18   14.50    1.73
  19   9 -16    0.14    0.70
  19  -9 -16    1.30    0.96
 -19  -9  16    0.48    0.82
  17   9 -14    8.72    1.18
  17  -9 -14    8.46    1.24
 -17  -9  14   10.65    1.34
  15   9 -12   51.03    2.75
 -15  -9  12   54.06    2.90
  15  -9 -12   48.74    2.84
 -13   9  10    1.35    0.64
  13   9 -10    0.67    0.59
  13  -9 -10    2.03    0.73
 -13  -9  10    1.33    0.68
 -11   9   8   17.10    1.46
  11   9  -8   16.59    1.26
 -11  -9   8   16.92    1.49
  11  -9  -8   18.48    1.36
   9   9  -6    7.45    0.84
  -9   9   6    8.27    0.96
   9  -9  -6    9.58    0.68
   9  -9  -6    9.52    1.02
  -9  -9   6    7.76    0.95
   7   9  -4    1.79    0.47
  -7   9   4    2.27    0.57
   7  -9  -4    1.46    0.38
   7  -9  -4    0.59    0.52
  -7  -9   4    0.95    0.52
   5   9  -2   75.13    3.40
  -5   9   2   74.97    3.54
   5  -9  -2   78.60    3.41
  -5  -9   2   77.50    3.56
   3   9   0    3.77    0.53
  -3   9   0    3.38    0.66
  -3  -9   0    2.99    0.59
   3  -9   0    2.98    0.55
   1   9   2    0.19    0.32
  -1   9  -2    0.16    0.47
   1  -9   2    0.17    0.43
  -1  -9  -2    0.28    0.38
  -1   9   4    8.89    0.82
   1   9  -4   10.22    1.05
  -1  -9   4    7.14    0.88
   1  -9  -4    9.66    0.85
   3   9  -6   -0.03    0.47
  -3   9   6    0.07    0.38
  -3  -9   6    0.55    0.50
   3  -9  -6    0.29    0.35
   3  -9  -6    0.45    0.41
   5   9  -8   10.23    1.12
  -5  -9   8    8.43    1.05
   5  -9  -8   10.48    0.85
   5  -9  -8    8.73    0.92
   7   9 -10    0.85    0.62
   7  -9 -10    0.64    0.57
  -7  -9  10   -0.14    0.60
   9   9 -12   33.51    2.09
   9  -9 -12   28.79    1.93
  -9  -9  12   28.87    2.01
  11   9 -14    3.69    0.96
  11  -9 -14    4.16    0.92
 -11  -9  14    5.32    1.09
  13   9 -16    5.21    1.22
  13  -9 -16    4.82    1.05
 -13  -9  16    8.05    1.33
  15   9 -18    0.22    0.86
  15  -9 -18    1.38    1.00
 -15  -9  18    0.45    0.90
  17   9 -20    1.40    1.09
  17  -9 -20    1.64    0.97
 -17  -9  20   -0.29    1.03
  19   9 -22   37.82    3.23
  19  -9 -22   37.62    2.96
 -19  -9  22   47.30    3.01
  24  10 -21    4.36    1.37
 -24 -10  21    3.05    1.20
  24 -10 -21    2.91    1.26
  22  10 -19    9.10    1.55
  22 -10 -19    8.67    1.48
 -22 -10  19   11.92    1.62
  20  10 -17    3.05    0.95
 -20 -10  17    2.20    1.01
  20 -10 -17    1.99    1.03
  18  10 -15    5.41    1.04
  18 -10 -15    4.85    1.10
 -18 -10  15    5.68    1.18
  16  10 -13   57.67    3.09
  16 -10 -13   55.19    3.14
 -16 -10  13   56.02    3.18
  14  10 -11    0.19    0.61
 -14 -10  11   -0.27    0.66
  14 -10 -11    0.80    0.67
 -12  10   9    0.29    0.60
  12  10  -9   -0.29    0.51
 -12 -10   9    0.14    0.63
  12 -10  -9    0.42    0.59
 -10  10   7   42.39    2.35
  10  10  -7   41.75    2.21
 -10 -10   7   41.54    2.35
  10 -10  -7   37.50    2.30
   8  10  -5    3.86    0.68
  -8  10   5    4.36    0.77
   8 -10  -5    3.63    0.74
  -8 -10   5    5.46    0.90
   8 -10  -5    4.61    0.58
  -6  10   3   14.54    1.28
   6  10  -3   16.83    1.16
   6 -10  -3   17.83    1.10
  -6 -10   3   15.28    1.36
  -4  10   1   11.39    1.11
   4  10  -1   13.52    1.03
  -4 -10   1   14.06    1.19
   4 -10  -1   13.80    1.09
   2  10   1    3.25    0.56
  -2  10  -1    3.86    0.73
  -2 -10  -1    3.09    0.61
   2 -10   1    3.79    0.65
   0  10   3    6.79    0.76
   0  10  -3    4.99    0.82
   0 -10   3    5.41    0.84
   0 -10  -3    7.46    0.81
   2  10  -5   12.72    1.20
  -2  10   5   12.32    1.06
   2 -10  -5   13.12    1.06
   2 -10  -5   12.27    1.06
  -2 -10   5   12.36    1.18
   4  10  -7    0.47    0.56
  -4  10   7    0.50    0.48
   4 -10  -7    0.81    0.53
   4 -10  -7   -0.06    0.40
  -4 -10   7    0.71    0.65
   6  10  -9   80.38    4.03
  -6 -10   9   81.83    4.02
   6 -10  -9   83.11    3.85
   8  10 -11   40.42    2.53
   8 -10 -11   43.41    2.39
  -8 -10  11   45.56    2.60
  10  10 -13    0.00    0.73
  10 -10 -13    1.09    0.75
 -10 -10  13    1.31    0.88
  12  10 -15   41.00    2.72
 -12 -10  15   42.55    2.66
  12 -10 -15   36.49    2.48
  14  10 -17    8.11    1.38
  14 -10 -17    9.31    1.32
 -14 -10  17    6.11    1.30
  16  10 -19    0.43    0.98
 -16 -10  19    0.56    1.11
  16 -10 -19    0.26    0.99
  18  10 -21   -0.13    1.03
 -18 -10  21    0.76    1.18
  18 -10 -21    0.52    1.06
  23  11 -20   18.24    2.09
 -23 -11  20   16.97    2.10
  23 -11 -20   18.63    2.22
  21  11 -18    2.16    1.06
 -21 -11  18    3.34    1.22
  21 -11 -18    2.74    1.28
  19  11 -16   10.12    1.38
  19 -11 -16    7.34    1.36
 -19 -11  16    5.49    1.24
  17  11 -14    5.46    1.01
  17 -11 -14    4.83    1.17
 -17 -11  14    4.88    1.14
  15  11 -12    5.82    0.97
 -15 -11  12    5.12    1.17
  15 -11 -12    5.50    1.06
 -13  11  10    0.36    0.75
  13  11 -10    0.71    0.64
  13 -11 -10    1.41    0.75
 -13 -11  10    0.04    0.73
 -11  11   8    0.35    0.62
  11  11  -8    0.91    0.59
  11 -11  -8   -0.21    0.60
 -11 -11   8    0.84    0.70
  -9  11   6   19.71    1.46
   9  11  -6   17.78    1.32
   9 -11  -6   16.62    1.45
  -9 -11   6   16.20    1.52
  -7  11   4   80.57    3.82
   7  11  -4   79.75    3.66
  -7 -11   4   82.90    3.88
   7 -11  -4   77.47    3.81
   7 -11  -4   76.72    3.55
   5  11  -2    6.30    0.77
  -5  11   2    6.59    0.90
   5 -11  -2    5.75    0.76
  -5 -11   2    5.14    0.84
  -3  11   0   12.67    1.24
   3  11   0    8.12    0.92
   3 -11   0   13.22    1.11
  -3 -11   0   12.04    1.17
  -1  11  -2  134.89    5.96
   1  11   2  134.23    5.76
   1 -11   2  128.93    5.86
  -1 -11  -2  137.20    5.87
   1  11  -4    2.61    0.77
  -1  11   4    2.70    0.61
   1 -11  -4    2.27    0.52
   1 -11  -4    2.18    0.58
  -1 -11   4    2.69    0.75
  -3  11   6    7.26    0.92
   3  11  -6    7.08    0.98
   3 -11  -6    7.10    0.84
  -3 -11   6    6.62    1.01
   3 -11  -6    8.29    0.91
   5  11  -8    5.76    0.98
  -5 -11   8    3.74    0.95
   5 -11  -8    4.78    0.84
   7  11 -10   46.57    2.71
  -7 -11  10   42.31    2.62
   7 -11 -10   44.02    2.47
   9  11 -12    4.44    1.01
   9 -11 -12    2.53    0.83
  -9 -11  12    3.70    1.00
  11  11 -14    1.27    0.98
  11 -11 -14    5.11    1.00
 -11 -11  14    2.15    0.99
  13  11 -16    1.23    1.02
  13 -11 -16    0.37    0.86
 -13 -11  16    0.57    0.95
  15  11 -18   46.19    2.99
  15 -11 -18   38.81    2.80
 -15 -11  18   39.52    2.86
  17  11 -20    0.74    1.10
  17 -11 -20    1.96    1.08
 -17 -11  20    2.83    1.20
  22  12 -19   12.40    1.68
  22 -12 -19   14.35    2.00
 -22 -12  19   11.06    1.74
  20  12 -17    1.52    1.02
 -20 -12  17    1.04    1.03
  20 -12 -17    1.95    1.20
  18  12 -15    0.53    0.88
  18 -12 -15    0.96    1.03
 -18 -12  15    0.95    0.98
  16  12 -13   38.59    2.52
 -16 -12  13   42.74    2.75
  16 -12 -13   40.87    2.70
 -14  12  11   23.42    2.05
  14  12 -11   24.84    1.83
 -14 -12  11   20.58    1.98
  14 -12 -11   24.88    2.08
  12  12  -9    4.63    0.85
 -12  12   9    3.95    1.00
 -12 -12   9    4.42    1.06
  12 -12  -9    4.72    0.96
  10  12  -7   69.99    3.48
 -10  12   7   73.16    3.70
 -10 -12   7   75.97    3.77
  10 -12  -7   69.33    3.67
  -8  12   5   16.29    1.47
   8  12  -5   17.44    1.30
  -8 -12   5   13.54    1.49
   8 -12  -5   13.87    1.43
   6  12  -3   12.75    1.13
  -6  12   3   10.07    1.19
   6 -12  -3    9.56    0.99
  -6 -12   3    9.04    1.14
   4  12  -1    7.36    0.90
  -4  12   1    8.30    1.08
  -4 -12   1    8.78    1.08
   4 -12  -1    8.11    0.94
   2  12   1   35.44    1.98
  -2  12  -1   34.13    2.12
   2 -12   1   36.53    2.09
  -2 -12  -1   34.41    2.09
   0  12   3   -0.17    0.47
   0  12  -3    0.64    0.65
   0 -12  -3   -0.20    0.30
   0 -12   3    0.70    0.65
   0 -12  -3    0.10    0.53
   2  12  -5    7.44    1.08
  -2  12   5    9.15    1.02
   2 -12  -5    6.09    0.91
   2 -12  -5    9.38    1.01
  -2 -12   5   10.31    1.23
   4  12  -7   28.93    1.95
  -4  12   7   29.76    1.84
   4 -12  -7   24.80    1.72
  -4 -12   7   26.93    1.93
   6  12  -9    5.15    1.01
   6 -12  -9    5.01    0.89
  -6 -12   9    4.14    0.99
   8  12 -11   13.88    1.56
  -8 -12  11   13.44    1.60
   8 -12 -11   15.90    1.49
  10  12 -13    0.86    0.86
  10 -12 -13    0.14    0.75
 -10 -12  13    1.35    0.93
  12  12 -15   -0.84    0.89
  12 -12 -15   -0.41    0.78
 -12 -12  15    1.78    1.02
  14  12 -17   10.31    1.61
 -14 -12  17   11.68    1.66
  14 -12 -17   10.99    1.57
  16  12 -19   39.62    3.16
  16 -12 -19   41.47    3.58
 -16 -12  19   33.72    2.92
  21  13 -18    1.74    1.08
  21 -13 -18   -1.10    0.99
 -21 -13  18   -0.53    1.22
  19  13 -16    5.61    1.23
 -19 -13  16    4.13    1.30
  19 -13 -16    4.46    1.37
  17  13 -14    5.70    1.18
 -17 -13  14    5.85    1.38
  17 -13 -14    5.30    1.33
  15  13 -12    2.80    0.94
 -15 -13  12    0.93    0.96
  15 -13 -12    3.29    1.10
 -13  13  10   12.32    1.56
  13  13 -10   11.40    1.33
  13 -13 -10   12.83    1.55
 -13 -13  10   15.65    1.71
  11  13  -8   -0.01    0.62
 -11  13   8    1.28    0.86
 -11 -13   8    0.13    0.81
  11 -13  -8    0.85    0.78
  -9  13   6    6.11    1.07
   9  13  -6    5.35    0.91
   9 -13  -6    5.83    1.09
  -9 -13   6    4.43    1.04
  -7  13   4    7.41    1.14
   7  13  -4    4.39    0.83
  -7 -13   4    4.37    0.96
   7 -13  -4    3.27    0.97
  -5  13   2    3.97    0.94
   5  13  -2    4.14    0.78
  -5 -13   2    2.79    0.84
   5 -13  -2    3.78    0.78
  -3  13   0    0.85    0.71
   3  13   0   -0.48    0.54
  -3 -13   0    0.56    0.67
   3 -13   0   -0.26    0.56
  -1  13  -2   20.17    1.74
   1  13   2   22.05    1.54
   1 -13   2   21.22    1.73
  -1 -13  -2   23.54    1.66
   1  13  -4    0.55    0.68
  -1  13   4    0.25    0.61
   1 -13  -4    1.03    0.65
   1 -13  -4    0.45    0.56
  -1 -13   4    1.89    0.74
   3  13  -6   24.17    1.96
  -3  13   6   24.48    1.71
  -3 -13   6   27.14    1.99
   3 -13  -6   22.08    1.65
  -5  13   8    0.98    0.73
   5  13  -8    0.11    0.81
   5 -13  -8    1.37    0.74
  -5 -13   8   -0.42    0.74
   7  13 -10   -0.77    0.70
   7 -13 -10   -0.23    1.10
  -7 -13  10    0.70    0.87
   9  13 -12    1.08    0.96
  -9 -13  12    0.94    1.03
  11  13 -14    7.14    1.33
 -11 -13  14    7.41    1.40
  13  13 -16    0.93    1.05
 -13 -13  16    2.59    1.17
  15  13 -18    0.32    1.01
 -15 -13  18    0.62    1.12
 -18 -14  15   -0.16    1.09
  18 -14 -15   -0.14    0.94
  16  14 -13   13.33    1.89
 -16 -14  13   10.21    1.76
  16 -14 -13   11.02    1.62
 -14  14  11   11.17    1.56
  14  14 -11   10.38    1.48
  14 -14 -11    8.67    1.38
 -14 -14  11   11.06    1.65
 -12  14   9    2.37    0.99
  12  14  -9    1.81    0.94
 -12 -14   9    4.63    1.21
  12 -14  -9    3.18    1.00
 -10  14   7   37.73    2.52
  10  14  -7   40.17    2.52
  10 -14  -7   36.19    2.42
 -10 -14   7   34.77    2.50
  -8  14   5    0.21    0.74
  -8 -14   5   -0.39    0.70
   8 -14  -5   -0.40    0.68
  -6  14   3    3.17    1.00
  -6 -14   3    4.01    0.97
   6 -14  -3    4.37    1.06
  -4  14   1   38.03    2.31
  -4 -14   1   33.00    2.22
   4 -14  -1   35.31    2.16
  -2  14  -1    3.46    0.98
  -2 -14  -1    4.32    0.96
   2 -14   1    4.92    0.98
   0  14  -3    5.66    1.04
   0 -14  -3    6.52    1.06
   0 -14   3    4.65    1.06
   2  14  -5    9.87    1.33
  -2 -14   5   11.50    1.42
   4  14  -7   -0.18    0.81
  -4 -14   7    0.84    0.93
   6  14  -9   14.66    1.70
  -6 -14   9   14.74    1.78
   8  14 -11    6.58    1.27
  -8 -14  11    7.08    1.48
  10  14 -13   -0.23    0.87
 -10 -14  13   -0.26    1.00
  12  14 -15   10.19    1.69
 -12 -14  15    8.34    1.69
 -17 -15  14    3.69    1.52
  17 -15 -14    6.11    1.39
 -15 -15  12    0.91    1.27
  15 -15 -12    0.88    1.00
 -13  15  10    0.53    1.03
 -13 -15  10    0.51    1.03
  13 -15 -10   -0.31    0.98
 -11  15   8    0.32    0.99
 -11 -15   8   -0.11    1.04
  11 -15  -8    0.54    0.95
  -9  15   6   12.20    1.49
  -9 -15   6    9.99    1.48
   9 -15  -6   11.81    1.51
  -7  15   4    9.86    1.38
   7 -15  -4    8.80    1.29
  -7 -15   4    7.22    1.34
  -5  15   2   10.14    1.39
   5 -15  -2    9.22    1.35
  -5 -15   2    6.69    1.28
  -3  15   0    1.21    0.88
   3 -15   0   -0.29    0.73
  -3 -15   0    0.03    0.81
  -1  15  -2   64.68    3.55
   1 -15   2   64.64    3.46
  -1 -15  -2   64.05    3.41
   1  15  -4    9.38    1.40
  -1 -15   4    8.67    1.34
   3  15  -6    1.59    1.00
  -3 -15   6    0.32    0.87
   5  15  -8    6.16    1.29
  -5 -15   8    6.24    1.36
   7  15 -10   59.31    3.56
  -7 -15  10   61.37    3.61
   9  15 -12    2.36    1.07
  -9 -15  12    2.57    1.19
  11  15 -14    4.06    1.30
 -11 -15  14    6.99    1.55
  14 -16 -11   11.57    1.73
 -14 -16  11   14.02    1.89
 -12  16   9    8.52    1.54
  12 -16  -9    7.82    1.46
 -12 -16   9    6.54    1.43
 -10  16   7   27.27    2.36
 -10 -16   7   22.74    2.24
  10 -16  -7   26.32    2.30
  -8  16   5   17.28    1.81
  -8 -16   5   10.61    1.61
   8 -16  -5   15.64    1.76
  -6  16   3   13.54    1.62
   6 -16  -3    8.81    1.45
  -6 -16   3   12.20    1.54
  -4  16   1   10.61    1.47
  -4 -16   1   14.58    1.64
  -2  16  -1   65.73    3.55
   2 -16   1   60.91    3.41
  -2 -16  -1   57.93    3.36
   0  16  -3    6.07    1.25
   0 -16   3    4.62    1.16
   2  16  -5    6.31    1.22
  -2 -16   5    5.67    1.20
   4  16  -7    0.63    0.99
  -4 -16   7    1.99    1.17
   6  16  -9    2.62    1.16
  -6 -16   9    2.46    1.25
   8  16 -11    7.79    1.41
  -8 -16  11    8.56    1.63
  -9  17   6    1.95    1.18
   9 -17  -6    2.22    1.22
  -9 -17   6    2.01    1.25
  -7  17   4    0.49    1.00
   7 -17  -4   -0.74    0.94
  -7 -17   4    0.44    0.99
  -5  17   2    2.73    1.16
   5 -17  -2    1.42    1.12
  -5 -17   2    5.30    1.31
  -3  17   0    8.68    1.44
  -1  17  -2    9.05    1.49
   1  17  -4    2.73    1.06
  -1 -17   4    2.36    1.04
   3  17  -6    0.47    1.06
  -3 -17   6    0.28    1.05
  30   0 -26    5.00    1.52
  28   0 -24    5.53    1.44
  26   0 -22    0.57    1.02
  24   0 -20    1.80    0.93
  22   0 -18  103.62    5.10
 -20   0  16  255.03   10.02
  20   0 -16  229.28   10.46
  18   0 -14  215.07    9.16
 -18   0  14  209.70    8.70
  16   0 -12  210.21    9.11
 -16   0  12  217.96    8.75
  14   0 -10    0.43    0.48
 -14   0  10   -0.22    0.23
  12   0  -8  295.55   11.61
 -12   0   8  272.16   11.34
 -10   0   6    3.20    0.32
  10   0  -6    2.60    0.42
  -6   0   2   24.08    1.04
   6   0  -2   23.65    1.01
  -6   0   2   18.13    0.98
  -4   0   0   32.82    1.38
  -2   0  -2    0.93    0.21
   0   0  -4    2.16    0.30
   0   0   4    1.60    0.28
   0   0  -4    1.41    0.27
  -2   0   6  703.77   27.62
   2   0  -6  702.44   27.66
   2   0  -6  679.06   27.58
   4   0  -8   72.49    3.33
  -4   0   8   75.48    3.24
  -6   0  10  680.45   27.81
   6   0 -10  716.67   28.00
  -8   0  12  148.38    6.33
   8   0 -12  153.63    6.57
 -10   0  14    1.63    0.50
  10   0 -14    3.94    0.82
 -12   0  16  225.39    9.31
  12   0 -16  220.54    9.63
  14   0 -18  187.96    8.28
 -14   0  18  183.28    7.87
 -16   0  20   21.90    1.54
  16   0 -20   22.36    2.07
  18   0 -22   41.53    2.94
  20   0 -24   12.51    1.80
  22   0 -26  145.93    7.23
  29   1 -25    1.79    1.20
  29  -1 -25    0.63    1.19
  27   1 -23   14.43    1.96
  27  -1 -23   21.02    2.21
  25   1 -21   17.60    1.93
  25  -1 -21   18.27    1.99
  23   1 -19   27.76    2.29
  23  -1 -19   21.77    2.09
  21   1 -17    8.44    1.25
 -21  -1  17   10.13    0.96
  21  -1 -17    9.37    1.38
  19   1 -15  125.52    5.79
 -19   1  15  121.69    5.24
  19  -1 -15  129.92    5.80
  17   1 -13    9.42    1.11
 -17   1  13   10.69    0.71
  17  -1 -13    7.40    1.03
 -15   1  11   58.21    2.61
  15   1 -11   64.87    3.06
  15  -1 -11   60.71    3.00
 -13   1   9    2.75    0.30
  13   1  -9    1.82    0.48
 -13  -1   9    1.96    0.36
  13  -1  -9    1.88    0.49
 -11   1   7   52.86    2.02
  11   1  -7   45.83    2.25
  11  -1  -7   48.04    2.25
 -11  -1   7   40.98    2.07
   9   1  -5   64.47    2.85
  -9   1   5   67.11    2.70
  -9  -1   5   62.03    2.76
   9  -1  -5   66.82    2.85
  -7   1   3   59.55    2.45
   7   1  -3   59.30    2.49
  -7   1   3   58.04    2.51
  -7  -1   3   58.22    2.49
   7  -1  -3   57.77    2.50
  -5   1   1    0.28    0.13
  -5   1   1    0.57    0.15
   5   1  -1    0.27    0.09
  -5  -1   1    0.23    0.16
  -3   1  -1    0.28    0.13
  -3   1  -1    0.14    0.14
  -3  -1  -1    0.15    0.07
  -3  -1  -1    0.06    0.14
   3  -1   1    0.38    0.16
  -1   1  -3   90.63    3.77
  -1   1  -3   91.63    3.77
  -1  -1  -3   90.47    3.79
   1  -1   3   88.94    3.79
  -1  -1  -3   90.97    3.72
  -1   1   5  563.97   22.15
   1   1  -5  558.27   22.18
   1  -1  -5  555.63   22.11
   1  -1  -5  551.23   22.14
  -1  -1   5  553.35   22.15
  -3   1   7   38.75    1.80
   3   1  -7   37.28    1.88
   3  -1  -7   38.30    1.76
  -3  -1   7   38.44    1.83
   3  -1  -7   39.56    1.88
  -5   1   9  123.24    5.18
   5   1  -9  124.31    5.35
  -5  -1   9  120.05    5.21
   5  -1  -9  126.90    5.34
   7   1 -11  101.53    4.46
  -7   1  11   93.84    4.19
   7  -1 -11   95.62    4.40
  -7  -1  11  100.64    4.26
  -9   1  13   25.25    1.49
   9   1 -13   28.00    1.77
   9  -1 -13   26.86    1.73
  -9  -1  13   31.09    1.60
  11   1 -15   17.49    1.57
  11  -1 -15   15.58    1.49
 -11  -1  15   18.61    1.29
  13   1 -17    4.80    0.97
  13  -1 -17    5.38    1.07
 -13  -1  17    5.44    0.77
 -15   1  19    2.38    0.62
  15   1 -19    2.48    0.98
 -15  -1  19    1.15    0.62
  15  -1 -19    2.16    0.94
  17   1 -21   12.69    1.69
 -17  -1  21   13.77    1.34
  17  -1 -21   16.06    1.77
  19   1 -23   -0.01    0.93
  19  -1 -23    0.37    1.07
  21   1 -25    5.70    1.45
  21  -1 -25    4.32    1.35
  30   2 -26   -0.47    1.32
  30  -2 -26    2.00    1.46
  28   2 -24    0.32    1.22
  28  -2 -24   -1.28    0.95
  26   2 -22   19.58    2.22
  26  -2 -22   20.39    2.16
  24   2 -20   -0.70    0.87
  24  -2 -20    1.19    0.91
 -24  -2  20    0.61    0.50
  22   2 -18    6.36    1.16
  22  -2 -18    9.23    1.37
 -22  -2  18    9.39    1.01
  20   2 -16   16.85    1.64
  20  -2 -16   17.30    1.65
 -20  -2  16   16.20    1.23
 -18   2  14    4.06    0.45
  18  -2 -14    5.45    0.92
 -18  -2  14    4.01    0.60
  16   2 -12   80.98    3.68
 -16   2  12   73.24    3.17
 -16  -2  12   75.06    3.41
  16  -2 -12   76.32    3.66
 -14   2  10   51.07    2.18
  14   2 -10   52.75    2.59
 -14  -2  10   50.87    2.39
  14  -2 -10   52.09    2.59
  12   2  -8   16.33    1.10
 -12   2   8   16.82    0.78
  12  -2  -8   16.56    1.09
 -12  -2   8   16.08    0.96
  10   2  -6    0.53    0.29
 -10   2   6    0.16    0.12
  10  -2  -6    0.44    0.29
 -10  -2   6   -0.04    0.25
   8   2  -4    2.69    0.36
  -8   2   4    2.80    0.25
  -8   2   4    2.96    0.41
   8  -2  -4    2.52    0.36
  -8  -2   4    3.72    0.40
  -6   2   2    1.50    0.25
  -6   2   2    1.71    0.20
   6   2  -2    2.08    0.21
   6  -2  -2    1.69    0.21
  -6  -2   2    3.26    0.33
  -4   2   0  389.50   14.69
  -4   2   0  348.51   14.70
  -4  -2   0  368.88   14.73
   4  -2   0  370.51   14.70
  -2   2  -2  200.94    7.74
  -2  -2  -2  191.78    7.62
  -2  -2  -2  183.71    7.73
   2  -2   2  188.00    7.74
   0   2  -4   14.68    0.89
   0  -2  -4   15.21    0.86
   0  -2  -4   14.95    0.83
   0  -2   4   16.80    0.91
   2   2  -6   26.30    1.39
  -2   2   6   26.70    1.33
  -2  -2   6   26.79    1.36
   2  -2  -6   27.71    1.36
   2  -2  -6   24.91    1.28
   4   2  -8   10.83    0.95
   4  -2  -8   12.79    0.76
  -4  -2   8   11.86    0.83
   4  -2  -8   11.53    0.95
   6   2 -10   25.98    1.50
   6  -2 -10   23.50    1.40
   6  -2 -10   21.23    1.18
  -6  -2  10   21.82    1.30
   8   2 -12    1.82    0.56
  -8   2  12    0.94    0.35
   8  -2 -12    0.80    0.54
  -8  -2  12    1.84    0.54
 -10   2  14   -0.09    0.33
  10   2 -14    0.36    0.54
  10  -2 -14    0.33    0.57
 -10  -2  14   -0.18    0.40
 -12   2  16   16.27    1.10
  12   2 -16   13.05    1.43
 -12  -2  16   14.51    1.23
  12  -2 -16   14.14    1.43
 -14   2  18   18.81    1.31
  14   2 -18   17.88    1.75
 -14  -2  18   20.10    1.49
  14  -2 -18   16.47    1.65
  16   2 -20    0.33    0.84
 -16  -2  20    0.02    0.63
  16  -2 -20    0.10    0.77
  18   2 -22   16.77    1.92
 -18  -2  22   18.67    1.60
  18  -2 -22   12.91    1.68
  20   2 -24    0.77    1.07
  20  -2 -24    2.44    1.12
  22   2 -26    0.57    1.29
  22  -2 -26    2.48    1.42
  29   3 -25    4.26    1.43
  29  -3 -25    5.41    1.46
  27   3 -23    7.54    1.53
  27  -3 -23    6.23    1.60
  25   3 -21   34.14    2.59
 -25  -3  21   35.24    2.19
  25  -3 -21   34.02    2.59
  23   3 -19   22.31    2.09
 -23  -3  19   24.28    1.70
  23  -3 -19   22.79    2.12
  21   3 -17   21.47    1.92
 -21  -3  17   17.76    1.37
  21  -3 -17   20.53    1.86
  19   3 -15    1.00    0.66
  19  -3 -15    1.53    0.72
 -19  -3  15    2.20    0.62
 -17   3  13   19.65    0.96
  17   3 -13   17.94    1.53
  17  -3 -13   17.29    1.51
 -17  -3  13   17.07    1.24
  15   3 -11    3.86    0.68
 -15   3  11    3.14    0.26
  15  -3 -11    2.09    0.62
 -15  -3  11    5.41    0.66
  13   3  -9   16.93    1.16
 -13  -3   9   18.80    1.12
  13  -3  -9   16.47    1.21
  11   3  -7   43.77    2.14
  11  -3  -7   45.83    2.17
 -11  -3   7   44.43    2.09
  -9   3   5  128.44    5.45
   9   3  -5  127.48    5.39
   9  -3  -5  132.09    5.18
   9  -3  -5  135.47    5.46
  -9  -3   5  126.93    5.42
   7   3  -3    2.56    0.28
  -7   3   3    1.99    0.33
   7  -3  -3    2.37    0.23
  -7  -3   3    2.52    0.36
   7  -3  -3    2.22    0.34
   5   3  -1  295.45   11.92
  -5   3   1  307.83   12.09
   5  -3  -1  311.74   12.02
  -5  -3   1  290.38   12.08
   3   3   1   41.48    1.71
  -3   3  -1   43.96    1.90
  -3  -3  -1   38.85    1.87
   3  -3   1   42.78    1.87
  -3  -3  -1   42.76    1.72
  -1   3  -3   33.13    1.55
  -1  -3  -3   32.43    1.41
  -1  -3  -3   31.77    1.49
   1  -3   3   30.21    1.51
   1   3  -5    0.07    0.23
  -1  -3   5    0.06    0.24
   1  -3  -5    0.07    0.14
   1  -3  -5    0.14    0.21
   3   3  -7   27.75    1.50
   3  -3  -7   26.87    1.42
   3  -3  -7   25.80    1.32
  -3  -3   7   27.24    1.43
  -5   3   9  165.09    6.51
   5   3  -9  162.46    6.73
   5  -3  -9  152.13    6.45
   5  -3  -9  155.79    6.64
  -5  -3   9  151.88    6.61
  -7   3  11  117.02    5.10
   7   3 -11  124.54    5.42
  -7  -3  11  110.85    5.24
   7  -3 -11  129.03    5.08
   7  -3 -11  126.52    5.36
   9   3 -13    9.30    1.06
  -9   3  13    8.96    0.76
   9  -3 -13    7.82    0.99
  -9  -3  13    8.80    0.93
 -11   3  15    0.91    0.40
  11   3 -15    0.27    0.59
  11  -3 -15    0.98    0.62
 -11  -3  15    0.60    0.51
  13   3 -17   34.34    2.38
 -13  -3  17   37.27    2.22
  13  -3 -17   43.27    2.44
  15   3 -19    6.78    1.22
 -15  -3  19    4.90    0.96
  15  -3 -19    7.86    1.23
  17   3 -21   48.03    3.18
  17  -3 -21   53.93    3.25
 -17  -3  21   53.07    2.91
  19   3 -23    6.97    1.41
  19  -3 -23    4.59    1.26
 -19  -3  23    5.68    1.13
  21   3 -25    8.97    1.63
  21  -3 -25   10.18    1.74
  30   4 -26    3.13    1.41
  30  -4 -26    4.75    1.63
  28   4 -24    1.84    1.20
  28  -4 -24    2.63    1.30
  26   4 -22   56.59    3.38
  26  -4 -22   52.14    3.32
 -26  -4  22   43.11    2.79
  24   4 -20   -0.26    0.90
 -24  -4  20   -0.06    0.70
  24  -4 -20    0.68    0.91
  22   4 -18  361.90   14.86
  22  -4 -18  354.18   14.82
 -22  -4  18  333.80   14.44
  20   4 -16    1.50    0.76
 -20  -4  16    1.37    0.65
  20  -4 -16    1.00    0.71
  18   4 -14   48.92    2.73
  18  -4 -14   46.80    2.68
 -18  -4  14   48.15    2.51
  16   4 -12  535.13   21.68
  16  -4 -12  536.73   21.68
 -16  -4  12  529.11   21.52
  14   4 -10  102.07    4.66
  14  -4 -10  103.08    4.68
 -14  -4  10  107.97    4.61
  12   4  -8  266.06   10.81
  12  -4  -8  264.63   10.85
 -12  -4   8  259.86   10.78
  10   4  -6    3.43    0.46
 -10   4   6    4.96    0.62
 -10  -4   6    3.15    0.48
  10  -4  -6    3.88    0.53
   8   4  -4    5.88    0.50
  -8   4   4    5.95    0.60
   8  -4  -4    6.02    0.62
   8  -4  -4    5.84    0.36
  -8  -4   4    5.48    0.56
   6   4  -2  249.90   10.08
  -6   4   2  249.15   10.23
   6  -4  -2  254.36   10.10
  -6  -4   2  257.21   10.24
  -4   4   0    3.90    0.44
   4   4   0    3.70    0.27
  -4  -4   0    3.73    0.42
   4  -4   0    3.77    0.37
   2   4   2  172.70    6.98
  -2   4  -2  176.67    7.16
  -2  -4  -2  171.23    7.11
  -2  -4  -2  174.52    6.98
   2  -4   2  176.10    7.12
   0   4  -4  214.04    8.43
   0  -4  -4  208.93    8.33
   0  -4   4  195.45    8.37
   0  -4  -4  201.20    8.26
   2   4  -6   80.98    3.58
  -2  -4   6   83.51    3.56
   2  -4  -6   76.98    3.43
   4   4  -8  188.73    7.98
   4  -4  -8  191.90    7.74
  -4  -4   8  196.00    7.92
   4  -4  -8  181.71    7.85
  -6   4  10   56.20    2.61
   6   4 -10   59.77    2.90
  -6  -4  10   59.03    2.81
   6  -4 -10   58.55    2.58
   6  -4 -10   58.25    2.81
   8   4 -12   20.09    1.47
  -8   4  12   21.25    1.16
  -8  -4  12   20.62    1.38
   8  -4 -12   21.84    1.13
   8  -4 -12   16.83    1.33
  10   4 -14   11.61    1.29
 -10   4  14   11.67    0.87
 -10  -4  14   14.39    1.24
  10  -4 -14   12.61    1.25
  12   4 -16   13.63    1.52
 -12  -4  16   16.22    1.42
  12  -4 -16   13.90    1.47
  14   4 -18    1.20    0.78
  14  -4 -18    0.55    0.71
 -14  -4  18    0.36    0.61
  16   4 -20    5.77    1.26
 -16  -4  20    7.02    1.16
  16  -4 -20    7.90    1.34
  18   4 -22    2.40    1.12
  18  -4 -22    3.35    1.18
 -18  -4  22    1.36    0.88
  20   4 -24    0.21    1.09
  20  -4 -24    2.38    1.14
 -20  -4  24    4.07    1.09
  22   4 -26   34.68    3.14
  22  -4 -26   37.88    3.10
  29   5 -25   -0.57    1.09
  29  -5 -25   -0.33    1.16
  27   5 -23   34.53    3.03
  27  -5 -23   32.55    2.92
 -27  -5  23   40.67    2.55
  25   5 -21    2.62    1.11
 -25  -5  21    1.61    0.90
  25  -5 -21    2.54    1.14
  23   5 -19   97.00    4.82
  23  -5 -19   79.91    4.68
 -23  -5  19  101.97    4.59
  21   5 -17   81.85    4.24
 -21  -5  17   80.09    3.99
  21  -5 -17   82.42    4.22
  19   5 -15    1.85    0.79
 -19  -5  15   -0.16    0.58
  19  -5 -15    0.34    0.68
  17   5 -13  246.27   10.09
  17  -5 -13  233.52   10.06
 -17  -5  13  230.77    9.92
  15   5 -11   18.14    1.37
  15  -5 -11   19.43    1.39
 -15  -5  11   18.86    1.30
  13   5  -9    7.43    0.80
 -13  -5   9    8.28    0.85
  13  -5  -9    9.39    0.93
 -11   5   7  131.49    5.65
  11   5  -7  133.35    5.58
  11  -5  -7  134.45    5.64
 -11  -5   7  126.08    5.60
  -9   5   5  118.52    5.06
   9   5  -5  117.91    4.95
  -9  -5   5  117.81    5.06
   9  -5  -5  122.53    5.07
   9  -5  -5  116.75    4.77
   7   5  -3    7.19    0.51
  -7   5   3    5.17    0.60
   7  -5  -3    6.81    0.45
  -7  -5   3    7.79    0.68
   5   5  -1   60.85    2.49
  -5   5   1   57.29    2.65
  -5  -5   1   58.36    2.64
   5  -5  -1   58.66    2.54
   3   5   1   61.00    2.55
  -3   5  -1   62.36    2.75
  -3  -5  -1   57.82    2.69
   3  -5   1   63.11    2.69
   1   5   3  285.57   11.53
  -1   5  -3  298.49   11.73
  -1  -5  -3  286.04   11.63
   1  -5   3  286.68   11.68
  -1  -5  -3  286.11   11.53
   1   5  -5   87.98    3.88
   1  -5  -5   88.39    3.72
   1  -5  -5   87.34    3.74
  -1  -5   5   86.75    3.85
   3   5  -7  106.69    4.72
   3  -5  -7  109.08    4.59
   3  -5  -7  109.91    4.53
  -3  -5   7  102.23    4.66
   5   5  -9  432.21   17.34
   5  -5  -9  407.63   17.02
  -5  -5   9  427.04   17.26
   5  -5  -9  436.46   17.21
  -7   5  11   -0.06    0.27
   7   5 -11    0.43    0.54
   7  -5 -11   -0.18    0.44
  -7  -5  11   -0.16    0.47
   7  -5 -11   -0.25    0.26
  -9   5  13   10.51    0.79
   9   5 -13    8.46    1.10
  -9  -5  13   11.77    1.16
   9  -5 -13   10.08    0.74
   9  -5 -13   10.53    1.15
  11   5 -15    3.79    0.90
  11  -5 -15    1.63    0.68
 -11  -5  15    2.68    0.74
  13   5 -17    3.83    0.96
 -13  -5  17    3.78    0.92
  13  -5 -17    6.47    1.11
  15   5 -19    2.02    1.00
 -15  -5  19    1.08    0.82
  15  -5 -19    1.26    0.91
  17   5 -21    1.28    0.98
 -17  -5  21    0.13    0.76
  17  -5 -21    1.33    0.94
  19   5 -23   21.36    2.26
 -19  -5  23   18.99    1.91
  19  -5 -23   16.59    1.97
  21   5 -25    6.62    1.57
  21  -5 -25    5.33    1.37
 -21  -5  25    9.16    1.50
  28   6 -24   -0.25    1.07
  28  -6 -24    1.32    1.25
 -28  -6  24    0.40    0.95
  26   6 -22    4.47    1.38
  26  -6 -22    6.43    1.45
 -26  -6  22    7.04    1.29
  24   6 -20    5.28    1.31
  24  -6 -20    5.47    1.31
 -24  -6  20    9.08    1.30
  22   6 -18   21.41    2.06
  22  -6 -18   26.37    2.24
 -22  -6  18   27.52    1.98
  20   6 -16    1.04    0.79
  20  -6 -16    2.19    0.89
 -20  -6  16    1.47    0.71
  18   6 -14   20.43    1.53
 -18  -6  14   17.43    1.53
  18  -6 -14   17.61    1.62
  16   6 -12   25.26    1.68
  16  -6 -12   24.36    1.68
 -16  -6  12   24.64    1.63
  14   6 -10   16.62    1.18
 -14  -6  10   15.97    1.19
  14  -6 -10   12.33    1.20
  12   6  -8    6.77    0.74
 -12   6   8    6.86    0.82
  12  -6  -8    6.58    0.84
 -12  -6   8    6.46    0.84
  10   6  -6    3.78    0.52
 -10   6   6    4.08    0.62
 -10  -6   6    3.19    0.60
  10  -6  -6    3.61    0.29
  10  -6  -6    3.75    0.61
   8   6  -4  120.63    5.03
  -8   6   4  116.45    5.15
  -8  -6   4  119.09    5.17
   8  -6  -4  122.24    4.92
   8  -6  -4  123.71    5.18
   6   6  -2   18.76    0.96
  -6   6   2   18.03    1.12
   6  -6  -2   18.21    0.98
  -6  -6   2   18.50    1.12
   4   6   0    0.52    0.22
  -4   6   0    0.66    0.34
  -4  -6   0    0.70    0.34
   4  -6   0    0.66    0.29
  -2   6  -2   11.31    0.84
   2   6   2   10.97    0.66
   2  -6   2   11.72    0.83
  -2  -6  -2   11.04    0.67
  -2  -6  -2   10.54    0.76
   0   6  -4   85.60    3.82
   0   6   4   86.99    3.62
   0  -6  -4   85.89    3.62
   0  -6  -4   81.81    3.67
   0  -6   4   86.73    3.78
   2   6  -6   84.56    3.74
   2  -6  -6   79.55    3.54
  -2  -6   6   81.48    3.69
   4   6  -8   79.46    3.75
   4  -6  -8   81.78    3.62
  -4  -6   8   80.84    3.73
   4  -6  -8   80.62    3.51
   6   6 -10    0.24    0.49
   6  -6 -10    1.03    0.34
   6  -6 -10   -0.02    0.42
  -6  -6  10    0.01    0.45
   8   6 -12    9.79    1.13
  -8   6  12    7.65    0.71
   8  -6 -12    9.37    1.00
  -8  -6  12   10.61    1.10
   8  -6 -12    8.09    0.70
  10   6 -14   12.25    1.36
  10  -6 -14   12.51    1.31
 -10  -6  14   12.45    1.26
  12   6 -16   76.19    3.81
 -12  -6  16   66.78    3.55
  12  -6 -16   68.91    3.63
  14   6 -18    3.62    1.09
 -14  -6  18    1.04    0.76
  14  -6 -18    0.46    0.76
  16   6 -20   10.87    1.56
  16  -6 -20    9.38    1.48
 -16  -6  20   10.50    1.39
  18   6 -22    8.31    1.58
 -18  -6  22    9.98    1.44
  18  -6 -22    9.34    1.58
  20   6 -24    8.58    1.83
  20  -6 -24   10.34    1.70
 -20  -6  24    8.21    1.44
  27   7 -23    5.10    1.52
  27  -7 -23    7.42    1.70
 -27  -7  23    6.18    1.34
  25   7 -21    0.54    0.97
  25  -7 -21    1.21    1.16
 -25  -7  21    0.03    0.80
  23   7 -19    3.52    1.08
  23  -7 -19    3.07    1.11
 -23  -7  19    3.11    1.04
  21   7 -17   28.21    2.27
  21  -7 -17   24.21    2.16
 -21  -7  17   27.62    1.96
  19   7 -15   21.23    1.84
  19  -7 -15   20.20    1.80
 -19  -7  15   20.40    1.72
  17   7 -13   63.67    3.09
 -17  -7  13   56.70    3.05
  17  -7 -13   55.94    3.08
  15   7 -11    7.24    0.93
 -15  -7  11    6.16    0.91
  15  -7 -11    7.51    0.99
  13   7  -9    0.12    0.40
 -13   7   9   -0.03    0.45
  13  -7  -9    0.38    0.49
 -13  -7   9    0.34    0.48
  11   7  -7   45.18    2.27
 -11   7   7   45.69    2.39
  11  -7  -7   46.20    2.40
 -11  -7   7   51.54    2.45
  11  -7  -7   47.17    1.98
   9   7  -5   36.11    1.73
  -9   7   5   32.66    1.82
   9  -7  -5   33.79    1.84
  -9  -7   5   36.13    1.88
   9  -7  -5   32.66    1.54
  -7   7   3  117.13    5.17
   7   7  -3  125.67    5.03
  -7  -7   3  116.04    5.19
   7  -7  -3  120.41    4.98
   5   7  -1   47.04    2.09
  -5   7   1   44.32    2.27
  -5  -7   1   47.27    2.27
   5  -7  -1   47.33    2.16
  -3   7  -1   10.99    0.95
   3   7   1    9.76    0.67
   3  -7   1   10.56    0.78
  -3  -7  -1   10.64    0.88
   1   7   3   57.07    2.48
  -1   7  -3   57.79    2.69
  -1  -7  -3   55.36    2.48
   1  -7   3   55.44    2.62
  -1  -7  -3   54.10    2.57
  -1   7   5  223.25    9.12
   1   7  -5  219.54    9.33
  -1  -7   5  220.87    9.28
   1  -7  -5  226.18    9.13
   1  -7  -5  227.79    9.17
   3   7  -7   20.76    1.42
  -3  -7   7   20.60    1.43
   3  -7  -7   22.38    1.23
   5   7  -9    6.62    0.90
  -5  -7   9    4.74    0.81
   5  -7  -9    5.97    0.74
   5  -7  -9    5.48    0.60
   7   7 -11    0.75    0.59
  -7  -7  11    0.77    0.55
   7  -7 -11   -0.10    0.42
   7  -7 -11    0.68    0.34
   9   7 -13    4.57    0.92
  -9  -7  13    2.54    0.75
   9  -7 -13    2.80    0.76
  11   7 -15    3.55    1.02
  11  -7 -15    5.03    0.93
 -11  -7  15    6.02    1.01
  13   7 -17   14.48    1.68
 -13  -7  17   17.86    1.74
  13  -7 -17   16.98    1.64
  15   7 -19    3.31    1.08
 -15  -7  19    4.90    1.16
  15  -7 -19    2.46    0.95
  17   7 -21   -0.20    0.92
 -17  -7  21   -0.63    0.81
  17  -7 -21   -0.01    0.97
  19   7 -23    0.78    1.26
  19  -7 -23    0.71    1.03
 -19  -7  23    1.50    1.12
  26   8 -22    0.02    1.01
  26  -8 -22   -0.62    1.03
 -26  -8  22    0.98    1.08
  24   8 -20   20.44    2.12
 -24  -8  20   17.56    1.86
  24  -8 -20   16.94    2.00
  22   8 -18   16.56    1.84
 -22  -8  18   18.04    1.76
  22  -8 -18   13.58    1.73
  20   8 -16   12.32    1.47
 -20  -8  16   11.39    1.40
  20  -8 -16   10.75    1.44
  18   8 -14   43.07    2.51
  18  -8 -14   43.33    2.66
 -18  -8  14   43.05    2.56
  16   8 -12   38.03    2.23
 -16  -8  12   37.75    2.29
  16  -8 -12   38.45    2.30
 -14   8  10    2.27    0.69
  14   8 -10    2.29    0.59
  14  -8 -10    2.25    0.70
 -14  -8  10    2.36    0.71
  12   8  -8    6.50    0.76
 -12   8   8    6.53    0.88
 -12  -8   8    6.35    0.86
  12  -8  -8    7.65    0.94
 -10   8   6    0.98    0.47
  10   8  -6    0.89    0.41
  10  -8  -6    0.56    0.26
  10  -8  -6    0.12    0.47
 -10  -8   6    0.53    0.48
   8   8  -4    3.23    0.50
  -8   8   4    3.96    0.64
  -8  -8   4    2.84    0.63
   8  -8  -4    2.95    0.60
   8  -8  -4    3.44    0.43
  -6   8   2    1.00    0.49
   6   8  -2    0.74    0.32
   6  -8  -2    0.40    0.32
  -6  -8   2    0.33    0.40
  -4   8   0    0.14    0.39
   4   8   0    0.87    0.31
   4  -8   0    0.83    0.39
  -4  -8   0    0.95    0.44
  -2   8  -2    3.88    0.67
   2   8   2    4.41    0.51
   2  -8   2    5.49    0.69
  -2  -8  -2    4.82    0.64
  -2  -8  -2    4.82    0.55
   0   8   4  184.08    7.57
   0   8  -4  185.89    7.80
   0  -8  -4  182.40    7.64
   0  -8  -4  185.37    7.58
   0  -8   4  181.66    7.74
   2   8  -6  217.94    9.16
  -2  -8   6  221.52    9.11
   2  -8  -6  212.34    8.93
   4   8  -8    3.14    0.74
  -4  -8   8    3.21    0.68
   4  -8  -8    4.30    0.64
   4  -8  -8    2.18    0.48
   6   8 -10  133.61    6.01
   6  -8 -10  132.14    5.60
   6  -8 -10  135.16    5.80
  -6  -8  10  130.72    5.92
   8   8 -12    0.84    0.65
   8  -8 -12    0.42    0.58
  -8  -8  12    0.55    0.64
  10   8 -14    5.39    1.06
  10  -8 -14    8.01    1.10
 -10  -8  14    6.45    1.05
  12   8 -16   41.24    2.69
 -12  -8  16   36.15    2.53
  12  -8 -16   39.88    2.50
  14   8 -18   57.36    3.50
 -14  -8  18   56.10    3.28
  14  -8 -18   58.54    3.33
  16   8 -20   24.99    2.47
 -16  -8  20   23.82    2.21
  16  -8 -20   23.75    2.21
  18   8 -22    9.37    1.68
  18  -8 -22   10.42    1.67
 -18  -8  22   11.06    1.73
  27   9 -23   -0.15    1.04
  27  -9 -23    2.05    1.48
 -27  -9  23    1.52    1.23
  25   9 -21    2.52    1.21
  25  -9 -21    3.91    1.28
 -25  -9  21    3.07    1.16
  23   9 -19   34.92    2.65
  23  -9 -19   37.96    2.81
 -23  -9  19   36.54    2.58
  21   9 -17   50.54    3.06
  21  -9 -17   47.34    3.04
 -21  -9  17   50.14    3.09
  19   9 -15   87.40    4.35
  19  -9 -15   88.56    4.46
 -19  -9  15   87.61    4.43
  17   9 -13   72.82    3.65
 -17  -9  13   72.81    3.77
  17  -9 -13   73.33    3.77
  15   9 -11   16.68    1.42
 -15  -9  11   14.92    1.49
  15  -9 -11   17.77    1.59
 -13   9   9   55.25    2.96
  13   9  -9   56.21    2.78
 -13  -9   9   57.62    2.98
  13  -9  -9   55.69    2.92
 -11   9   7    9.21    1.03
  11   9  -7    8.46    0.89
 -11  -9   7    7.70    1.01
  11  -9  -7    9.00    1.07
   9   9  -5    5.03    0.64
  -9   9   5    3.26    0.68
  -9  -9   5    3.18    0.72
   9  -9  -5    4.97    0.53
   9  -9  -5    5.37    0.84
  -7   9   3    2.51    0.59
   7   9  -3    1.70    0.45
  -7  -9   3    2.81    0.68
   7  -9  -3    3.18    0.49
   5   9  -1   67.19    2.93
  -5   9   1   62.64    3.11
  -5  -9   1   64.16    3.10
   5  -9  -1   65.30    2.97
  -3   9  -1   33.11    1.86
   3   9   1   32.17    1.65
  -3  -9  -1   36.49    1.86
   3  -9   1   29.70    1.75
   1   9   3   39.18    1.95
  -1   9  -3   39.62    2.18
  -1  -9  -3   40.86    1.97
  -1  -9  -3   40.44    2.06
   1  -9   3   38.44    2.11
  -1   9   5  202.89    8.34
   1   9  -5  196.12    8.55
   1  -9  -5  205.70    8.35
   1  -9  -5  206.06    8.38
  -1  -9   5  196.26    8.51
   3   9  -7   31.81    1.98
   3  -9  -7   33.66    1.78
  -3  -9   7   33.90    2.03
   5   9  -9   98.49    4.69
   5  -9  -9  104.18    4.39
   5  -9  -9  104.22    4.53
  -5  -9   9   93.33    4.65
   7   9 -11  187.07    8.22
  -7  -9  11  188.66    8.18
   7  -9 -11  185.67    8.01
   9   9 -13    0.10    0.78
  -9  -9  13    0.60    0.69
   9  -9 -13   -0.20    0.61
  11   9 -15   75.19    4.09
 -11  -9  15   81.04    4.09
  11  -9 -15   78.37    3.96
  13   9 -17    1.07    0.90
 -13  -9  17    0.50    0.96
  13  -9 -17    0.75    0.86
  15   9 -19   19.78    2.13
  15  -9 -19   21.42    2.05
 -15  -9  19   21.99    2.14
  17   9 -21   54.05    3.72
 -17  -9  21   60.11    3.55
  17  -9 -21   56.40    3.52
  19   9 -23   14.36    2.10
 -19  -9  23   11.02    1.70
  19  -9 -23   10.01    1.70
  26  10 -22   18.20    2.15
  26 -10 -22   26.15    2.54
 -26 -10  22   20.20    2.22
  24  10 -20   45.10    3.01
  24 -10 -20   48.13    3.29
 -24 -10  20   41.09    2.98
  22  10 -18    1.53    1.02
 -22 -10  18    1.13    0.98
  22 -10 -18    1.87    1.08
  20  10 -16    2.97    1.02
  20 -10 -16    2.84    1.15
 -20 -10  16    3.68    1.15
  18  10 -14   31.00    2.12
  18 -10 -14   28.54    2.14
 -18 -10  14   30.21    2.19
  16  10 -12    2.61    0.77
 -16 -10  12    3.61    0.94
  16 -10 -12    5.23    1.05
 -14  10  10   54.46    2.94
  14  10 -10   53.70    2.74
 -14 -10  10   50.44    2.88
  14 -10 -10   49.26    2.82
  12  10  -8   47.63    2.45
 -12  10   8   42.58    2.55
 -12 -10   8   51.90    2.70
  12 -10  -8   47.30    2.60
 -10  10   6    2.47    0.68
  10  10  -6    1.74    0.53
  10 -10  -6    1.73    0.64
 -10 -10   6    3.52    0.79
   8  10  -4   17.10    1.17
  -8  10   4   17.68    1.33
  -8 -10   4   14.31    1.36
   8 -10  -4   16.95    1.08
   8 -10  -4   16.13    1.37
  -6  10   2   47.54    2.48
   6  10  -2   47.34    2.29
   6 -10  -2   45.49    2.28
  -6 -10   2   47.08    2.47
   4  10   0   55.04    2.47
  -4  10   0   47.34    2.62
   4 -10   0   48.55    2.51
  -4 -10   0   54.62    2.66
   2  10   2   22.22    1.32
  -2  10  -2   23.77    1.55
  -2 -10  -2   22.39    1.32
  -2 -10  -2   20.83    1.39
   2 -10   2   22.96    1.45
   0  10   4  106.01    4.59
   0  10  -4  103.68    4.81
   0 -10   4  107.26    4.78
   0 -10  -4  105.16    4.60
   0 -10  -4  104.57    4.66
  -2  10   6   10.07    0.97
   2  10  -6   11.45    1.20
   2 -10  -6    9.73    0.94
  -2 -10   6   11.12    1.19
   4  10  -8    4.90    0.93
   4 -10  -8    4.49    0.66
  -4 -10   8    3.82    0.90
   4 -10  -8    3.85    0.72
   6  10 -10   77.32    4.01
   6 -10 -10   81.15    3.84
  -6 -10  10   84.54    4.05
   8  10 -12   15.08    1.59
   8 -10 -12   11.64    1.28
  -8 -10  12   12.80    1.45
  10  10 -14    0.89    0.81
  10 -10 -14   -0.12    0.68
 -10 -10  14    1.15    0.93
  12  10 -16    2.11    1.04
 -12 -10  16    1.02    1.03
  12 -10 -16    0.96    0.77
  14  10 -18    6.78    1.38
  14 -10 -18    6.97    1.34
 -14 -10  18    5.53    1.31
  16  10 -20   -0.41    0.96
 -16 -10  20   -0.49    0.98
  16 -10 -20    1.54    1.08
  18  10 -22   -0.33    1.21
 -18 -10  22   -0.23    1.21
  18 -10 -22   -0.78    1.10
  23  11 -19    1.74    1.14
  23 -11 -19    2.88    1.25
 -23 -11  19    2.24    1.19
  21  11 -17    4.68    1.17
 -21 -11  17    5.11    1.29
  21 -11 -17    4.68    1.35
  19  11 -15    4.97    1.07
 -19 -11  15    6.07    1.26
  19 -11 -15    3.98    1.17
  17  11 -13    7.50    1.12
 -17 -11  13    7.31    1.25
  17 -11 -13    6.41    1.25
 -15  11  11    9.95    1.28
  15  11 -11    9.11    1.13
 -15 -11  11    9.09    1.31
  15 -11 -11    7.33    1.20
 -13  11   9   23.52    1.75
  13  11  -9   20.58    1.57
  13 -11  -9   23.56    1.88
 -13 -11   9   22.64    1.92
 -11  11   7    7.27    1.08
  11  11  -7    6.96    0.90
 -11 -11   7    6.69    1.07
  11 -11  -7    6.93    1.02
   9  11  -5    5.34    0.76
  -9  11   5    5.91    0.92
  -9 -11   5    4.84    0.90
   9 -11  -5    6.78    1.00
  -7  11   3    6.41    0.98
   7  11  -3    7.38    0.82
  -7 -11   3    5.88    0.93
   7 -11  -3    7.02    0.77
  -5  11   1   12.58    1.28
   5  11  -1   11.14    1.00
   5 -11  -1   13.66    1.12
  -5 -11   1   11.41    1.17
   3  11   1   43.76    2.20
  -3  11  -1   46.53    2.46
  -3 -11  -1   45.15    2.40
   3 -11   1   41.70    2.29
   1  11   3   18.85    1.24
  -1  11  -3   17.39    1.49
  -1 -11  -3   17.20    1.23
   1 -11   3   15.85    1.39
  -1 -11  -3   16.74    1.38
  -1  11   5    7.49    0.86
   1  11  -5    5.88    0.96
  -1 -11   5    6.60    0.97
   1 -11  -5    8.15    0.92
   1 -11  -5    7.81    0.89
   3  11  -7   69.94    3.40
  -3  11   7   66.96    3.16
   3 -11  -7   60.70    3.07
  -3 -11   7   62.16    3.32
   5  11  -9    9.55    1.25
   5 -11  -9    9.74    1.08
  -5 -11   9    8.24    1.22
   7  11 -11   52.53    3.11
  -7 -11  11   53.00    3.06
   7 -11 -11   54.39    2.87
   9  11 -13   10.19    1.45
   9 -11 -13   11.30    1.33
  -9 -11  13    9.30    1.40
  11  11 -15   -0.82    0.79
 -11 -11  15    0.03    0.89
  11 -11 -15    1.18    0.84
  13  11 -17   -1.09    0.95
 -13 -11  17    0.46    0.99
  13 -11 -17   -0.68    0.84
  15  11 -19   31.64    2.71
 -15 -11  19   30.80    2.66
  15 -11 -19   25.98    2.36
 -17 -11  21    6.69    1.60
  22  12 -18   30.12    2.57
 -22 -12  18   29.59    2.67
  22 -12 -18   35.52    2.91
  20  12 -16    0.58    0.90
 -20 -12  16   -0.59    1.04
  20 -12 -16    0.97    1.01
  18  12 -14    6.36    1.17
  18 -12 -14    8.50    1.39
 -18 -12  14   10.57    1.60
  16  12 -12    9.69    1.24
 -16 -12  12    9.04    1.39
  16 -12 -12    8.95    1.33
 -14  12  10   29.84    2.16
  14  12 -10   27.53    1.89
 -14 -12  10   24.07    2.16
  14 -12 -10   30.36    2.16
 -12  12   8   28.29    2.06
  12  12  -8   32.62    1.92
  12 -12  -8   31.76    2.11
 -12 -12   8   29.76    2.16
 -10  12   6    2.82    0.81
  10  12  -6    3.47    0.73
 -10 -12   6    3.25    0.96
  10 -12  -6    1.83    0.77
  -8  12   4   32.39    2.12
   8  12  -4   32.23    1.82
   8 -12  -4   29.82    2.08
  -8 -12   4   29.81    2.10
  -6  12   2   52.99    2.92
   6  12  -2   56.01    2.69
   6 -12  -2   53.07    2.68
  -6 -12   2   53.54    2.89
  -4  12   0   11.66    1.24
   4  12   0   11.37    1.04
   4 -12   0   11.04    1.12
  -4 -12   0   10.51    1.20
   2  12   2    1.56    0.58
  -2  12  -2    1.75    0.77
  -2 -12  -2    0.68    0.65
  -2 -12  -2    1.59    0.60
   2 -12   2    0.22    0.61
   0  12  -4   24.18    1.77
   0  12   4   23.37    1.54
   0 -12  -4   23.40    1.54
   0 -12  -4   26.94    1.67
   0 -12   4   23.76    1.70
  -2  12   6   38.55    2.09
   2  12  -6   34.53    2.33
   2 -12  -6   38.26    2.10
  -2 -12   6   34.97    2.24
   4  12  -8   21.25    1.75
   4 -12  -8   11.15    1.18
  -4 -12   8   18.07    1.64
   6  12 -10    2.10    0.94
  -6 -12  10    1.18    0.86
   6 -12 -10    1.00    0.69
   8  12 -12    4.55    1.10
   8 -12 -12    6.72    1.07
  -8 -12  12    5.63    1.26
  10  12 -14   22.51    2.14
 -10 -12  14   18.74    1.97
  12  12 -16    0.51    1.05
 -12 -12  16    0.17    1.09
  14  12 -18    4.36    1.41
 -14 -12  18    1.37    1.28
  21  13 -17   63.91    3.91
 -21 -13  17   80.42    4.43
  21 -13 -17   70.86    4.11
  19  13 -15    0.80    0.87
 -19 -13  15   -0.51    1.03
  19 -13 -15    0.39    0.94
  17  13 -13  225.18    9.87
 -17 -13  13  237.44   10.24
  17 -13 -13  221.72   10.04
 -15  13  11   10.02    1.42
  15  13 -11   10.61    1.30
 -15 -13  11   11.56    1.58
  15 -13 -11   12.87    1.55
 -13  13   9   -0.16    0.84
  13  13  -9   -0.78    0.60
 -13 -13   9    0.15    0.87
  13 -13  -9   -0.30    0.84
 -11  13   7   93.23    4.53
  11  13  -7   91.81    4.24
  11 -13  -7   88.16    4.49
 -11 -13   7   86.14    4.54
  -9  13   5   39.12    2.42
   9  13  -5   40.55    2.23
  -9 -13   5   37.66    2.52
   9 -13  -5   39.06    2.49
  -7  13   3   44.75    2.61
   7  13  -3   45.72    2.58
   7 -13  -3   45.94    2.65
  -7 -13   3   43.33    2.62
  -5  13   1    7.20    1.08
   5 -13  -1    6.02    0.91
  -5 -13   1    6.22    1.07
  -3  13  -1    2.87    0.83
   3 -13   1    3.46    0.86
  -3 -13  -1    2.97    0.77
  -1  13  -3  165.76    7.32
  -1 -13  -3  171.33    7.20
   1 -13   3  155.12    7.18
   1  13  -5   27.09    2.03
  -1 -13   5   23.94    1.86
   1 -13  -5   28.70    1.81
   3  13  -7   46.55    2.82
  -3 -13   7   45.48    2.78
   5  13  -9   82.78    4.31
  -5 -13   9   87.82    4.39
   7  13 -11   49.84    3.01
  -7 -13  11   49.76    3.15
   9  13 -13    2.41    1.11
  -9 -13  13    0.17    1.04
  11  13 -15    5.17    1.29
 -11 -13  15    3.11    1.35
  13  13 -17    3.64    1.39
 -13 -13  17    1.35    1.18
  20 -14 -16    7.89    1.63
 -20 -14  16    7.82    1.59
  18 -14 -14   14.87    1.84
 -18 -14  14   17.89    2.15
  16 -14 -12   24.76    2.34
 -16 -14  12   30.67    2.56
 -14  14  10    2.05    1.00
  14 -14 -10    2.81    1.10
 -14 -14  10    3.14    1.11
 -12  14   8    3.49    1.12
  12 -14  -8    4.56    1.12
 -12 -14   8    2.88    1.07
 -10  14   6    5.95    1.20
 -10 -14   6    7.17    1.29
  10 -14  -6    6.72    1.24
  -8  14   4   45.60    2.80
  -8 -14   4   45.85    2.77
   8 -14  -4   45.10    2.82
  -6  14   2   16.88    1.64
  -6 -14   2   12.40    1.44
  -4  14   0    0.91    0.83
  -4 -14   0    0.63    0.81
   4 -14   0    0.82    0.69
  -2  14  -2    0.04    0.81
   2 -14   2    0.09    0.74
  -2 -14  -2    0.56    0.67
   0  14  -4   88.26    4.44
   0 -14   4   84.88    4.35
   0 -14  -4   89.33    4.23
   2  14  -6    0.77    0.81
  -2 -14   6    0.24    0.77
   4  14  -8   81.25    4.33
  -4 -14   8   88.88    4.41
   6  14 -10   26.52    2.33
  -6 -14  10   26.44    2.32
   8  14 -12    0.16    1.03
  -8 -14  12    0.52    1.09
  10  14 -14   18.95    2.12
 -10 -14  14   17.59    2.05
  12  14 -16   15.27    2.00
 -12 -14  16   14.50    2.03
 -17 -15  13   10.55    1.77
  17 -15 -13    8.26    1.49
 -15  15  11    0.90    0.99
 -15 -15  11    0.38    1.05
  15 -15 -11    1.29    1.11
 -13  15   9    8.79    1.52
 -13 -15   9   11.16    1.70
  13 -15  -9   13.31    1.61
 -11  15   7    0.62    0.90
  11 -15  -7    0.25    0.84
 -11 -15   7    1.32    1.11
  -9  15   5   18.43    1.87
   9 -15  -5   20.22    1.93
  -9 -15   5   14.80    1.72
  -7  15   3    9.44    1.39
  -7 -15   3    7.70    1.28
   7 -15  -3    9.01    1.34
  -5  15   1    4.78    1.16
  -5 -15   1    6.56    1.24
  -3  15  -1    0.36    0.93
  -3 -15  -1    1.50    0.87
   3 -15   1    1.11    0.81
  -1  15  -3   25.03    2.16
  -1 -15  -3   25.85    2.26
   1 -15   3   26.00    2.10
   1  15  -5    0.23    0.93
  -1 -15   5    1.37    0.98
   3  15  -7    0.26    0.94
  -3 -15   7   -0.83    0.90
   5  15  -9    0.33    0.88
  -5 -15   9    0.58    1.08
   7  15 -11    1.90    1.16
  -7 -15  11    2.34    1.28
   9  15 -13    0.95    1.03
  -9 -15  13    1.58    1.19
 -14  16  10    0.96    1.10
  14 -16 -10    1.07    1.18
 -14 -16  10   -0.25    1.16
 -12  16   8   11.84    1.71
 -12 -16   8   11.70    1.72
  12 -16  -8   16.01    1.82
 -10  16   6    3.34    1.19
 -10 -16   6    0.74    1.01
  10 -16  -6    2.50    1.14
  -8  16   4    1.62    1.04
   8 -16  -4    0.37    0.99
  -8 -16   4    0.95    1.08
  -6  16   2   -0.14    0.90
  -6 -16   2   -0.49    0.82
   6 -16  -2    1.12    1.01
  -4  16   0   -0.30    0.81
  -4 -16   0   -0.17    0.88
  -2  16  -2   16.12    1.88
   2 -16   2   15.52    1.66
   0  16  -4    3.27    1.19
   0 -16   4    4.14    1.15
   2  16  -6   -0.58    0.95
  -2 -16   6    2.80    1.06
   4  16  -8    5.81    1.32
  -4 -16   8   10.45    1.67
   6  16 -10    5.20    1.36
  -6 -16  10    7.56    1.48
  11 -17  -7   20.07    2.04
 -11 -17   7   16.42    2.05
  -9  17   5    1.27    1.16
   9 -17  -5    1.35    1.12
  -9 -17   5    1.29    1.20
  -7  17   3   -0.57    1.01
  -7 -17   3    0.33    1.10
   7 -17  -3   -0.42    1.05
  -5  17   1    2.45    1.06
  -5 -17   1    4.69    1.24
   5 -17  -1    3.89    1.15
  -3  17  -1    5.39    1.24
  -1  17  -3    3.03    1.22
   1 -17   3    1.61    1.07
   1  17  -5   25.25    2.34
  -1 -17   5   26.22    2.30
  -3 -17   7   15.39    1.85
  30   0 -25   -0.16    1.31
  28   0 -23   -0.28    1.01
  26   0 -21    0.51    0.92
  24   0 -19    0.21    0.87
 -22   0  17   -0.74    0.37
  22   0 -17    1.70    0.82
  20   0 -15   -0.48    0.62
 -20   0  15   -0.18    0.35
  18   0 -13    0.62    0.53
 -18   0  13   -0.04    0.31
 -16   0  11    0.08    0.28
  16   0 -11   -0.29    0.42
 -14   0   9    0.05    0.22
  14   0  -9    0.04    0.34
 -12   0   7   -0.04    0.19
  12   0  -7   -0.39    0.26
 -10   0   5    0.01    0.04
  10   0  -5    0.22    0.24
  -8   0   3    0.14    0.17
  -8   0   3   -0.16    0.16
   8   0  -3    0.50    0.19
  -6   0   1    0.04    0.16
  -6   0   1   -0.13    0.06
  -4   0  -1   -0.54    0.21
  -4   0  -1   -0.52    0.13
   2   0   3    0.19    0.21
  -2   0  -3    0.29    0.14
  -2   0  -3    0.23    0.19
   0   0   5   -0.01    0.20
   0   0  -5   -0.12    0.17
   0   0  -5    0.03    0.20
  -2   0   7    0.37    0.26
   2   0  -7    0.01    0.25
   2   0  -7    0.38    0.29
  -4   0   9    0.00    0.27
   4   0  -9    0.27    0.34
   6   0 -11    0.08    0.40
  -6   0  11    0.13    0.31
   8   0 -13   -0.44    0.43
  -8   0  13    0.34    0.40
  10   0 -15    0.74    0.65
 -10   0  15    0.27    0.42
 -12   0  17   -0.28    0.46
  12   0 -17    0.05    0.63
 -14   0  19    0.10    0.56
  14   0 -19    0.96    0.83
  16   0 -21   -1.15    0.74
  18   0 -23   -0.80    0.97
  20   0 -25    0.78    1.20
  31   1 -26    1.29    1.38
  31  -1 -26    1.12    1.38
  29   1 -24   13.01    1.90
  29  -1 -24   10.77    1.78
  27   1 -22    3.36    1.21
  27  -1 -22    2.89    1.15
  25   1 -20    0.79    1.01
  25  -1 -20    1.97    0.98
  23   1 -18   79.18    4.05
 -23  -1  18   73.84    3.51
  23  -1 -18   74.11    4.01
  21   1 -16    7.14    1.13
  21  -1 -16    3.95    0.94
 -21  -1  16    6.07    0.74
 -19   1  14   65.34    2.72
  19   1 -14   59.13    3.21
  19  -1 -14   54.36    3.14
  17   1 -12   -0.20    0.47
 -17   1  12    0.85    0.29
  17  -1 -12    0.90    0.53
  15   1 -10  115.18    4.80
 -15   1  10  101.81    4.41
 -15  -1  10   96.84    4.49
  15  -1 -10  118.26    4.81
 -13   1   8   23.16    1.17
  13   1  -8   26.02    1.45
 -13  -1   8   26.42    1.28
  13  -1  -8   25.65    1.44
  11   1  -6   86.03    3.73
 -11   1   6   86.75    3.56
  11  -1  -6   82.24    3.72
 -11  -1   6   88.51    3.64
  -9   1   4   15.35    0.78
   9   1  -4   15.04    0.85
  -9   1   4   15.83    0.88
   9  -1  -4   15.61    0.86
  -9  -1   4   15.30    0.84
   7   1  -2   25.27    1.16
  -7   1   2   25.29    1.21
   7  -1  -2   25.51    1.20
  -7  -1   2   27.42    1.24
  -5   1   0   30.02    1.31
  -5   1   0   28.49    1.35
  -5  -1   0   28.68    1.21
  -5  -1   0   29.56    1.38
  -3   1  -2  162.43    6.60
  -3   1  -2  160.18    6.55
   3  -1   2  156.44    6.62
  -3  -1  -2  171.60    6.48
  -3  -1  -2  157.50    6.62
  -1   1  -4   20.71    1.06
  -1   1  -4   20.66    1.06
  -1  -1  -4   19.73    1.06
   1  -1   4   21.31    1.10
   1   1  -6    6.61    0.63
  -1   1   6    6.13    0.57
   1  -1  -6    5.36    0.51
  -1  -1   6    5.52    0.56
   1  -1  -6    5.80    0.55
   3   1  -8   11.66    0.85
  -3   1   8   11.06    0.78
   3  -1  -8    9.65    0.70
  -3  -1   8   11.99    0.83
   3  -1  -8   10.06    0.86
  -5   1  10   72.79    3.32
   5   1 -10   71.96    3.47
  -5  -1  10   77.14    3.39
   5  -1 -10   78.65    3.48
   7   1 -12   32.71    1.92
  -7   1  12   31.87    1.71
   7  -1 -12   32.26    1.89
  -7  -1  12   34.90    1.78
  -9   1  14    0.79    0.42
   9   1 -14    0.64    0.55
  -9  -1  14    0.36    0.43
   9  -1 -14    1.14    0.57
 -11   1  16   28.58    1.58
  11   1 -16   24.71    1.83
 -11  -1  16   25.66    1.60
  11  -1 -16   23.67    1.80
  13   1 -18   21.62    1.94
 -13  -1  18   23.28    1.61
  13  -1 -18   25.24    2.06
  15   1 -20   51.00    3.15
  15  -1 -20   54.32    3.17
 -15  -1  20   54.09    2.84
  17   1 -22    2.03    1.03
  17  -1 -22    0.09    0.98
 -17  -1  22    1.39    0.87
  19   1 -24    5.67    1.49
  19  -1 -24    7.81    1.50
  21   1 -26   40.39    3.01
  21  -1 -26   34.45    3.01
  30   2 -25   21.71    2.54
  30  -2 -25   30.25    2.80
  28   2 -23   11.44    1.73
  28  -2 -23    9.99    1.78
  26   2 -21    5.59    1.28
  26  -2 -21    5.13    1.30
  24   2 -19   21.76    1.98
  24  -2 -19   19.63    1.90
 -24  -2  19   12.90    1.26
  22   2 -17    1.20    0.78
 -22  -2  17    0.35    0.49
  22  -2 -17    0.52    0.76
  20   2 -15    0.05    0.58
 -20  -2  15    0.66    0.45
  20  -2 -15    1.54    0.70
 -18   2  13    9.82    0.64
  18   2 -13    8.17    1.10
  18  -2 -13    9.98    1.14
 -18  -2  13    9.12    0.88
  16   2 -11    7.96    0.91
 -16   2  11    6.96    0.52
  16  -2 -11    6.18    0.86
 -16  -2  11    6.70    0.68
 -14   2   9  178.21    7.03
  14   2  -9  172.08    7.38
  14  -2  -9  176.64    7.39
 -14  -2   9  171.00    7.22
 -12   2   7   11.93    0.63
  12   2  -7   11.58    0.84
  12  -2  -7   12.05    0.87
 -12  -2   7   11.42    0.79
 -10   2   5   99.46    4.09
  10   2  -5   92.32    4.03
 -10   2   5   92.17    3.90
  10  -2  -5  100.18    4.08
 -10  -2   5   92.90    4.02
  -8   2   3    0.17    0.15
  -8   2   3   -0.03    0.19
   8   2  -3    1.95    0.26
   8  -2  -3    0.68    0.23
  -8  -2   3    0.10    0.20
  -6   2   1  224.09    8.75
   6   2  -1  217.75    8.60
  -6   2   1  217.54    8.71
  -6  -2   1  207.30    8.76
   6  -2  -1  217.84    8.74
  -4   2  -1   91.82    3.69
   4   2   1   83.72    3.52
  -4   2  -1   90.85    3.69
   4  -2   1   85.33    3.70
  -4  -2  -1   84.73    3.72
  -4  -2  -1   90.58    3.50
  -2   2  -3  253.54   10.20
   2  -2   3  250.08   10.22
  -2  -2  -3  257.88   10.09
  -2  -2  -3  246.06   10.21
   0   2  -5   11.17    0.73
   0  -2   5   10.54    0.70
   0  -2  -5    9.66    0.66
   0  -2  -5    6.90    0.55
   2   2  -7   41.14    2.05
  -2   2   7   41.03    1.98
  -2  -2   7   42.41    2.04
   2  -2  -7   41.24    1.95
   2  -2  -7   44.24    2.01
   4   2  -9   18.02    1.16
  -4   2   9   17.82    1.03
   4  -2  -9   14.16    0.94
   4  -2  -9   16.92    1.12
  -4  -2   9   16.42    1.09
  -6   2  11  127.09    5.77
   6   2 -11  147.45    6.06
  -6  -2  11  131.86    5.87
   6  -2 -11  146.01    6.02
   6  -2 -11  139.44    5.76
   8   2 -13   17.07    1.46
  -8  -2  13   16.06    1.19
   8  -2 -13   17.72    1.32
  10   2 -15   37.03    2.33
 -10  -2  15   36.33    2.07
  10  -2 -15   39.70    2.26
 -12   2  17   34.13    1.85
  12   2 -17   33.26    2.23
  12  -2 -17   34.84    2.20
 -12  -2  17   30.69    1.98
  14   2 -19    1.05    0.94
 -14  -2  19    0.65    0.59
  14  -2 -19    1.47    0.89
  16   2 -21    0.48    0.94
 -16  -2  21    0.77    0.72
  16  -2 -21   -0.10    0.83
  18   2 -23    1.79    1.08
 -18  -2  23    0.42    0.83
  18  -2 -23    2.36    1.08
  20   2 -25    0.28    1.08
  20  -2 -25    0.02    1.15
  31   3 -26    4.85    1.55
  31  -3 -26    3.27    1.46
  29   3 -24    1.23    1.17
  29  -3 -24    8.82    1.75
  27   3 -22    1.30    1.17
  27  -3 -22   -0.10    0.98
  25   3 -20    0.52    0.88
 -25  -3  20   -0.16    0.60
  25  -3 -20    0.41    0.87
  23   3 -18   44.80    2.79
 -23  -3  18   45.73    2.41
  23  -3 -18   40.50    2.74
  21   3 -16   -0.39    0.58
 -21  -3  16    0.05    0.51
  21  -3 -16    0.40    0.69
  19   3 -14   31.37    2.04
  19  -3 -14   33.45    2.08
 -19  -3  14   32.44    1.85
  17   3 -12   -0.38    0.39
 -17   3  12    0.42    0.18
 -17  -3  12    0.13    0.40
  17  -3 -12   -0.09    0.48
 -15   3  10   54.25    2.24
  15   3 -10   50.18    2.67
 -15  -3  10   59.25    2.61
  15  -3 -10   53.57    2.71
 -13   3   8    0.49    0.12
  13   3  -8    0.69    0.35
 -13  -3   8   -0.08    0.32
  13  -3  -8    0.80    0.38
  11   3  -6  160.41    6.82
 -11   3   6  161.95    6.87
 -11   3   6  173.88    6.58
  11  -3  -6  159.56    6.86
  11  -3  -6  170.11    6.59
 -11  -3   6  160.59    6.82
   9   3  -4   69.13    2.98
  -9   3   4   72.22    2.89
  -9   3   4   70.82    3.08
   9  -3  -4   69.12    3.07
  -9  -3   4   68.58    3.06
   9  -3  -4   70.49    2.90
  -7   3   2    8.93    0.52
   7   3  -2    8.75    0.46
  -7   3   2    8.70    0.60
  -7  -3   2    8.59    0.62
   7  -3  -2    8.16    0.52
  -5   3   0   20.30    1.03
   5  -3   0   19.57    0.98
  -5  -3   0   17.88    1.01
  -3   3  -2   91.58    3.66
   3  -3   2   80.48    3.61
  -3  -3  -2   85.18    3.45
  -3  -3  -2   84.54    3.63
  -1   3  -4   48.30    2.31
   1  -3   4   51.00    2.32
  -1  -3  -4   52.89    2.20
  -1  -3  -4   49.97    2.29
   1   3  -6    6.70    0.66
   1  -3  -6    4.55    0.49
  -1  -3   6    5.22    0.59
   3   3  -8    8.81    0.84
  -3   3   8    5.37    0.60
   3  -3  -8    7.86    0.66
  -3  -3   8    9.34    0.81
   3  -3  -8    8.37    0.75
   5   3 -10    5.02    0.73
  -5  -3  10    6.36    0.73
   5  -3 -10    5.14    0.55
   5  -3 -10    5.79    0.74
  -7   3  12  115.89    5.02
   7   3 -12  121.47    5.35
   7  -3 -12  114.59    4.97
  -7  -3  12  115.87    5.17
   7  -3 -12  123.48    5.27
  -9   3  14    5.29    0.64
   9   3 -14    4.89    0.86
   9  -3 -14    3.78    0.76
  -9  -3  14    6.42    0.89
 -11   3  16    0.12    0.42
  11   3 -16   -0.83    0.54
 -11  -3  16   -0.13    0.50
  11  -3 -16   -0.40    0.53
  13   3 -18   64.04    3.45
 -13  -3  18   56.81    3.09
  13  -3 -18   60.87    3.31
  15   3 -20    3.30    1.05
  15  -3 -20    4.14    1.07
 -15  -3  20    3.49    0.92
  17   3 -22    0.65    1.02
  17  -3 -22    0.76    1.02
 -17  -3  22   -0.17    0.74
  19   3 -24    6.18    1.43
  19  -3 -24    4.06    1.25
 -19  -3  24    3.67    1.16
  21   3 -26   25.15    2.56
  21  -3 -26   21.79    2.34
  30   4 -25    0.80    1.28
  30  -4 -25    0.99    1.21
  28   4 -23    7.07    1.58
  28  -4 -23    8.51    1.59
  26   4 -21    3.05    1.19
 -26  -4  21    0.71    0.77
  26  -4 -21    0.26    0.98
  24   4 -19   20.79    2.03
 -24  -4  19   20.21    1.69
  24  -4 -19   20.01    2.05
  22   4 -17    0.60    0.76
 -22  -4  17    2.40    0.73
  22  -4 -17    1.71    0.84
  20   4 -15   21.45    1.80
 -20  -4  15   22.81    1.54
  20  -4 -15   18.67    1.73
  18   4 -13    1.90    0.66
  18  -4 -13    1.12    0.64
 -18  -4  13    2.98    0.61
  16   4 -11    4.37    0.77
 -16  -4  11    5.53    0.72
  16  -4 -11    5.33    0.82
  14   4  -9    8.51    0.85
  14  -4  -9    9.60    0.95
 -14  -4   9    9.91    0.89
 -12   4   7   21.34    1.29
  12   4  -7   19.90    1.21
  12  -4  -7   21.98    1.29
 -12  -4   7   21.69    1.25
 -10   4   5    6.52    0.64
  10   4  -5    4.08    0.45
  10  -4  -5    4.30    0.56
 -10  -4   5    3.83    0.51
  10  -4  -5    4.63    0.31
   8   4  -3    5.56    0.41
  -8   4   3    6.17    0.58
  -8  -4   3    5.31    0.57
   8  -4  -3    5.36    0.39
   6   4  -1   28.22    1.22
  -6   4   1   29.50    1.44
   6  -4  -1   27.96    1.34
  -6  -4   1   28.71    1.43
   4   4   1    6.86    0.37
  -4   4  -1    5.81    0.58
  -4  -4  -1    7.22    0.37
  -4  -4  -1    7.69    0.63
   4  -4   1    5.86    0.54
  -2   4  -3    1.39    0.35
  -2  -4  -3    1.53    0.23
  -2  -4  -3    1.64    0.35
   2  -4   3    1.18    0.33
   0   4  -5   78.60    3.40
   0  -4  -5   77.26    3.24
   0  -4  -5   74.11    3.29
   0  -4   5   73.27    3.34
   2   4  -7   10.95    0.95
  -2  -4   7   10.07    0.89
   2  -4  -7   11.21    0.77
   4   4  -9    5.31    0.80
  -4   4   9    8.63    0.73
  -4  -4   9    6.57    0.76
   4  -4  -9    6.06    0.60
   4  -4  -9    8.60    0.82
   6   4 -11    0.57    0.47
  -6   4  11   -0.11    0.31
   6  -4 -11   -0.32    0.37
  -6  -4  11    0.51    0.45
   6  -4 -11    0.48    0.31
  -8   4  13    3.37    0.54
   8   4 -13    3.51    0.78
   8  -4 -13    3.57    0.51
   8  -4 -13    4.17    0.75
  -8  -4  13    4.08    0.75
  10   4 -15   -0.01    0.68
 -10   4  15    0.59    0.41
  10  -4 -15    0.69    0.65
 -10  -4  15    1.04    0.59
  12   4 -17   17.06    1.76
  12  -4 -17   16.47    1.62
 -12  -4  17   16.42    1.54
  14   4 -19    2.25    0.95
  14  -4 -19    2.72    0.97
 -14  -4  19    1.98    0.85
  16   4 -21   19.01    2.06
  16  -4 -21   19.16    1.92
 -16  -4  21   18.94    1.77
  18   4 -23   -1.40    0.93
 -18  -4  23   -0.04    0.85
  18  -4 -23   -0.22    0.91
  20   4 -25   17.62    2.31
  20  -4 -25   16.15    2.03
 -20  -4  25   16.04    2.50
  29   5 -24   12.45    1.92
  29  -5 -24   11.36    1.91
  27   5 -22    7.56    1.52
  27  -5 -22    8.45    1.57
 -27  -5  22    8.93    1.26
  25   5 -20   13.82    1.73
 -25  -5  20   14.77    1.53
  25  -5 -20   14.59    1.85
  23   5 -18  118.40    5.66
 -23  -5  18  114.61    5.33
  23  -5 -18  113.36    5.61
  21   5 -16   14.07    1.54
 -21  -5  16   14.24    1.35
  21  -5 -16   14.63    1.57
  19   5 -14   14.19    1.39
  19  -5 -14   13.40    1.41
 -19  -5  14   14.65    1.30
  17   5 -12   12.60    1.22
  17  -5 -12   11.20    1.20
  15   5 -10    5.04    0.72
  15  -5 -10    4.65    0.75
 -15  -5  10    5.54    0.74
  13   5  -8   27.42    1.54
 -13   5   8   26.07    1.60
  13  -5  -8   29.54    1.64
 -13  -5   8   29.03    1.60
  11   5  -6   44.14    2.12
 -11   5   6   44.27    2.23
  11  -5  -6   45.28    1.87
 -11  -5   6   47.84    2.24
  11  -5  -6   44.92    2.23
  -9   5   4   42.59    2.08
   9   5  -4   44.64    1.93
   9  -5  -4   42.95    2.10
  -9  -5   4   41.71    2.07
   9  -5  -4   41.15    1.83
  -7   5   2    1.00    0.35
   7   5  -2    0.96    0.21
   7  -5  -2    0.92    0.24
  -7  -5   2    1.12    0.36
  -5   5   0    2.11    0.40
   5   5   0    2.29    0.24
   5  -5   0    1.80    0.34
  -5  -5   0    1.76    0.37
   3   5   2   66.73    2.75
  -3   5  -2   64.47    2.97
   3  -5   2   67.93    2.95
  -3  -5  -2   65.20    2.75
  -3  -5  -2   66.40    2.94
  -1   5  -4   22.95    1.34
  -1  -5  -4   22.87    1.15
   1  -5   4   21.45    1.28
  -1  -5  -4   26.33    1.30
   1   5  -6  193.75    8.05
   1  -5  -6  189.11    7.86
  -1  -5   6  200.48    8.02
   1  -5  -6  185.94    7.89
   3   5  -8    0.36    0.41
   3  -5  -8    0.03    0.28
  -3  -5   8    0.46    0.42
   3  -5  -8    0.03    0.30
   5   5 -10   55.76    2.74
  -5   5  10   52.05    2.45
   5  -5 -10   52.63    2.60
  -5  -5  10   51.54    2.64
   5  -5 -10   51.85    2.41
   7   5 -12    3.39    0.80
  -7   5  12    2.26    0.47
  -7  -5  12    3.98    0.72
   7  -5 -12    2.73    0.46
   7  -5 -12    3.14    0.71
   9   5 -14    0.82    0.69
  -9   5  14    0.78    0.40
   9  -5 -14    0.92    0.36
   9  -5 -14   -0.47    0.57
  -9  -5  14    0.54    0.57
  11   5 -16    8.32    1.21
  11  -5 -16    9.25    1.24
 -11  -5  16    8.28    1.12
  13   5 -18   17.17    1.78
 -13  -5  18   14.48    1.48
  13  -5 -18   14.72    1.54
  15   5 -20   54.70    3.46
 -15  -5  20   58.39    3.24
  15  -5 -20   57.15    3.35
  17   5 -22    0.77    0.98
  17  -5 -22    0.57    0.92
 -17  -5  22    0.51    0.82
  19   5 -24    0.45    1.12
 -19  -5  24    3.45    1.13
  19  -5 -24    1.87    1.09
  30   6 -25    9.11    1.84
  30  -6 -25    8.46    1.75
  28   6 -23    0.08    1.13
  28  -6 -23    0.11    1.12
 -28  -6  23    0.01    0.90
  26   6 -21   11.25    1.61
 -26  -6  21    9.27    1.41
  26  -6 -21    8.60    1.54
  24   6 -19   16.10    1.78
 -24  -6  19   18.84    1.77
  24  -6 -19   14.62    1.76
  22   6 -17    0.52    0.74
 -22  -6  17    0.67    0.68
  22  -6 -17    0.31    0.78
  20   6 -15    8.97    1.21
  20  -6 -15    9.90    1.30
 -20  -6  15    6.58    1.05
  18   6 -13    1.55    0.66
 -18  -6  13    3.30    0.76
  18  -6 -13    2.44    0.74
  16   6 -11   41.94    2.32
 -16  -6  11   45.03    2.36
  16  -6 -11   44.24    2.41
 -14   6   9   72.58    3.60
  14   6  -9   77.68    3.54
  14  -6  -9   78.38    3.64
 -14  -6   9   78.25    3.60
  12   6  -7   12.03    0.93
 -12   6   7   12.80    1.11
  12  -6  -7   13.10    0.60
  12  -6  -7   14.02    1.16
 -12  -6   7   13.32    1.10
 -10   6   5  107.51    4.80
  10   6  -5  107.28    4.63
  10  -6  -5  113.77    4.83
 -10  -6   5  110.30    4.81
  10  -6  -5  112.19    4.50
   8   6  -3   22.94    1.17
  -8   6   3   24.62    1.37
   8  -6  -3   24.60    1.17
  -8  -6   3   22.23    1.35
  -6   6   1   48.56    2.35
   6   6  -1   49.18    2.11
   6  -6  -1   50.65    2.22
  -6  -6   1   47.11    2.33
   4   6   1   47.94    2.10
  -4   6  -1   48.46    2.34
   4  -6   1   50.79    2.28
  -4  -6  -1   48.87    2.30
  -2   6  -3   73.15    3.43
   2   6   3   77.32    3.21
  -2  -6  -3   74.10    3.36
   2  -6   3   78.93    3.41
  -2  -6  -3   77.10    3.21
   0   6  -5    5.48    0.71
   0  -6  -5    5.30    0.54
   0  -6  -5    6.28    0.64
   0  -6   5    6.82    0.73
   2   6  -7    3.56    0.64
   2  -6  -7    3.65    0.52
   2  -6  -7    2.97    0.49
  -2  -6   7    4.26    0.66
   4   6  -9   67.08    3.31
   4  -6  -9   70.24    3.04
  -4  -6   9   66.61    3.23
   4  -6  -9   65.64    3.12
   6   6 -11   52.97    2.87
  -6   6  11   52.34    2.56
   6  -6 -11   58.75    2.55
   6  -6 -11   55.63    2.77
  -6  -6  11   55.34    2.83
  -8   6  13   35.69    1.73
   8   6 -13   30.34    2.07
  -8  -6  13   34.72    2.05
   8  -6 -13   32.71    1.68
   8  -6 -13   30.86    2.00
  10   6 -15   15.50    1.61
 -10  -6  15   15.26    1.49
  10  -6 -15   17.68    1.53
  12   6 -17    8.06    1.29
  12  -6 -17    6.68    1.14
 -12  -6  17    8.72    1.20
  14   6 -19    4.43    1.17
 -14  -6  19    5.41    1.06
  14  -6 -19    4.14    1.03
  16   6 -21   -0.63    0.89
 -16  -6  21    0.22    0.81
  16  -6 -21    1.18    0.94
  18   6 -23   13.82    1.90
  18  -6 -23    8.89    1.62
 -18  -6  23    8.95    1.42
  20   6 -25    3.57    1.34
 -20  -6  25    4.00    1.29
  20  -6 -25    3.67    1.25
  29   7 -24    1.77    1.35
 -29  -7  24    3.64    1.31
  29  -7 -24    3.94    1.43
  27   7 -22    0.12    1.05
  27  -7 -22    0.59    1.08
 -27  -7  22    1.19    1.01
  25   7 -20   24.36    2.24
 -25  -7  20   22.16    2.05
  25  -7 -20   26.09    2.37
  23   7 -18   28.25    2.18
  23  -7 -18   32.07    2.33
 -23  -7  18   28.36    2.15
  21   7 -16   15.58    1.64
 -21  -7  16   15.49    1.58
  21  -7 -16   15.55    1.73
  19   7 -14    0.10    0.61
 -19  -7  14    0.29    0.67
  19  -7 -14    1.04    0.75
  17   7 -12    1.92    0.60
 -17  -7  12    2.43    0.71
  17  -7 -12    1.87    0.70
 -15   7  10   51.33    2.59
  15   7 -10   45.10    2.42
  15  -7 -10   46.88    2.55
 -15  -7  10   46.21    2.51
  13   7  -8    7.06    0.78
 -13   7   8    9.63    0.99
 -13  -7   8    8.70    0.96
  13  -7  -8    6.36    0.86
 -11   7   6   43.54    2.27
  11   7  -6   44.01    2.08
 -11  -7   6   44.23    2.27
  11  -7  -6   41.11    1.86
  11  -7  -6   45.20    2.26
   9   7  -4    2.80    0.43
  -9   7   4    2.58    0.54
  -9  -7   4    3.11    0.59
   9  -7  -4    3.40    0.39
   9  -7  -4    2.28    0.55
  -7   7   2   35.03    1.87
   7   7  -2   35.84    1.65
  -7  -7   2   35.74    1.87
   7  -7  -2   35.08    1.69
  -5   7   0   52.47    2.54
   5   7   0   53.06    2.29
   5  -7   0   52.83    2.43
  -5  -7   0   51.26    2.49
   3   7   2    0.24    0.23
  -3   7  -2    0.73    0.40
  -3  -7  -2    0.05    0.33
  -3  -7  -2    0.34    0.23
   3  -7   2    0.40    0.32
   1   7   4  179.56    7.12
  -1   7  -4  170.34    7.35
   1  -7   4  171.27    7.30
  -1  -7  -4  177.34    7.11
  -1  -7  -4  168.57    7.22
   1   7  -6    4.21    0.69
   1  -7  -6    4.08    0.54
   1  -7  -6    4.28    0.58
  -1  -7   6    2.81    0.60
   3   7  -8    0.64    0.48
  -3  -7   8    0.07    0.45
   3  -7  -8    0.06    0.12
   3  -7  -8    0.03    0.32
   5   7 -10   12.07    1.27
   5  -7 -10   14.58    0.97
   5  -7 -10   13.61    1.15
  -5  -7  10   11.01    1.16
  -7   7  12   81.21    3.42
   7   7 -12   69.58    3.74
   7  -7 -12   73.34    3.61
  -7  -7  12   75.58    3.72
   7  -7 -12   75.58    3.34
   9   7 -14   -0.07    0.67
   9  -7 -14    1.93    0.74
  -9  -7  14    1.11    0.69
  11   7 -16   37.55    2.58
  11  -7 -16   43.37    2.54
 -11  -7  16   42.01    2.53
  13   7 -18   41.30    2.75
 -13  -7  18   38.32    2.56
  13  -7 -18   43.41    2.61
  15   7 -20    2.84    1.09
 -15  -7  20    5.41    1.14
  15  -7 -20    5.49    1.24
  17   7 -22    1.72    1.12
  17  -7 -22    0.88    1.05
 -17  -7  22    1.44    0.99
  19   7 -24    5.15    1.46
  19  -7 -24    4.60    1.38
 -19  -7  24    2.49    1.15
  28   8 -23   22.03    2.34
 -28  -8  23   20.31    2.13
  28  -8 -23   23.19    2.47
  26   8 -21    0.82    1.06
  26  -8 -21    0.99    1.07
 -26  -8  21    0.99    1.02
  24   8 -19   31.41    2.34
  24  -8 -19   28.46    2.51
 -24  -8  19   31.36    2.49
  22   8 -17   13.71    1.59
 -22  -8  17   12.56    1.48
  22  -8 -17   11.37    1.54
  20   8 -15   32.09    2.19
  20  -8 -15   38.02    2.49
 -20  -8  15   35.65    2.29
  18   8 -13   77.42    3.79
  18  -8 -13   77.67    3.94
 -18  -8  13   74.99    3.84
  16   8 -11  143.78    6.23
 -16  -8  11  140.01    6.36
  16  -8 -11  142.24    6.37
  14   8  -9    0.10    0.45
 -14   8   9    0.31    0.50
  14  -8  -9    0.14    0.58
 -14  -8   9   -0.51    0.48
  12   8  -7    0.52    0.40
 -12   8   7   -0.17    0.52
  12  -8  -7    0.54    0.23
 -12  -8   7    0.38    0.52
  12  -8  -7   -0.33    0.45
  10   8  -5   32.00    1.67
 -10   8   5   34.00    1.88
 -10  -8   5   30.98    1.87
  10  -8  -5   33.16    1.89
  10  -8  -5   34.22    1.56
  -8   8   3    3.47    0.65
   8   8  -3    4.98    0.53
  -8  -8   3    3.55    0.64
   8  -8  -3    4.14    0.50
  -6   8   1    4.95    0.72
   6   8  -1    5.20    0.52
   6  -8  -1    5.41    0.62
  -6  -8   1    4.90    0.72
  -4   8  -1   55.11    2.74
   4   8   1   56.66    2.47
  -4  -8  -1   57.52    2.68
   4  -8   1   54.38    2.62
  -2   8  -3   39.92    2.16
   2   8   3   40.40    1.88
   2  -8   3   39.37    2.05
  -2  -8  -3   40.66    1.88
  -2  -8  -3   38.32    2.02
   0   8  -5   85.90    3.96
   0   8   5   85.13    3.70
   0  -8   5   84.76    3.92
   0  -8  -5   84.74    3.70
   0  -8  -5   85.56    3.80
   2   8  -7    0.42    0.51
   2  -8  -7    1.04    0.42
   2  -8  -7    1.41    0.44
  -2  -8   7    0.74    0.56
   4   8  -9    0.17    0.53
   4  -8  -9    0.88    0.42
   4  -8  -9    0.36    0.28
  -4  -8   9    1.92    0.67
   6   8 -11   15.66    1.48
  -6  -8  11   13.11    1.36
   6  -8 -11   14.51    1.05
   6  -8 -11   16.79    1.34
   8   8 -13   48.03    2.84
  -8  -8  13   45.85    2.69
   8  -8 -13   49.33    2.64
  10   8 -15    3.59    0.99
 -10  -8  15    2.91    0.90
  10  -8 -15    4.95    0.97
  12   8 -17    1.53    1.02
 -12  -8  17    1.55    0.97
  12  -8 -17    0.22    0.79
  14   8 -19    0.15    0.94
  14  -8 -19    0.61    0.93
 -14  -8  19    1.43    0.98
  16   8 -21    8.33    1.56
  16  -8 -21    8.21    1.38
 -16  -8  21    8.92    1.46
  18   8 -23    0.78    1.32
 -18  -8  23   -0.66    0.98
  18  -8 -23   -0.05    1.08
  27   9 -22    2.18    1.27
  27  -9 -22    3.03    1.29
 -27  -9  22    3.60    1.24
  25   9 -20    2.97    1.20
  25  -9 -20    2.93    1.23
 -25  -9  20    4.05    1.16
  23   9 -18   11.68    1.57
 -23  -9  18   11.69    1.55
  23  -9 -18   11.62    1.72
  21   9 -16   15.33    1.64
  21  -9 -16   13.90    1.66
 -21  -9  16   15.99    1.74
  19   9 -14   27.04    1.94
  19  -9 -14   25.84    2.16
 -19  -9  14   27.91    2.02
  17   9 -12    8.50    1.08
 -17  -9  12   10.01    1.32
  17  -9 -12    9.01    1.26
 -15   9  10    5.32    0.95
  15   9 -10    4.86    0.77
  15  -9 -10    6.23    0.96
 -15  -9  10    5.99    0.99
  13   9  -8  108.47    4.93
 -13   9   8  114.38    5.15
  13  -9  -8  111.06    5.12
 -13  -9   8  116.41    5.19
  11   9  -6    0.46    0.44
 -11   9   6    1.47    0.59
 -11  -9   6    0.81    0.59
  11  -9  -6    0.97    0.32
  11  -9  -6    0.97    0.56
   9   9  -4    8.84    0.77
  -9   9   4    7.81    0.93
  -9  -9   4    7.30    0.92
   9  -9  -4    8.55    0.71
   9  -9  -4    8.69    0.98
  -7   9   2    9.29    1.01
   7   9  -2    8.71    0.76
  -7  -9   2    7.88    0.92
   7  -9  -2    9.14    0.80
  -5   9   0   17.34    1.30
   5   9   0   19.08    1.09
  -5  -9   0   17.02    1.35
   5  -9   0   18.60    1.20
   3   9   2    2.74    0.46
  -3   9  -2    2.76    0.69
   3  -9   2    1.81    0.56
  -3  -9  -2    3.07    0.48
  -3  -9  -2    2.53    0.56
   1   9   4    9.40    0.79
  -1   9  -4    9.02    1.04
  -1  -9  -4    8.85    0.86
   1  -9   4    8.05    0.92
  -1  -9  -4    6.87    0.72
   1   9  -6    5.83    0.90
   1  -9  -6    6.82    0.78
   1  -9  -6    7.49    0.78
  -1  -9   6    7.97    0.96
   3   9  -8    0.45    0.65
   3  -9  -8    0.64    0.43
   3  -9  -8    0.41    0.44
  -3  -9   8    1.26    0.61
   5   9 -10  115.96    5.25
   5  -9 -10  105.93    4.97
   5  -9 -10  113.52    4.86
  -5  -9  10  112.45    5.18
   7   9 -12    1.48    0.75
  -7  -9  12    1.21    0.74
   7  -9 -12    1.17    0.63
   9   9 -14    0.06    0.72
  -9  -9  14   -0.80    0.67
   9  -9 -14    0.10    0.66
  11   9 -16   21.05    2.10
  11  -9 -16   20.34    1.89
 -11  -9  16   24.49    2.09
  13   9 -18    2.11    1.07
 -13  -9  18    2.29    0.98
  13  -9 -18    3.47    1.05
  15   9 -20    5.36    1.40
 -15  -9  20    5.94    1.31
  15  -9 -20    6.84    1.39
  17   9 -22    4.37    1.39
  17  -9 -22    2.31    1.18
 -17  -9  22    3.86    1.30
  26  10 -21    0.88    1.08
  26 -10 -21   -0.28    1.06
 -26 -10  21    0.83    1.15
  24  10 -19   36.56    2.75
  24 -10 -19   35.71    2.83
 -24 -10  19   47.05    2.93
  22  10 -17    1.29    0.95
 -22 -10  17    2.11    1.02
  22 -10 -17    0.86    0.98
  20  10 -15    0.54    0.75
  20 -10 -15    0.06    0.81
 -20 -10  15    0.61    0.94
  18  10 -13   12.00    1.31
  18 -10 -13   15.45    1.61
 -18 -10  13   17.90    1.71
 -16  10  11    0.30    0.78
  16  10 -11   -0.47    0.52
  16 -10 -11    0.45    0.78
 -16 -10  11   -1.12    0.65
 -14  10   9    3.94    0.87
  14  10  -9    4.39    0.77
  14 -10  -9    5.11    0.93
 -14 -10   9    2.85    0.85
  12  10  -7    6.02    0.78
 -12  10   7    6.31    0.95
 -12 -10   7    4.00    0.88
  12 -10  -7    4.25    0.85
  10  10  -5   29.71    1.71
 -10  10   5   32.20    2.00
 -10 -10   5   36.70    2.03
  10 -10  -5   29.54    1.93
  10 -10  -5   32.05    1.62
  -8  10   3   10.44    1.11
   8  10  -3    9.38    0.84
  -8 -10   3    8.88    1.03
   8 -10  -3    9.53    0.84
   6  10  -1   36.71    1.88
  -6  10   1   39.32    2.20
   6 -10  -1   38.26    1.97
  -6 -10   1   36.55    2.10
  -4  10  -1    0.79    0.60
   4  10   1    0.07    0.34
   4 -10   1    0.82    0.46
  -4 -10  -1    0.35    0.53
   2  10   3  120.13    4.83
  -2  10  -3  110.58    5.09
  -2 -10  -3  112.05    4.81
  -2 -10  -3  107.43    4.94
   2 -10   3  109.43    5.00
   0  10  -5   12.34    1.32
   0  10   5   13.43    1.06
   0 -10  -5   14.32    1.05
   0 -10   5   14.65    1.31
   0 -10  -5   12.64    1.11
   2  10  -7    2.21    0.72
   2 -10  -7    2.18    0.58
  -2 -10   7    2.18    0.76
   2 -10  -7    1.55    0.55
   4  10  -9   46.16    2.59
  -4 -10   9   39.39    2.48
   4 -10  -9   44.14    2.25
   6  10 -11   13.51    1.48
   6 -10 -11   15.53    1.38
  -6 -10  11   15.16    1.54
   8  10 -13    0.34    0.85
  -8 -10  13    1.32    0.86
   8 -10 -13    0.66    0.65
  10  10 -15   12.85    1.62
  10 -10 -15   15.61    1.56
 -10 -10  15   12.47    1.56
  12  10 -17    7.59    1.41
 -12 -10  17   10.81    1.54
  12 -10 -17    6.31    1.16
  14  10 -19    0.94    1.19
  14 -10 -19    1.73    1.01
 -14 -10  19    3.00    1.13
  16  10 -21   24.61    2.54
  16 -10 -21   22.18    2.15
 -16 -10  21   21.72    2.27
  25  11 -20    6.42    1.46
  25 -11 -20    5.71    1.57
 -25 -11  20    4.74    1.45
  23  11 -18    0.63    0.91
 -23 -11  18    2.08    1.15
  23 -11 -18    1.67    1.11
  21  11 -16   -0.33    0.77
  21 -11 -16   -1.18    0.96
 -21 -11  16    1.39    1.01
  19  11 -14    0.79    0.73
  19 -11 -14    0.08    0.87
 -19 -11  14   -1.86    0.73
  17  11 -12   22.35    1.63
 -17 -11  12   16.76    1.79
  17 -11 -12   20.18    1.84
  15  11 -10   89.44    4.06
 -15  11  10   86.10    4.27
  15 -11 -10   80.70    4.22
 -15 -11  10   84.93    4.32
 -13  11   8    9.60    1.28
  13  11  -8    8.57    0.99
  13 -11  -8    7.75    1.19
 -13 -11   8    8.69    1.25
  11  11  -6    0.40    0.49
 -11  11   6    0.56    0.63
  11 -11  -6    0.89    0.65
 -11 -11   6    0.35    0.72
  -9  11   4  113.87    5.44
   9  11  -4  122.36    5.20
  -9 -11   4  119.07    5.49
   9 -11  -4  122.70    5.50
   9 -11  -4  121.96    5.16
  -7  11   2   10.04    1.19
   7  11  -2   10.81    0.95
   7 -11  -2   10.80    0.97
  -7 -11   2   11.36    1.18
   5  11   0    0.62    0.44
  -5  11   0    1.25    0.64
   5 -11   0    0.87    0.53
  -5 -11   0    1.05    0.66
  -3  11  -2    4.22    0.88
   3  11   2    3.73    0.60
  -3 -11  -2    3.61    0.61
   3 -11   2    2.47    0.69
  -3 -11  -2    3.17    0.74
   1  11   4   46.92    2.39
  -1  11  -4   49.37    2.72
   1 -11   4   49.12    2.61
  -1 -11  -4   48.07    2.54
  -1 -11  -4   49.51    2.41
   1  11  -6   56.99    3.15
  -1  11   6   61.57    2.87
   1 -11  -6   58.38    2.86
   1 -11  -6   58.53    2.91
  -1 -11   6   57.80    3.11
   3  11  -8   25.17    1.86
   3 -11  -8   23.57    1.60
  -3 -11   8   26.41    1.94
   3 -11  -8   27.93    1.66
   5  11 -10    1.05    0.76
  -5 -11  10    0.75    0.74
   5 -11 -10    0.02    0.29
   7  11 -12   83.84    4.39
  -7 -11  12   88.11    4.40
   7 -11 -12   85.74    4.15
   9  11 -14   10.21    1.52
  -9 -11  14   10.98    1.49
   9 -11 -14   11.39    1.35
  11  11 -16    7.46    1.44
 -11 -11  16    7.84    1.43
  13  11 -18    8.33    1.55
 -13 -11  18    8.38    1.59
  15  11 -20   -1.21    1.00
 -15 -11  20   -0.38    1.17
  24  12 -19   25.43    2.34
 -24 -12  19   25.37    2.53
  24 -12 -19   27.04    2.65
  22  12 -17    4.59    1.21
  22 -12 -17    8.31    1.51
 -22 -12  17    7.59    1.50
  20  12 -15    1.07    0.88
  20 -12 -15    2.48    1.09
 -20 -12  15    1.65    1.11
  18  12 -13    9.82    1.26
 -18 -12  13   12.62    1.61
  18 -12 -13    8.70    1.44
  16  12 -11   24.12    1.83
 -16  12  11   26.80    2.25
 -16 -12  11   29.79    2.19
  16 -12 -11   28.23    2.31
 -14  12   9   -0.82    0.67
  14  12  -9    0.15    0.58
 -14 -12   9    0.31    0.78
  14 -12  -9   -0.23    0.78
  12  12  -7    8.56    0.99
 -12  12   7   10.95    1.30
  12 -12  -7    8.93    1.22
 -12 -12   7   10.35    1.32
  10  12  -5   17.94    1.31
 -10  12   5   16.36    1.56
 -10 -12   5   18.22    1.62
  10 -12  -5   15.44    1.53
  -8  12   3   11.19    1.26
   8  12  -3   14.14    1.13
   8 -12  -3   10.60    1.04
  -8 -12   3   11.22    1.27
   6  12  -1    0.29    0.50
  -6  12   1    0.68    0.73
  -6 -12   1    0.00    0.70
   6 -12  -1    0.91    0.55
   4  12   1   16.96    1.79
  -4  12  -1   17.62    1.60
  -4 -12  -1   16.53    1.47
   4 -12   1   17.64    1.43
  -2  12  -3    3.92    0.90
  -2 -12  -3    2.72    0.75
   2 -12   3    5.35    0.92
   0  12  -5   25.29    1.86
   0 -12  -5   27.39    1.72
   0 -12   5   24.79    1.81
   2  12  -7    6.09    1.13
   2 -12  -7    5.47    0.96
  -2 -12   7    4.59    0.97
   4  12  -9    0.75    0.81
  -4 -12   9    1.51    0.83
   6  12 -11    0.93    0.83
  -6 -12  11   -1.63    0.72
   8  12 -13   20.98    2.06
  -8 -12  13   18.32    1.93
  10  12 -15    8.44    1.47
 -10 -12  15    9.86    1.56
  12  12 -17   26.01    2.49
 -12 -12  17   22.50    2.32
  14  12 -19    1.08    1.16
 -14 -12  19    3.39    1.30
  21 -13 -16   10.78    1.62
 -21 -13  16    8.69    1.76
 -19 -13  14    7.33    1.45
  19 -13 -14    8.65    1.44
  17 -13 -12    4.04    1.25
 -17 -13  12    2.34    1.10
 -15  13  10    3.17    1.07
  15 -13 -10    2.81    1.07
 -15 -13  10    2.57    1.04
 -13  13   8   25.74    2.13
 -13 -13   8   23.38    2.13
  13 -13  -8   26.71    2.02
 -11  13   6    5.92    1.07
 -11 -13   6    5.14    1.07
  11 -13  -6    4.95    1.10
  -9  13   4   12.89    1.49
  -9 -13   4   13.56    1.55
   9 -13  -4   14.91    1.59
  -7  13   2   11.87    1.36
  -7 -13   2   12.23    1.41
   7 -13  -2   11.57    1.15
  -5  13   0    3.94    0.93
  -5 -13   0    2.75    0.87
   5 -13   0    3.94    0.81
  -3  13  -2    0.51    0.72
  -3 -13  -2    1.13    0.70
   3 -13   2   -0.92    0.61
  -1  13  -4    3.42    0.92
   1 -13   4    3.25    0.84
  -1 -13  -4    4.64    0.90
   1  13  -6    0.70    0.76
  -1 -13   6    0.69    0.73
   3  13  -8   11.08    1.42
  -3 -13   8    9.90    1.37
   5  13 -10    4.98    1.22
  -5 -13  10    7.18    1.37
   7  13 -12    5.00    1.20
  -7 -13  12    4.11    1.22
   9  13 -14    6.71    1.37
  -9 -13  14    5.68    1.38
  11  13 -16    8.44    1.53
 -11 -13  16    4.07    1.43
 -20 -14  15    1.07    1.15
  20 -14 -15    2.15    1.18
 -18 -14  13   16.34    1.99
  18 -14 -13   13.34    1.74
 -16  14  11    0.62    1.05
 -16 -14  11    1.58    1.17
  16 -14 -11    1.10    1.06
 -14  14   9   22.28    2.13
  14 -14  -9   22.29    2.11
 -14 -14   9   19.04    1.99
 -12  14   7   22.46    2.02
 -12 -14   7   22.05    2.05
  12 -14  -7   22.78    2.02
 -10  14   5   -0.11    0.85
 -10 -14   5    0.56    0.92
  10 -14  -5    1.63    0.94
  -8  14   3   39.81    2.62
  -8 -14   3   44.36    2.63
   8 -14  -3   38.32    2.61
  -6  14   1   18.38    1.79
  -6 -14   1   21.94    1.88
   6 -14  -1   22.82    1.64
  -4  14  -1   10.91    1.36
   4 -14   1   11.38    1.28
  -4 -14  -1    7.73    1.14
  -2  14  -3   35.14    2.29
   2 -14   3   30.20    2.10
  -2 -14  -3   31.61    2.12
   0  14  -5    4.76    1.14
   0 -14   5    3.60    1.01
   2  14  -7    0.03    0.82
  -2 -14   7    0.26    0.82
   4  14  -9   23.28    2.14
  -4 -14   9   20.16    1.97
   6  14 -11    2.55    1.03
  -6 -14  11    3.87    1.18
   8  14 -13    0.40    1.09
  -8 -14  13    1.65    1.09
  10  14 -15   12.56    1.77
 -10 -14  15    9.14    1.76
  17 -15 -12   -0.57    0.92
 -17 -15  12    1.59    1.29
 -15  15  10   13.44    1.73
  15 -15 -10   14.16    1.84
 -15 -15  10   15.45    1.98
 -13  15   8    6.13    1.32
  13 -15  -8    7.10    1.32
 -13 -15   8    5.04    1.29
 -11  15   6    0.84    0.89
  11 -15  -6    3.32    1.04
 -11 -15   6    2.06    1.05
  -9  15   4   31.99    2.34
   9 -15  -4   33.41    2.38
  -9 -15   4   34.62    2.52
  -7  15   2   30.40    2.29
  -7 -15   2   29.62    2.38
  -5  15   0   -0.34    0.85
  -5 -15   0    0.39    0.79
  -3  15  -2   -0.29    0.79
   3 -15   2   -0.13    0.78
  -3 -15  -2    1.36    0.88
  -1  15  -4   44.68    2.91
   1 -15   4   46.27    2.76
   1  15  -6   18.00    1.88
  -1 -15   6   15.73    1.75
   3  15  -8    1.50    1.05
  -3 -15   8    0.41    1.02
   5  15 -10   10.76    1.57
  -5 -15  10    7.50    1.45
   7  15 -12   12.09    1.74
  -7 -15  12   13.73    1.84
 -14  16   9    3.19    1.20
 -14 -16   9    3.11    1.29
  14 -16  -9    2.87    1.18
 -12  16   7   12.57    1.76
 -12 -16   7   14.16    1.82
  12 -16  -7   14.46    1.85
 -10  16   5   14.40    1.75
  10 -16  -5   16.19    1.83
 -10 -16   5   17.48    1.90
  -8  16   3    5.26    1.27
   8 -16  -3    2.17    1.13
  -8 -16   3    2.39    1.14
  -6  16   1    3.35    1.15
  -6 -16   1    3.63    1.13
  -4  16  -1    1.22    1.04
  -4 -16  -1    1.35    1.01
  -2  16  -3    8.64    1.48
   2 -16   3    4.62    1.11
   0  16  -5   12.25    1.62
   0 -16   5   13.42    1.64
   2  16  -7    0.59    1.09
  -2 -16   7    0.09    0.93
   4  16  -9    5.90    1.42
  -4 -16   9    6.90    1.42
 -11  17   6    0.25    1.11
  11 -17  -6    0.47    1.15
 -11 -17   6   -1.12    0.93
  -9  17   4   -2.08    0.94
  -9 -17   4   -0.21    1.08
   9 -17  -4   -0.51    1.06
  -7  17   2    1.45    1.17
   7 -17  -2    1.76    1.16
  -7 -17   2   -0.07    1.05
  -5  17   0    5.18    1.33
  -5 -17   0    3.72    1.20
  -3  17  -2   13.04    1.73
  -1  17  -4   11.48    1.67
   1 -17   4    9.39    1.54
  -1 -17   6    1.52    1.06
  32   0 -26    0.58    1.27
  30   0 -24  140.76    7.05
  28   0 -22   16.67    2.03
  26   0 -20   46.43    3.01
  24   0 -18  130.93    6.23
  22   0 -16   62.00    3.51
 -22   0  16   69.05    3.07
 -20   0  14  115.62    5.01
  20   0 -14  120.92    5.47
 -18   0  12   15.94    1.01
  18   0 -12   16.73    1.43
  16   0 -10   96.52    4.46
 -16   0  10  100.14    4.19
 -14   0   8   43.52    1.98
  14   0  -8   43.70    2.20
  10   0  -4  127.09    5.37
 -10   0   4  133.24    5.36
   8   0  -2  343.67   13.81
  -8   0   2  347.01   13.89
  -6   0   0   63.47    2.64
  -6   0   0   56.19    2.48
  -4   0  -2  345.57   13.88
  -2   0  -4  661.64   24.73
  -2   0  -4  592.31   24.77
   2   0   4  613.40   24.82
   0   0  -6   33.85    1.61
   0   0  -6   31.07    1.57
   0   0   6   31.60    1.62
   2   0  -8    1.29    0.34
   2   0  -8    0.43    0.34
  -2   0   8    0.86    0.37
   4   0 -10   89.31    4.09
  -4   0  10   92.55    4.03
  -6   0  12   12.39    1.01
   6   0 -12   11.76    1.12
   8   0 -14  127.18    5.76
  -8   0  14  127.88    5.54
 -10   0  16    4.14    0.74
  10   0 -16    3.33    0.83
  12   0 -18   60.33    3.35
 -12   0  18   61.69    3.06
 -14   0  20  186.42    7.78
  14   0 -20  170.62    8.09
  16   0 -22    4.27    1.18
  18   0 -24  129.57    6.49
  20   0 -26   13.97    2.04
  31   1 -25    7.31    1.73
  31  -1 -25    6.77    1.61
  29   1 -23   17.75    2.17
  29  -1 -23   17.40    2.08
  27   1 -21   12.52    1.79
  27  -1 -21   19.64    2.04
  25   1 -19    2.37    0.97
  25  -1 -19    2.05    0.95
  23   1 -17    4.75    1.11
  23  -1 -17    3.87    1.00
 -23  -1  17    5.08    0.74
 -21   1  15   61.17    2.76
  21   1 -15   57.91    3.24
  21  -1 -15   65.47    3.36
 -21  -1  15   60.01    2.87
  19   1 -13    1.73    0.64
 -19   1  13    1.44    0.37
  19  -1 -13    1.12    0.63
  17   1 -11   47.40    2.60
 -17   1  11   51.43    2.27
  17  -1 -11   53.79    2.69
  15   1  -9    8.21    0.88
 -15   1   9    6.86    0.56
 -15  -1   9    7.68    0.66
  15  -1  -9    6.33    0.80
  13   1  -7  376.39   15.30
 -13   1   7  381.33   15.10
  13  -1  -7  384.73   15.30
 -13  -1   7  370.99   15.16
 -11   1   5  231.10    9.21
 -11   1   5  232.08    9.31
  11   1  -5  224.74    9.29
 -11  -1   5  225.28    9.26
  11  -1  -5  229.44    9.31
  -9   1   3  251.34   10.19
   9   1  -3  250.93   10.15
   9  -1  -3  247.74   10.19
  -9  -1   3  262.81   10.22
   7   1  -1  249.88   10.32
  -7   1   1  244.43   10.40
  -7   1   1  260.01   10.47
  -7  -1   1  268.41   10.33
  -7  -1   1  277.65   10.51
  -5   1  -1   26.75    1.38
  -5   1  -1   29.28    1.32
   5  -1   1   28.03    1.41
  -5  -1  -1   28.53    1.41
  -5  -1  -1   29.82    1.22
  -3   1  -3  332.99   13.39
  -3   1  -3  323.61   13.33
  -3  -1  -3  342.75   13.27
  -3  -1  -3  325.45   13.41
   3  -1   3  341.61   13.44
   1   1   5  138.16    5.79
  -1   1  -5  142.06    5.74
  -1   1  -5  141.13    5.74
  -1  -1  -5  128.12    5.72
   1  -1   5  140.83    5.78
  -1   1   7    9.98    0.73
   1   1  -7    7.28    0.74
   1  -1  -7    9.12    0.69
   1  -1  -7    8.88    0.67
  -1  -1   7    8.56    0.75
  -3   1   9   17.79    1.12
   3   1  -9   18.83    1.24
   3  -1  -9   19.85    1.23
  -3  -1   9   18.85    1.17
   3  -1  -9   20.08    1.13
   5   1 -11  233.81    9.89
  -5   1  11  238.85    9.75
   5  -1 -11  229.93    9.86
  -5  -1  11  243.56    9.80
  -7   1  13   33.93    1.83
   7   1 -13   33.68    2.07
  -7  -1  13   33.88    1.87
   7  -1 -13   36.14    2.03
   9   1 -15   11.70    1.30
  -9   1  15   14.97    1.18
   9  -1 -15   12.81    1.35
  -9  -1  15   13.12    1.16
  11   1 -17    0.43    0.69
 -11   1  17    0.76    0.52
 -11  -1  17    0.50    0.58
  11  -1 -17    0.28    0.64
 -13   1  19   19.90    1.43
  13   1 -19   20.79    1.97
 -13  -1  19   18.05    1.56
  13  -1 -19   16.95    1.75
  15   1 -21   13.30    1.64
 -15  -1  21   11.76    1.30
  15  -1 -21   10.24    1.48
  17   1 -23   27.44    2.42
  17  -1 -23   22.30    2.25
  19   1 -25   10.06    1.68
  19  -1 -25    9.42    1.66
  32   2 -26    0.59    1.22
  32  -2 -26    1.09    1.25
  30   2 -24    6.24    1.62
  30  -2 -24    5.39    1.56
  28   2 -22    7.23    1.48
  28  -2 -22    8.73    1.55
  26   2 -20   12.47    1.66
  26  -2 -20   15.37    1.89
  24   2 -18    2.02    0.89
 -24  -2  18    1.26    0.60
  24  -2 -18    1.12    0.84
  22   2 -16   31.35    2.16
 -22  -2  16   27.79    1.74
  22  -2 -16   30.48    2.18
  20   2 -14    9.50    1.18
 -20   2  14    8.88    0.92
  20  -2 -14   10.98    1.22
 -20  -2  14    8.58    0.88
  18   2 -12   85.19    4.09
 -18   2  12   88.64    3.64
  18  -2 -12   85.09    4.10
 -18  -2  12   86.28    3.86
 -16   2  10   90.27    3.80
  16   2 -10   92.78    4.20
  16  -2 -10   92.25    4.19
 -16  -2  10   91.85    4.00
 -14   2   8    0.93    0.23
  14   2  -8    0.41    0.34
 -14  -2   8    0.59    0.32
  14  -2  -8    1.09    0.45
 -12   2   6   14.58    0.78
  12   2  -6   14.14    0.92
 -12   2   6   14.25    0.94
 -12  -2   6   16.26    0.94
  12  -2  -6   14.22    0.95
  10   2  -4   15.57    0.89
 -10   2   4   15.41    0.93
 -10   2   4   15.62    0.85
 -10  -2   4   18.94    0.98
  10  -2  -4   17.45    0.97
   8   2  -2    8.90    0.51
  -8   2   2    8.41    0.59
  -8  -2   2    9.19    0.64
   8  -2  -2    9.23    0.60
  -6   2   0   81.87    3.38
  -6   2   0   81.30    3.37
   6   2   0   79.95    3.17
  -6  -2   0   76.30    3.41
   6  -2   0   76.93    3.39
  -4   2  -2   63.00    2.65
  -4   2  -2   60.24    2.62
  -4  -2  -2   55.61    2.45
   4  -2   2   62.06    2.68
  -4  -2  -2   63.43    2.69
  -2   2  -4   71.75    2.96
  -2   2  -4   69.00    2.95
  -2  -2  -4   64.31    2.82
  -2  -2  -4   68.73    2.97
   2  -2   4   62.65    2.96
   0   2  -6   77.39    3.37
   0  -2  -6   73.48    3.31
   0  -2   6   77.41    3.39
  -2   2   8   43.36    2.03
   2   2  -8   41.12    2.08
  -2  -2   8   42.10    2.05
   2  -2  -8   39.04    1.99
   2  -2  -8   39.58    1.95
   4   2 -10   22.89    1.43
  -4   2  10   21.82    1.27
   4  -2 -10   20.14    1.18
   4  -2 -10   20.83    1.31
  -4  -2  10   20.84    1.31
   6   2 -12    1.66    0.62
  -6   2  12    1.39    0.45
   6  -2 -12    0.97    0.54
  -6  -2  12    1.18    0.53
   6  -2 -12    0.95    0.40
  -8   2  14    0.19    0.40
   8   2 -14    0.25    0.51
  -8  -2  14    0.72    0.51
   8  -2 -14    0.24    0.54
  10   2 -16   35.11    2.23
 -10  -2  16   36.54    2.09
  10  -2 -16   33.05    2.19
  12   2 -18   52.45    3.08
 -12  -2  18   52.05    2.86
  12  -2 -18   57.24    3.13
  14   2 -20    0.52    0.83
 -14  -2  20    1.74    0.78
  14  -2 -20    0.20    0.87
  16   2 -22    2.82    1.11
 -16  -2  22    2.61    0.92
  16  -2 -22    1.05    0.94
  18   2 -24    9.08    1.67
  18  -2 -24    9.43    1.55
  20   2 -26    1.61    1.38
  20  -2 -26   -0.92    0.98
  31   3 -25   30.51    2.87
  31  -3 -25   29.08    2.82
  29   3 -23   37.95    3.09
  29  -3 -23   33.63    2.94
  27   3 -21   13.53    1.76
  27  -3 -21    8.89    1.53
  25   3 -19    1.49    0.89
 -25  -3  19    0.62    0.64
  25  -3 -19    0.01    0.82
  23   3 -17    0.64    0.76
  23  -3 -17    1.08    0.81
 -23  -3  17    0.76    0.61
  21   3 -15   22.43    1.66
 -21  -3  15   17.81    1.33
  21  -3 -15   18.53    1.70
  19   3 -13    3.25    0.80
 -19  -3  13    5.83    0.75
  19  -3 -13    5.12    0.90
  17   3 -11    1.62    0.54
 -17   3  11    1.99    0.26
  17  -3 -11    1.33    0.57
 -17  -3  11    0.57    0.44
 -15   3   9   46.39    1.97
  15   3  -9   48.11    2.36
 -15  -3   9   43.13    2.23
  15  -3  -9   50.07    2.41
 -13   3   7    0.08    0.14
 -13   3   7    0.26    0.33
  13   3  -7   -0.01    0.30
  13  -3  -7   -0.09    0.30
 -13  -3   7   -0.28    0.26
 -11   3   5    0.88    0.34
 -11   3   5    1.07    0.20
  11   3  -5    0.70    0.26
  11  -3  -5    0.83    0.32
 -11  -3   5    1.04    0.34
  11  -3  -5    1.39    0.23
  -9   3   3    8.32    0.51
   9   3  -3    8.15    0.49
  -9   3   3    8.13    0.68
   9  -3  -3    7.61    0.52
   9  -3  -3    6.82    0.62
  -9  -3   3    7.21    0.65
   7   3  -1    0.07    0.08
  -7   3   1    0.31    0.24
  -7   3   1    0.37    0.21
  -7  -3   1   -0.17    0.23
   7  -3  -1    0.37    0.21
  -5   3  -1   27.27    1.41
  -5  -3  -1   30.13    1.44
   5  -3   1   28.29    1.40
  -3   3  -3   81.23    3.53
  -3  -3  -3   81.97    3.54
   3  -3   3   80.41    3.53
  -3  -3  -3   81.26    3.33
  -1   3  -5    6.96    0.67
  -1  -3  -5    6.42    0.54
  -1  -3  -5    6.78    0.65
   1  -3   5    7.12    0.69
   1   3  -7    0.80    0.36
   1  -3  -7    0.76    0.32
  -1  -3   7    0.80    0.38
   1  -3  -7    0.14    0.10
  -3   3   9   55.14    2.55
   3   3  -9   55.05    2.68
   3  -3  -9   54.18    2.58
   3  -3  -9   53.57    2.50
  -3  -3   9   53.77    2.62
   5   3 -11    5.34    0.79
  -5   3  11    6.36    0.69
   5  -3 -11    4.94    0.61
  -5  -3  11    7.73    0.82
   5  -3 -11    7.36    0.83
   7   3 -13   14.37    1.44
   7  -3 -13   19.40    1.16
   7  -3 -13   18.18    1.39
  -7  -3  13   18.43    1.32
  -9   3  15   28.96    1.59
   9   3 -15   29.69    2.01
   9  -3 -15   28.55    1.89
  -9  -3  15   23.45    1.69
  11   3 -17    6.88    1.17
 -11   3  17    6.00    0.81
  11  -3 -17    7.84    1.12
 -11  -3  17    7.55    1.02
  13   3 -19    3.46    1.02
  13  -3 -19    2.56    0.91
 -13  -3  19    2.88    0.82
  15   3 -21   56.39    3.49
  15  -3 -21   60.40    3.43
 -15  -3  21   52.66    3.04
  17   3 -23   12.59    1.88
  17  -3 -23   12.38    1.73
 -17  -3  23   10.13    1.40
  19   3 -25    0.47    1.15
  19  -3 -25    1.43    1.19
  30   4 -24  125.40    6.58
  30  -4 -24  134.92    6.68
  28   4 -22    0.26    0.99
  28  -4 -22    0.44    0.99
  26   4 -20  140.05    6.62
 -26  -4  20  142.01    6.25
  26  -4 -20  126.83    6.54
  24   4 -18   35.98    2.50
 -24  -4  18   36.14    2.25
  24  -4 -18   38.93    2.56
  22   4 -16    0.59    0.69
 -22  -4  16    1.33    0.67
  22  -4 -16    0.67    0.76
  20   4 -14   95.00    4.54
  20  -4 -14   92.04    4.54
 -20  -4  14   96.31    4.35
  18   4 -12  107.36    4.84
  18  -4 -12  103.46    4.85
 -18  -4  12  105.17    4.72
  16   4 -10  135.23    6.03
  16  -4 -10  137.05    6.09
 -16  -4  10  145.73    6.02
 -14   4   8  121.76    5.52
  14   4  -8  128.78    5.47
  14  -4  -8  128.19    5.54
  14  -4  -8  131.87    5.08
 -14  -4   8  125.11    5.46
 -12   4   6   13.24    0.94
  12   4  -6   13.61    0.84
  12  -4  -6   12.07    0.62
 -12  -4   6   12.52    0.90
  12  -4  -6   12.13    0.95
 -10   4   4  349.14   14.14
  10   4  -4  354.67   13.98
  10  -4  -4  350.87   13.94
  10  -4  -4  353.87   14.16
 -10  -4   4  341.02   14.14
  -8   4   2  141.43    5.81
   8   4  -2  143.55    5.58
  -8  -4   2  132.23    5.80
   8  -4  -2  136.61    5.68
  -6   4   0  506.42   19.67
   6   4   0  484.38   19.37
  -6  -4   0  472.94   19.65
   6  -4   0  491.59   19.59
  -6  -4   0  500.43   19.37
  -4   4  -2   82.88    3.64
  -4  -4  -2   83.57    3.39
   4  -4   2   84.37    3.62
  -4  -4  -2   83.68    3.63
  -2   4  -4  194.19    7.92
  -2  -4  -4  190.35    7.71
  -2  -4  -4  185.42    7.86
   2  -4   4  194.63    7.90
   0   4  -6   92.28    4.00
   0  -4  -6   91.07    3.82
   0  -4  -6   86.75    3.88
   0  -4   6   88.47    3.95
   2   4  -8    7.14    0.82
   2  -4  -8    8.69    0.77
  -2  -4   8    7.92    0.82
   4   4 -10  123.96    5.51
   4  -4 -10  126.85    5.40
  -4  -4  10  128.66    5.46
   4  -4 -10  118.73    5.25
   6   4 -12   49.53    2.70
  -6   4  12   51.45    2.44
   6  -4 -12   51.31    2.39
   6  -4 -12   51.42    2.62
  -6  -4  12   50.56    2.62
  -8   4  14   49.18    2.33
   8   4 -14   44.15    2.62
   8  -4 -14   48.23    2.25
  -8  -4  14   42.39    2.48
   8  -4 -14   48.01    2.55
  10   4 -16   59.33    3.33
 -10   4  16   66.74    2.96
  10  -4 -16   59.99    3.25
 -10  -4  16   60.33    3.18
  12   4 -18    1.46    0.86
  12  -4 -18    1.32    0.75
 -12  -4  18    0.71    0.68
  14   4 -20  174.93    8.14
 -14  -4  20  179.30    7.88
  14  -4 -20  175.69    7.98
  16   4 -22   28.72    2.57
 -16  -4  22   30.26    2.13
  16  -4 -22   28.54    2.46
  18   4 -24   18.89    2.22
  18  -4 -24   19.69    2.10
 -18  -4  24   20.17    1.97
  31   5 -25  100.48    5.50
  31  -5 -25   96.21    5.44
  29   5 -23    2.94    1.27
  29  -5 -23    4.31    1.37
  27   5 -21   74.02    4.10
  27  -5 -21   72.79    4.12
 -27  -5  21   66.77    3.73
  25   5 -19   83.23    4.38
 -25  -5  19   77.55    4.09
  25  -5 -19   87.23    4.47
  23   5 -17   -0.15    0.79
  23  -5 -17    0.68    0.81
 -23  -5  17    0.53    0.70
  21   5 -15   28.37    1.92
 -21  -5  15   27.62    1.78
  21  -5 -15   24.35    1.92
  19   5 -13    0.79    0.61
  19  -5 -13    0.64    0.61
 -19  -5  13    0.23    0.50
  17   5 -11    3.53    0.70
 -17  -5  11    4.45    0.73
  17  -5 -11    4.66    0.78
 -15   5   9   61.61    3.15
  15   5  -9   62.59    3.07
  15  -5  -9   66.46    3.19
 -15  -5   9   73.27    3.17
  13   5  -7   21.49    1.19
 -13   5   7   17.46    1.25
 -13  -5   7   20.84    1.28
  13  -5  -7   20.29    0.88
  13  -5  -7   20.02    1.29
  11   5  -5  189.21    7.56
 -11   5   5  177.19    7.71
  11  -5  -5  188.88    7.43
 -11  -5   5  186.98    7.73
  11  -5  -5  181.89    7.73
   9   5  -3  200.08    8.22
  -9   5   3  207.10    8.45
  -9  -5   3  199.37    8.45
   9  -5  -3  211.57    8.26
   7   5  -1   95.49    3.98
  -7   5   1  101.93    4.28
   7  -5  -1   97.18    4.13
  -7  -5   1  100.96    4.27
  -5   5  -1  309.33   12.38
   5   5   1  311.24   12.08
  -5  -5  -1  290.99   12.33
  -5  -5  -1  304.70   12.08
   5  -5   1  305.21   12.30
  -3   5  -3   90.78    3.97
  -3  -5  -3   90.19    3.71
   3  -5   3   89.46    3.92
  -3  -5  -3   90.57    3.92
  -1   5  -5   29.65    1.59
  -1  -5  -5   27.42    1.37
   1  -5   5   27.58    1.54
  -1  -5  -5   28.33    1.49
   1   5  -7    7.41    0.86
  -1  -5   7    5.77    0.72
   1  -5  -7    6.12    0.63
   1  -5  -7    6.14    0.66
   3   5  -9   18.55    1.34
   3  -5  -9   19.72    1.16
  -3  -5   9   18.10    1.29
   5   5 -11    4.28    0.78
  -5   5  11    3.21    0.54
   5  -5 -11    4.09    0.71
  -5  -5  11    1.95    0.61
   5  -5 -11    3.39    0.51
  -7   5  13    3.37    0.59
   7   5 -13    4.46    0.88
   7  -5 -13    3.62    0.77
   7  -5 -13    4.96    0.62
  -7  -5  13    6.13    0.90
   9   5 -15   37.17    2.44
  -9   5  15   37.28    1.98
  -9  -5  15   35.73    2.24
   9  -5 -15   39.01    2.31
   9  -5 -15   40.50    1.94
  11   5 -17    9.55    1.33
  11  -5 -17   12.23    1.40
 -11  -5  17    8.23    1.16
  13   5 -19   42.55    2.72
 -13  -5  19   35.82    2.42
  13  -5 -19   39.34    2.58
  15   5 -21  143.38    6.74
 -15  -5  21  133.87    6.42
  15  -5 -21  137.27    6.57
  17   5 -23    1.21    1.18
 -17  -5  23    0.77    0.98
  17  -5 -23    0.51    1.05
  19   5 -25   28.96    2.77
  19  -5 -25   29.23    2.70
 -19  -5  25   31.90    2.61
  30   6 -24   -0.89    1.02
  30  -6 -24    1.87    1.30
  28   6 -22    0.71    0.97
  28  -6 -22   -0.45    1.07
 -28  -6  22    0.57    0.98
  26   6 -20   31.19    2.60
 -26  -6  20   26.93    2.28
  26  -6 -20   29.75    2.58
  24   6 -18    9.06    1.39
 -24  -6  18   10.19    1.26
  24  -6 -18    7.03    1.34
  22   6 -16    0.41    0.66
  22  -6 -16    1.63    0.93
 -22  -6  16    1.14    0.69
  20   6 -14    4.80    0.87
 -20  -6  14    4.28    0.84
  20  -6 -14    1.83    0.81
  18   6 -12    8.33    1.00
  18  -6 -12    7.51    1.04
 -18  -6  12    8.78    1.07
  16   6 -10    4.35    0.71
  16  -6 -10    4.65    0.79
 -16  -6  10    5.59    0.81
 -14   6   8    4.18    0.72
  14   6  -8    4.82    0.63
 -14  -6   8    3.48    0.67
  14  -6  -8    4.45    0.72
  12   6  -6    6.06    0.62
 -12   6   6    6.86    0.78
  12  -6  -6    6.54    0.44
 -12  -6   6    5.97    0.76
  12  -6  -6    6.27    0.77
  10   6  -4    5.67    0.52
 -10   6   4    5.27    0.68
  10  -6  -4    5.98    0.72
  10  -6  -4    6.31    0.49
 -10  -6   4    6.67    0.74
  -8   6   2   52.08    2.56
   8   6  -2   59.06    2.32
   8  -6  -2   52.38    2.39
  -8  -6   2   50.55    2.55
   6   6   0   11.02    0.60
  -6   6   0   10.71    0.93
  -6  -6   0   11.89    0.87
   6  -6   0   11.84    0.80
  -4   6  -2   22.55    1.39
   4   6   2   24.61    1.13
  -4  -6  -2   20.16    1.31
   4  -6   2   26.33    1.38
  -4  -6  -2   26.36    1.14
  -2   6  -4    6.80    0.80
  -2  -6  -4    6.49    0.69
   2  -6   4    7.81    0.77
  -2  -6  -4    6.86    0.55
   0   6  -6    0.40    0.41
   0  -6  -6    0.93    0.37
   0  -6   6    0.10    0.39
   0  -6  -6    0.47    0.30
   2   6  -8   26.76    1.74
   2  -6  -8   28.44    1.58
   2  -6  -8   29.44    1.58
  -2  -6   8   34.18    1.80
   4   6 -10    9.86    1.10
   4  -6 -10    9.98    0.96
   4  -6 -10   10.80    0.88
  -4  -6  10    9.47    1.08
  -6   6  12    0.26    0.39
   6   6 -12    0.20    0.58
   6  -6 -12    0.43    0.37
   6  -6 -12    0.25    0.50
  -6  -6  12   -0.17    0.50
   8   6 -14   48.13    2.71
  -8   6  14   44.43    2.71
   8  -6 -14   43.45    2.46
  -8  -6  14   42.64    2.54
   8  -6 -14   41.30    2.10
  10   6 -16   15.18    1.64
 -10  -6  16   10.66    1.32
  10  -6 -16   14.66    1.42
  12   6 -18    4.81    1.17
  12  -6 -18    6.53    1.07
 -12  -6  18    4.72    1.05
  14   6 -20    0.56    0.91
  14  -6 -20    1.59    0.99
 -14  -6  20    0.41    0.82
  16   6 -22   44.61    3.09
 -16  -6  22   37.53    2.64
  16  -6 -22   38.85    2.81
  18   6 -24    9.74    1.82
 -18  -6  24   10.49    1.65
  18  -6 -24   10.63    1.60
  29   7 -23    1.05    1.20
 -29  -7  23   -0.89    0.96
  29  -7 -23   -0.16    1.30
  27   7 -21   -0.18    1.00
 -27  -7  21    0.37    0.85
  27  -7 -21    0.42    1.04
  25   7 -19   12.40    1.60
 -25  -7  19   13.11    1.53
  25  -7 -19   16.34    1.93
  23   7 -17   12.83    1.51
  23  -7 -17    8.74    1.41
 -23  -7  17   14.03    1.48
  21   7 -15   65.25    3.44
  21  -7 -15   64.23    3.50
 -21  -7  15   64.72    3.39
  19   7 -13    6.77    1.02
  19  -7 -13    6.39    1.02
 -19  -7  13    6.91    1.03
  17   7 -11    2.00    0.62
  17  -7 -11    2.92    0.80
 -17  -7  11    3.44    0.75
  15   7  -9   29.99    1.74
 -15   7   9   30.15    1.89
 -15  -7   9   35.34    1.95
  15  -7  -9   32.15    1.95
  13   7  -7  116.91    5.28
 -13   7   7  123.17    5.50
  13  -7  -7  130.96    5.04
 -13  -7   7  127.64    5.52
  13  -7  -7  122.24    5.49
 -11   7   5  128.15    5.70
  11   7  -5  137.40    5.49
  11  -7  -5  129.78    5.72
  11  -7  -5  132.12    5.38
 -11  -7   5  127.85    5.71
  -9   7   3   59.51    2.96
   9   7  -3   66.80    2.74
   9  -7  -3   62.29    2.75
  -9  -7   3   62.12    2.99
  -7   7   1    0.49    0.41
   7   7  -1    0.50    0.23
  -7  -7   1    0.63    0.41
   7  -7  -1    0.31    0.30
  -5   7  -1  179.35    7.74
   5   7   1  184.38    7.44
  -5  -7  -1  186.83    7.45
   5  -7   1  183.99    7.64
  -5  -7  -1  186.38    7.71
   3   7   3  109.14    4.51
  -3   7  -3  105.85    4.80
  -3  -7  -3  105.27    4.71
  -3  -7  -3  109.75    4.51
   3  -7   3  114.32    4.76
  -1   7  -5   74.03    3.46
  -1  -7  -5   73.46    3.18
  -1  -7  -5   72.14    3.32
   1  -7   5   73.18    3.40
   1   7  -7    3.60    0.74
  -1  -7   7    4.17    0.71
   1  -7  -7    3.08    0.56
   1  -7  -7    2.46    0.49
   3   7  -9    0.59    0.52
   3  -7  -9    0.56    0.39
  -3  -7   9    0.08    0.55
   3  -7  -9    0.31    0.38
   5   7 -11   39.67    2.35
  -5  -7  11   41.12    2.31
   5  -7 -11   40.12    2.17
   5  -7 -11   38.46    2.00
   7   7 -13   61.42    3.33
   7  -7 -13   65.98    3.20
   7  -7 -13   62.96    2.99
  -7  -7  13   59.23    3.27
   9   7 -15    9.58    1.32
   9  -7 -15    7.91    1.13
  -9  -7  15    9.28    1.23
  11   7 -17    1.27    0.84
 -11  -7  17    0.69    0.78
  11  -7 -17   -0.09    0.67
  13   7 -19    1.22    0.97
 -13  -7  19    0.72    0.85
  13  -7 -19    0.04    0.84
  15   7 -21    1.80    1.04
  15  -7 -21    0.24    0.85
 -15  -7  21    1.81    1.12
  17   7 -23    6.46    1.53
 -17  -7  23    6.05    1.39
  17  -7 -23    4.38    1.33
  28   8 -22    7.82    1.47
  28  -8 -22    9.46    1.67
 -28  -8  22    4.89    1.35
  26   8 -20    5.10    1.22
 -26  -8  20    4.28    1.23
  26  -8 -20    4.63    1.41
  24   8 -18   43.07    2.65
 -24  -8  18   37.19    2.56
  24  -8 -18   37.80    2.82
  22   8 -16   18.00    1.78
  22  -8 -16   19.61    1.91
 -22  -8  16   20.01    1.82
  20   8 -14   11.25    1.23
  20  -8 -14   14.63    1.53
 -20  -8  14    9.60    1.29
  18   8 -12    3.56    0.75
 -18  -8  12    3.39    0.85
  18  -8 -12    2.28    0.79
  16   8 -10   49.62    2.55
 -16   8  10   49.36    2.73
 -16  -8  10   50.27    2.72
  16  -8 -10   51.33    2.77
  14   8  -8  110.20    4.86
 -14   8   8  117.61    5.13
  14  -8  -8  110.48    5.07
 -14  -8   8  108.93    5.07
  12   8  -6    0.59    0.38
 -12   8   6    0.76    0.52
 -12  -8   6    0.16    0.48
  12  -8  -6    0.83    0.52
  12  -8  -6    1.03    0.28
 -10   8   4   19.09    1.38
  10   8  -4   18.94    1.10
 -10  -8   4   19.78    1.37
  10  -8  -4   20.26    1.08
  -8   8   2  217.47    9.32
   8   8  -2  230.54    9.03
   8  -8  -2  215.23    9.09
  -8  -8   2  227.30    9.32
  -6   8   0    0.54    0.46
   6   8   0    0.01    0.23
   6  -8   0    0.19    0.36
  -6  -8   0    0.43    0.45
   4   8   2   20.19    1.07
  -4   8  -2   23.01    1.41
  -4  -8  -2   18.68    1.30
  -4  -8  -2   19.92    1.08
   4  -8   2   20.52    1.27
   2   8   4   76.02    3.30
  -2   8  -4   71.82    3.59
  -2  -8  -4   79.16    3.50
  -2  -8  -4   77.65    3.31
   2  -8   4   76.07    3.53
   0   8  -6   24.61    1.58
   0  -8  -6   24.56    1.44
   0  -8   6   19.81    1.46
   0  -8  -6   23.67    1.31
   2   8  -8   53.13    2.86
   2  -8  -8   55.86    2.65
   2  -8  -8   53.42    2.62
  -2  -8   8   56.34    2.84
   4   8 -10    4.27    0.85
   4  -8 -10    2.46    0.55
  -4  -8  10    1.94    0.70
   6   8 -12   44.54    2.64
   6  -8 -12   47.85    2.48
  -6  -8  12   42.44    2.57
   8   8 -14  101.08    4.98
   8  -8 -14  100.53    4.74
  -8  -8  14  100.98    4.87
  10   8 -16    1.58    0.92
 -10  -8  16    2.83    0.94
  10  -8 -16    3.87    0.93
  12   8 -18    8.86    1.45
  12  -8 -18    7.93    1.28
 -12  -8  18    7.73    1.31
  14   8 -20   53.24    3.61
 -14  -8  20   58.14    3.45
  14  -8 -20   60.91    3.45
  16   8 -22    1.01    1.07
  16  -8 -22    0.82    1.07
 -16  -8  22    0.82    1.13
  27   9 -21    3.49    1.28
  27  -9 -21    2.56    1.20
 -27  -9  21    4.01    1.33
  25   9 -19   87.93    4.82
 -25  -9  19  105.27    4.97
  25  -9 -19   89.11    4.94
  23   9 -17    6.01    1.21
 -23  -9  17    5.12    1.19
  23  -9 -17    5.41    1.24
  21   9 -15   -0.69    0.63
  21  -9 -15   -0.64    0.83
 -21  -9  15   -0.48    0.76
  19   9 -13   93.31    4.54
  19  -9 -13   91.26    4.73
 -19  -9  13  106.11    4.80
  17   9 -11   13.32    1.27
 -17   9  11   17.00    1.57
  17  -9 -11   15.74    1.58
 -17  -9  11   15.71    1.51
  15   9  -9    1.50    0.55
 -15   9   9    4.01    0.85
  15  -9  -9    2.37    0.79
 -15  -9   9    2.06    0.74
  13   9  -7   49.42    2.41
 -13   9   7   50.28    2.70
  13  -9  -7   46.62    2.62
 -13  -9   7   51.63    2.69
  11   9  -5    0.31    0.37
 -11   9   5    1.31    0.57
  11  -9  -5    0.82    0.33
  11  -9  -5    1.26    0.60
 -11  -9   5    1.39    0.59
   9   9  -3  206.19    8.78
  -9   9   3  211.21    9.09
  -9  -9   3  231.16    9.13
   9  -9  -3  214.75    8.82
   7   9  -1  162.76    6.48
  -7   9   1  157.19    6.80
   7  -9  -1  157.42    6.59
  -7  -9   1  148.63    6.73
  -5   9  -1   25.50    1.65
   5   9   1   28.39    1.38
  -5  -9  -1   27.70    1.38
   5  -9   1   25.99    1.54
  -5  -9  -1   24.17    1.58
   3   9   3  321.91   12.69
  -3   9  -3  312.30   13.02
  -3  -9  -3  311.67   12.91
   3  -9   3  309.94   12.91
  -3  -9  -3  316.19   12.69
  -1   9  -5    5.28    0.86
  -1  -9  -5    4.94    0.72
   1  -9   5    6.61    0.85
  -1  -9  -5    5.13    0.62
   1   9  -7    6.86    0.98
   1  -9  -7    6.53    0.74
   1  -9  -7    6.68    0.81
  -1  -9   7    7.62    0.97
   3   9  -9   82.63    4.03
   3  -9  -9   78.30    3.70
  -3  -9   9   84.37    3.98
   3  -9  -9   81.05    3.74
   5   9 -11   15.18    1.58
  -5  -9  11   15.45    1.48
   7   9 -13   30.66    2.17
   7  -9 -13   29.01    1.97
  -7  -9  13   31.37    2.12
   9   9 -15   45.16    2.79
   9  -9 -15   42.17    2.56
  -9  -9  15   42.01    2.69
  11   9 -17    1.97    1.02
 -11  -9  17    2.06    1.01
  11  -9 -17    0.42    0.83
  13   9 -19  120.06    6.01
 -13  -9  19  118.24    5.91
  13  -9 -19  118.42    5.76
  15   9 -21   27.18    2.61
 -15  -9  21   28.74    2.61
  15  -9 -21   29.61    2.45
  26  10 -20    0.16    0.97
 -26 -10  20    0.53    1.01
  26 -10 -20   -0.78    1.13
  24  10 -18    7.33    1.35
  24 -10 -18    6.80    1.45
 -24 -10  18    6.40    1.36
  22  10 -16    0.74    0.75
 -22 -10  16    1.95    1.08
  22 -10 -16    0.07    1.00
  20  10 -14   20.43    1.75
  20 -10 -14   18.07    1.82
 -20 -10  14   18.81    1.86
  18  10 -12    0.96    0.66
  18 -10 -12    1.81    0.92
 -18 -10  12    1.48    0.83
 -16  10  10   95.70    4.49
  16  10 -10   94.02    4.23
 -16 -10  10   85.24    4.43
  16 -10 -10   88.82    4.46
  14  10  -8   31.99    1.84
 -14  10   8   34.34    2.18
  14 -10  -8   29.36    2.11
 -14 -10   8   34.64    2.12
  12  10  -6    3.75    0.61
 -12  10   6    3.23    0.78
  12 -10  -6    1.95    0.77
 -12 -10   6    2.60    0.76
  10  10  -4   33.94    1.74
 -10  10   4   31.77    1.99
 -10 -10   4   38.95    2.16
  10 -10  -4   33.17    1.70
  10 -10  -4   29.46    1.98
  -8  10   2  241.26   10.43
   8  10  -2  255.55   10.13
  -8 -10   2  242.44   10.42
   8 -10  -2  252.49   10.21
   6  10   0   17.62    1.09
  -6  10   0   17.08    1.46
   6 -10   0   18.72    1.26
  -6 -10   0   16.58    1.38
  -4  10  -2   20.56    1.56
   4  10   2   23.28    1.28
  -4 -10  -2   22.44    1.53
  -4 -10  -2   22.35    1.28
   4 -10   2   22.78    1.46
   2  10   4    3.07    0.52
  -2  10  -4    2.56    0.79
   2 -10   4    4.00    0.74
  -2 -10  -4    3.33    0.54
  -2 -10  -4    2.68    0.65
   0  10  -6  114.85    5.23
   0 -10   6  109.88    5.16
   0 -10  -6  114.62    5.01
   0 -10  -6  112.90    4.90
   2  10  -8   58.85    3.26
   2 -10  -8   61.57    2.95
  -2 -10   8   59.69    3.17
   2 -10  -8   62.33    2.94
   4  10 -10   39.44    2.47
  -4 -10  10   35.57    2.30
   4 -10 -10   36.65    2.12
   6  10 -12    5.00    1.04
  -6 -10  12    3.37    0.95
   6 -10 -12    3.30    0.77
   8  10 -14    0.17    0.81
   8 -10 -14    0.31    0.71
  -8 -10  14   -0.45    0.79
  10  10 -16   -1.05    0.80
 -10 -10  16    0.12    0.86
  10 -10 -16    0.26    0.75
  12  10 -18   23.64    2.28
 -12 -10  18   20.67    2.09
  14  10 -20   -0.07    1.20
 -14 -10  20    1.30    1.23
  25  11 -19    4.12    1.20
  25 -11 -19    6.63    1.52
 -25 -11  19    2.91    1.24
  23  11 -17    2.57    1.01
 -23 -11  17    0.80    1.10
  23 -11 -17    1.32    1.16
  21  11 -15    8.15    1.22
  21 -11 -15    6.13    1.36
 -21 -11  15    7.13    1.45
  19  11 -13    4.35    0.94
  19 -11 -13    3.53    1.03
 -19 -11  13    3.68    1.10
  17  11 -11    1.03    0.62
 -17  11  11    0.19    0.84
  17 -11 -11   -0.62    0.79
 -17 -11  11    0.04    0.78
  15  11  -9    2.99    0.70
 -15  11   9    3.24    0.97
  15 -11  -9    3.01    0.88
 -15 -11   9    3.00    0.91
 -13  11   7    0.76    0.79
  13  11  -7    2.40    0.60
  13 -11  -7    4.01    0.95
 -13 -11   7    2.52    0.83
  11  11  -5    2.40    0.56
 -11  11   5    2.69    0.79
 -11 -11   5    2.50    0.81
  11 -11  -5    2.53    0.78
  -9  11   3    3.41    0.81
   9  11  -3    4.35    0.62
   9 -11  -3    3.35    0.60
  -9 -11   3    2.90    0.78
  -7  11   1    0.57    0.67
   7  11  -1    0.29    0.41
  -7 -11   1    0.03    0.55
   7 -11  -1    0.05    0.46
   5  11   1    8.02    0.86
  -5  11  -1    7.38    1.05
  -5 -11  -1    7.71    0.99
   5 -11   1    6.38    0.88
  -3  11  -3    1.22    0.68
  -3 -11  -3    1.55    0.60
   3 -11   3    1.68    0.62
  -1  11  -5    6.46    1.01
  -1 -11  -5    4.70    0.81
   1 -11   5    6.16    0.94
   1  11  -7    0.61    0.69
  -1 -11   7    1.20    0.71
   1 -11  -7    0.59    0.56
   3  11  -9   20.51    1.90
  -3 -11   9   23.33    1.88
   5  11 -11    2.14    0.88
  -5 -11  11    2.18    0.91
   7  11 -13    0.17    0.91
  -7 -11  13    0.27    0.83
   9  11 -15    2.63    1.05
  -9 -11  15    2.61    1.07
  11  11 -17    5.38    1.35
 -11 -11  17    7.55    1.52
  13  11 -19   20.22    2.33
 -13 -11  19   21.68    2.26
 -24 -12  18    0.68    1.11
  24 -12 -18   -0.42    1.05
 -22 -12  16    2.92    1.30
  22 -12 -16    2.75    1.12
  20 -12 -14   15.38    1.79
 -20 -12  14   16.16    1.86
 -18  12  12   13.47    1.67
 -18 -12  12   12.25    1.60
  18 -12 -12   13.95    1.68
 -16  12  10    1.91    0.89
 -16 -12  10    0.66    0.86
  16 -12 -10    0.67    0.80
 -14  12   8    0.74    0.75
 -14 -12   8    0.32    0.81
  14 -12  -8   -0.39    0.72
 -12  12   6    8.55    1.23
 -12 -12   6   10.54    1.33
  12 -12  -6   12.67    1.45
 -10  12   4    5.64    1.01
  10 -12  -4    4.78    0.97
 -10 -12   4    5.68    1.07
  -8  12   2    0.57    0.67
   8 -12  -2    0.72    0.52
  -8 -12   2    1.15    0.72
  -6  12   0    1.48    0.73
   6 -12   0    0.73    0.59
  -6 -12   0    2.86    0.81
  -4  12  -2   11.33    1.31
  -4 -12  -2   11.99    1.20
   4 -12   2   10.02    1.11
  -2  12  -4    9.35    1.27
  -2 -12  -4    7.08    0.97
   2 -12   4    8.12    1.12
   0  12  -6    4.47    0.98
   0 -12  -6    3.37    0.81
   0 -12   6    3.82    0.92
   2  12  -8   11.33    1.39
  -2 -12   8    9.88    1.29
   4  12 -10    1.61    0.96
  -4 -12  10    1.46    0.86
   6  12 -12    9.92    1.47
  -6 -12  12    7.62    1.33
   8  12 -14    0.36    0.90
  -8 -12  14   -0.53    1.03
  10  12 -16    1.65    1.16
 -10 -12  16    0.01    1.03
  12  12 -18    7.60    1.65
 -12 -12  18    7.16    1.61
  23 -13 -17    6.05    1.49
 -23 -13  17    2.49    1.24
 -21 -13  15   28.22    2.57
  21 -13 -15   26.20    2.52
 -19 -13  13    1.17    1.02
  19 -13 -13    0.93    1.07
 -17  13  11   16.75    1.80
 -17 -13  11   12.96    1.71
  17 -13 -11   12.46    1.68
 -15  13   9   87.00    4.44
  15 -13  -9   80.21    4.36
 -15 -13   9   85.30    4.41
 -13  13   7    1.09    0.82
 -13 -13   7    0.09    0.81
  13 -13  -7    1.61    0.95
 -11  13   5   29.37    2.10
 -11 -13   5   28.85    2.11
  11 -13  -5   28.63    2.29
  -9  13   3   60.78    3.35
  -9 -13   3   61.76    3.39
  -7  13   1   83.85    4.26
  -7 -13   1   88.11    4.27
   7 -13  -1   85.75    4.03
  -5  13  -1   61.46    3.37
   5 -13   1   58.35    3.11
  -5 -13  -1   64.07    3.24
  -3  13  -3   12.51    1.45
   3 -13   3   11.22    1.26
  -3 -13  -3   14.07    1.40
  -1  13  -5   86.14    4.23
   1 -13   5   80.45    4.12
  -1 -13  -5   80.95    3.98
   1  13  -7    0.23    0.85
  -1 -13   7    1.59    0.91
   3  13  -9    7.89    1.35
  -3 -13   9    9.54    1.41
   5  13 -11   -0.04    0.86
  -5 -13  11    0.21    1.02
   7  13 -13    4.83    1.33
  -7 -13  13    2.75    1.17
   9  13 -15   63.23    3.73
  -9 -13  15   54.78    3.59
  11  13 -17    0.73    1.12
 -11 -13  17    1.33    1.17
  20 -14 -14   -0.50    1.12
 -20 -14  14    0.80    1.11
 -18  14  12   -0.07    1.09
  18 -14 -12    0.04    0.96
 -18 -14  12   -0.96    0.98
 -16  14  10   -0.53    1.04
  16 -14 -10    2.42    1.13
 -16 -14  10   -0.23    0.96
 -14  14   8   -0.70    0.90
 -14 -14   8    0.73    0.96
  14 -14  -8    0.37    1.00
 -12  14   6   19.00    1.90
  12 -14  -6   16.43    1.74
 -12 -14   6   20.02    1.92
 -10  14   4   15.67    1.74
 -10 -14   4   20.57    1.92
  10 -14  -4   21.02    1.97
  -8  14   2   60.19    3.39
  -8 -14   2   63.64    3.40
  -6  14   0   18.67    1.81
   6 -14   0   19.07    1.63
  -6 -14   0   20.23    1.82
  -4  14  -2   70.13    3.78
  -4 -14  -2   71.49    3.69
   4 -14   2   71.22    3.63
  -2  14  -4   13.83    1.62
  -2 -14  -4   11.00    1.28
   2 -14   4   14.55    1.51
   0  14  -6   -0.10    0.88
   0 -14   6    0.85    0.89
   2  14  -8    0.95    0.92
  -2 -14   8    2.43    0.97
   4  14 -10    6.27    1.27
  -4 -14  10    4.77    1.21
   6  14 -12    2.97    1.14
  -6 -14  12    1.18    1.06
   8  14 -14    5.47    1.36
  -8 -14  14    4.24    1.44
  19 -15 -13   11.65    1.82
 -19 -15  13   10.86    1.78
 -17  15  11   -0.48    1.08
  17 -15 -11   -0.34    1.10
 -17 -15  11    1.33    1.12
 -15  15   9   -0.86    1.05
 -15 -15   9    1.61    1.11
  15 -15  -9    0.62    0.97
 -13  15   7   28.78    2.47
 -13 -15   7   25.38    2.36
  13 -15  -7   27.34    2.42
 -11  15   5    5.73    1.28
  11 -15  -5    5.80    1.34
 -11 -15   5    4.29    1.28
  -9  15   3    1.12    1.02
  -9 -15   3    3.73    1.06
   9 -15  -3    1.96    1.08
  -7  15   1   14.92    1.66
  -7 -15   1   12.54    1.59
  -5  15  -1    7.32    1.31
  -5 -15  -1   13.09    1.52
   5 -15   1   11.71    1.32
  -3  15  -3   20.46    1.97
   3 -15   3   21.55    1.89
  -3 -15  -3   19.16    1.78
  -1  15  -5   19.37    1.99
   1 -15   5   18.28    1.79
   1  15  -7   -0.31    0.95
  -1 -15   7   -0.54    0.93
   3  15  -9   36.55    2.69
  -3 -15   9   30.65    2.56
   5  15 -11    0.59    1.18
  -5 -15  11   -0.15    1.08
   7  15 -13    5.18    1.41
  -7 -15  13    8.72    1.70
 -16  16  10    8.07    1.53
 -16 -16  10    9.72    1.79
  16 -16 -10    9.12    1.65
 -14  16   8    7.81    1.55
 -14 -16   8   10.92    1.74
  14 -16  -8    8.34    1.57
 -12  16   6    1.07    1.15
  12 -16  -6    1.99    1.12
 -12 -16   6    0.92    1.12
 -10  16   4    8.52    1.46
  10 -16  -4    7.80    1.54
 -10 -16   4    8.90    1.49
  -8  16   2   29.34    2.55
   8 -16  -2   33.67    2.65
  -8 -16   2   30.83    2.52
  -6  16   0   36.98    2.60
  -6 -16   0   35.92    2.60
  -4  16  -2    1.99    1.16
   4 -16   2    0.93    1.05
  -4 -16  -2    1.46    0.90
  -2  16  -4    2.67    1.13
   2 -16   4    4.91    1.10
   0  16  -6   25.09    2.32
   0 -16   6   26.87    2.35
   2  16  -8   16.14    1.93
  -2 -16   8   16.01    1.93
   4  16 -10   14.89    1.92
  -4 -16  10   14.17    1.85
 -11  17   5    3.71    1.35
 -11 -17   5    2.89    1.32
  11 -17  -5    3.52    1.31
  -9  17   3   17.54    1.97
   9 -17  -3   16.06    2.01
  -9 -17   3   14.38    1.86
  -7  17   1    9.48    1.52
  -7 -17   1    8.87    1.54
  -5  17  -1    3.13    1.24
  -3  17  -3   60.37    3.65
  -1  17  -5    2.13    1.24
   1 -17   5    2.47    1.06
  32   0 -25   -0.59    1.09
  30   0 -23    0.93    1.07
  28   0 -21   -0.80    0.94
  26   0 -19   -0.39    0.82
  24   0 -17    0.91    0.87
  22   0 -15   -0.57    0.57
 -22   0  15    0.01    0.38
  20   0 -13   -0.38    0.51
 -20   0  13   -0.55    0.32
  18   0 -11   -0.31    0.47
 -18   0  11    0.14    0.31
  16   0  -9   -0.14    0.36
 -16   0   9    0.37    0.27
  14   0  -7   -0.05    0.28
 -14   0   7   -0.02    0.06
  12   0  -5   -0.39    0.22
 -12   0   5    0.16    0.23
 -10   0   3   -0.50    0.25
 -10   0   3   -0.41    0.21
  10   0  -3   -0.50    0.20
  -8   0   1   -0.17    0.19
  -8   0   1    0.31    0.14
  -6   0  -1   -0.04    0.13
  -6   0  -1   -0.06    0.19
  -4   0  -3   -0.02    0.24
  -4   0  -3   -0.07    0.04
  -2   0  -5   -0.23    0.26
  -2   0  -5   -0.12    0.22
   2   0   5   -0.31    0.27
   0   0   7   -0.25    0.29
   0   0  -7    0.06    0.30
   0   0  -7   -0.25    0.26
   2   0  -9   -0.21    0.33
  -2   0   9    0.26    0.33
   2   0  -9   -0.18    0.31
   4   0 -11   -0.13    0.38
  -4   0  11    0.28    0.37
  -6   0  13    0.44    0.47
   6   0 -13   -0.72    0.39
  -8   0  15    0.02    0.50
   8   0 -15   -0.18    0.51
 -10   0  17   -0.17    0.52
  10   0 -17   -0.30    0.59
  12   0 -19   -1.30    0.61
 -12   0  19    0.23    0.62
  14   0 -21   -0.39    0.80
 -14   0  21   -0.87    0.61
  16   0 -23   -1.31    0.84
  18   0 -25    2.05    1.28
  33   1 -26    7.82    1.70
  33  -1 -26    4.30    1.54
  31   1 -24   43.92    3.17
  31  -1 -24   41.19    3.13
  29   1 -22    3.28    1.27
  29  -1 -22    3.32    1.25
  27   1 -20   50.67    3.14
  27  -1 -20   46.54    3.10
  25   1 -18    5.89    1.15
  25  -1 -18    3.61    1.04
  23   1 -16    0.34    0.70
  23  -1 -16    1.24    0.78
 -23  -1  16    1.73    0.54
 -21   1  14   50.56    2.24
  21   1 -14   47.56    2.69
  21  -1 -14   41.95    2.67
  19   1 -12   21.35    1.51
 -19   1  12   20.61    1.16
  19  -1 -12   20.50    1.49
  17   1 -10   15.18    1.30
 -17   1  10   15.00    0.90
 -17  -1  10   13.90    0.96
  17  -1 -10   16.42    1.31
  15   1  -8    3.91    0.62
 -15   1   8    4.73    0.47
 -15  -1   8    4.86    0.53
  15  -1  -8    2.76    0.52
 -13   1   6   50.89    2.34
  13   1  -6   51.77    2.44
 -13  -1   6   55.67    2.41
  13  -1  -6   53.11    2.46
 -11   1   4  101.96    4.45
  11   1  -4  104.10    4.42
 -11  -1   4  112.15    4.48
  11  -1  -4  105.59    4.45
  -9   1   2   43.80    2.09
  -9   1   2   46.39    2.05
   9   1  -2   47.28    1.99
   9  -1  -2   46.65    2.05
  -9  -1   2   46.41    1.99
  -9  -1   2   46.84    2.13
  -7   1   0   74.26    3.29
  -7   1   0   75.47    3.20
  -7  -1   0   75.08    3.11
  -7  -1   0   81.50    3.34
  -5   1  -2    2.80    0.41
  -5   1  -2    3.96    0.39
   5  -1   2    3.51    0.46
  -5  -1  -2    3.84    0.48
  -5  -1  -2    4.18    0.31
  -3   1  -4   38.77    1.88
  -3   1  -4   41.50    1.84
  -3  -1  -4   36.64    1.74
  -3  -1  -4   41.03    1.91
   3  -1   4   38.90    1.91
   1   1   6   51.81    2.25
  -1   1  -6   48.18    2.18
  -1   1  -6   45.41    2.16
  -1  -1  -6   40.05    2.07
  -1  -1  -6   45.95    2.17
   1  -1   6   46.45    2.22
   1   1  -8    1.53    0.41
  -1   1   8    1.16    0.42
   1  -1  -8    0.98    0.36
   1  -1  -8    1.72    0.39
  -1  -1   8    1.37    0.43
  -3   1  10    0.73    0.40
   3   1 -10    1.13    0.46
   3  -1 -10    1.33    0.42
   3  -1 -10    0.83    0.35
  -3  -1  10    0.77    0.45
  -5   1  12    9.50    0.90
   5   1 -12    7.44    0.93
  -5  -1  12    7.23    0.84
   5  -1 -12    7.71    0.91
  -7   1  14  111.85    4.96
   7   1 -14  118.52    5.20
   7  -1 -14  110.01    5.12
  -7  -1  14  109.18    4.99
  -9   1  16    1.51    0.60
   9   1 -16    1.79    0.74
  -9  -1  16    1.59    0.58
   9  -1 -16    2.33    0.80
  11   1 -18   25.68    2.14
 -11   1  18   24.87    1.64
  11  -1 -18   25.97    1.92
 -11  -1  18   23.49    1.65
 -13   1  20   15.31    1.36
  13   1 -20   13.39    1.61
 -13  -1  20   13.28    1.38
  13  -1 -20   14.79    1.65
  15   1 -22    5.80    1.37
 -15  -1  22    4.77    1.01
  15  -1 -22    4.13    1.18
  17   1 -24   10.98    1.67
  17  -1 -24   10.00    1.62
  19   1 -26    2.07    1.37
  19  -1 -26    3.87    1.33
  32   2 -25    3.69    1.40
  32  -2 -25    1.33    1.28
  30   2 -23    0.13    1.16
  30  -2 -23    0.18    1.17
  28   2 -21    2.44    1.11
  28  -2 -21    3.80    1.25
  26   2 -19   23.39    2.21
  26  -2 -19   22.86    2.13
  24   2 -17   20.51    1.91
 -24  -2  17   22.97    1.52
  24  -2 -17   22.47    2.02
  22   2 -15   88.44    4.46
  22  -2 -15   91.99    4.51
 -22  -2  15   91.44    4.12
  20   2 -13    0.99    0.59
 -20   2  13    0.58    0.30
 -20  -2  13    0.66    0.41
  20  -2 -13   -0.10    0.53
  18   2 -11   96.14    4.43
 -18   2  11   96.11    4.03
 -18  -2  11   96.32    4.23
  18  -2 -11   95.72    4.44
 -16   2   9    0.50    0.25
  16   2  -9    0.28    0.41
  16  -2  -9    0.86    0.43
 -16  -2   9    0.42    0.36
 -14   2   7   70.15    2.98
  14   2  -7   70.12    3.17
 -14  -2   7   69.19    3.11
  14  -2  -7   69.66    3.19
 -12   2   5   28.84    1.39
  12   2  -5   27.82    1.44
 -12   2   5   29.90    1.51
  12  -2  -5   29.01    1.51
 -12  -2   5   27.38    1.46
 -10   2   3  401.23   15.99
  10   2  -3  391.33   15.89
 -10  -2   3  397.87   16.02
  10  -2  -3  405.57   16.00
   8   2  -1   36.24    1.49
  -8   2   1   35.77    1.66
  -8   2   1   34.97    1.65
  -8  -2   1   35.14    1.71
   8  -2  -1   34.28    1.68
  -6   2  -1   17.27    0.93
  -6   2  -1   19.05    0.99
  -6  -2  -1   16.85    1.00
   6  -2   1   16.54    0.99
  -6  -2  -1   16.68    0.73
  -4   2  -3    0.32    0.26
  -4   2  -3    0.39    0.28
  -4  -2  -3    0.94    0.18
  -4  -2  -3    0.74    0.30
   4  -2   3    0.62    0.29
  -2   2  -5  352.76   14.49
  -2   2  -5  363.36   14.49
  -2  -2  -5  334.72   14.49
   2  -2   5  363.22   14.55
  -2  -2  -5  381.81   14.38
   0   2   7    4.75    0.62
   0   2  -7    5.22    0.64
   0  -2  -7    6.46    0.64
   0  -2   7    3.49    0.57
  -2   2   9   47.71    2.42
   2   2  -9   54.88    2.56
   2  -2  -9   50.77    2.40
  -2  -2   9   49.44    2.47
   2  -2  -9   50.60    2.44
   4   2 -11   24.68    1.59
  -4   2  11   25.24    1.47
  -4  -2  11   25.62    1.54
   4  -2 -11   23.67    1.50
   4  -2 -11   26.27    1.43
   6   2 -13    0.76    0.57
  -6   2  13    0.06    0.39
   6  -2 -13   -0.07    0.43
  -6  -2  13    0.04    0.46
   8   2 -15   36.52    2.28
  -8   2  15   37.99    2.04
  -8  -2  15   37.58    2.14
   8  -2 -15   39.38    2.29
  10   2 -17   24.73    1.85
 -10   2  17   22.69    1.55
  10  -2 -17   22.73    1.75
 -10  -2  17   22.19    1.66
 -12   2  19    0.25    0.29
  12   2 -19    0.94    0.92
  12  -2 -19    1.09    0.88
 -12  -2  19    1.08    0.75
  14   2 -21   12.43    1.65
  14  -2 -21   15.14    1.77
 -14  -2  21   14.54    1.45
  16   2 -23   19.25    2.14
 -16  -2  23   22.81    1.93
  16  -2 -23   25.60    2.36
  18   2 -25   -1.35    1.10
  18  -2 -25    0.35    1.12
  31   3 -24   13.33    2.02
  31  -3 -24   11.27    1.89
  29   3 -22    8.64    1.64
  29  -3 -22    6.16    1.47
  27   3 -20    4.98    1.24
 -27  -3  20    4.26    0.90
  27  -3 -20    5.37    1.33
  25   3 -18   41.47    2.72
  25  -3 -18   45.26    2.89
 -25  -3  18   42.03    2.40
  23   3 -16   37.36    2.40
 -23  -3  16   39.13    2.16
  23  -3 -16   35.93    2.41
  21   3 -14    0.43    0.66
  21  -3 -14    0.60    0.67
 -21  -3  14    0.26    0.50
 -19   3  12   92.55    3.78
  19   3 -12   91.18    4.24
 -19  -3  12   83.51    4.02
  19  -3 -12   89.92    4.24
  17   3 -10    0.96    0.48
 -17   3  10    0.72    0.22
 -17  -3  10    0.38    0.40
  17  -3 -10    0.47    0.46
  15   3  -8   41.59    2.18
 -15   3   8   45.87    1.93
  15  -3  -8   44.74    2.26
 -15  -3   8   43.68    2.17
 -13   3   6    5.80    0.44
 -13   3   6    5.72    0.66
  13   3  -6    5.08    0.57
 -13  -3   6    5.71    0.62
  13  -3  -6    5.19    0.61
  11   3  -4   49.24    2.15
 -11   3   4   49.70    2.29
 -11   3   4   51.72    2.14
 -11  -3   4   45.79    2.26
  11  -3  -4   46.99    2.15
  11  -3  -4   47.71    2.27
   9   3  -2   28.07    1.20
  -9   3   2   26.95    1.39
   9  -3  -2   26.85    1.35
  -9  -3   2   28.02    1.45
  -7   3   0   55.40    2.39
  -7   3   0   54.99    2.42
   7  -3   0   53.49    2.41
  -7  -3   0   50.10    2.44
  -5   3  -2    0.17    0.27
  -5   3  -2    0.27    0.27
   5  -3   2    0.20    0.26
  -5  -3  -2    0.44    0.10
  -5  -3  -2   -0.07    0.26
  -3   3  -4    0.01    0.26
  -3  -3  -4    0.27    0.27
   3  -3   4    0.18    0.29
  -3  -3  -4    0.13    0.17
  -1   3  -6   64.66    2.95
   1  -3   6   63.93    2.96
  -1  -3  -6   64.48    2.92
  -1  -3  -6   62.66    2.79
   1   3  -8    1.68    0.48
  -1  -3   8    1.04    0.44
   1  -3  -8    1.23    0.39
  -3   3  10   19.11    1.23
   3   3 -10   21.91    1.41
   3  -3 -10   19.92    1.23
  -3  -3  10   20.48    1.34
   3  -3 -10   20.92    1.31
  -5   3  12   22.76    1.44
   5   3 -12   26.80    1.68
   5  -3 -12   22.94    1.55
   5  -3 -12   26.45    1.44
  -5  -3  12   24.77    1.57
   7   3 -14   35.01    2.15
  -7   3  14   29.47    1.82
   7  -3 -14   41.69    2.17
  -7  -3  14   34.96    2.03
   9   3 -16    6.62    1.09
  -9  -3  16    6.60    0.96
   9  -3 -16    6.76    1.00
  11   3 -18   13.17    1.60
 -11   3  18   10.98    1.24
 -11  -3  18   11.59    1.32
  11  -3 -18    9.51    1.27
  13   3 -20   46.41    2.96
  13  -3 -20   43.54    2.85
 -13  -3  20   44.94    2.70
  15   3 -22    1.72    1.07
  15  -3 -22    2.35    1.09
 -15  -3  22    2.32    0.97
  17   3 -24    0.37    1.07
 -17  -3  24    1.60    0.90
  17  -3 -24   -0.22    1.10
  32   4 -25   14.89    2.15
  32  -4 -25   15.08    2.20
  30   4 -23    2.50    1.21
  30  -4 -23    4.98    1.53
  28   4 -21    0.40    0.97
  28  -4 -21    1.36    1.12
 -28  -4  21   -0.67    0.71
  26   4 -19    7.10    1.31
  26  -4 -19    5.94    1.29
 -26  -4  19    7.43    1.10
  24   4 -17    6.12    1.16
  24  -4 -17    5.15    1.09
 -24  -4  17    3.98    0.87
  22   4 -15    2.11    0.78
  22  -4 -15    0.10    0.70
 -22  -4  15   -0.12    0.54
  20   4 -13   21.92    1.57
  20  -4 -13   18.22    1.66
 -20  -4  13   23.92    1.53
  18   4 -11    3.81    0.73
  18  -4 -11    4.40    0.78
 -18  -4  11    4.45    0.73
  16   4  -9   28.25    1.65
 -16   4   9   29.83    1.25
  16  -4  -9   29.99    1.26
  16  -4  -9   29.48    1.74
 -16  -4   9   28.29    1.64
 -14   4   7   -0.04    0.14
  14   4  -7   -0.25    0.28
 -14   4   7   -0.29    0.36
 -14  -4   7    0.16    0.35
  14  -4  -7    0.14    0.38
  14  -4  -7    0.07    0.15
  12   4  -5    4.75    0.48
 -12   4   5    5.54    0.67
 -12   4   5    5.16    0.41
  12  -4  -5    4.65    0.41
 -12  -4   5    3.83    0.57
  12  -4  -5    4.52    0.59
 -10   4   3    3.92    0.53
  10   4  -3    4.26    0.36
  10  -4  -3    4.05    0.43
 -10  -4   3    3.65    0.56
   8   4  -1    5.87    0.29
  -8   4   1    7.04    0.67
  -8  -4   1    6.94    0.66
   8  -4  -1    5.61    0.54
  -6   4  -1   20.49    1.20
  -6  -4  -1   19.95    1.18
   6  -4   1   21.97    1.18
  -4   4  -3    0.01    0.28
  -4  -4  -3   -0.20    0.25
  -4  -4  -3    0.44    0.15
   4  -4   3    0.11    0.27
  -2   4  -5    2.46    0.50
  -2  -4  -5    1.81    0.41
  -2  -4  -5    2.01    0.33
   2  -4   5    2.85    0.49
   0   4  -7   16.40    1.16
   0  -4  -7   14.06    0.98
   0  -4  -7   16.18    0.96
   0  -4   7   13.72    1.06
   2   4  -9    9.64    1.02
  -2  -4   9    9.88    0.98
   2  -4  -9   11.80    0.84
   4   4 -11   44.15    2.35
  -4   4  11   39.52    2.11
  -4  -4  11   44.86    2.31
   4  -4 -11   41.84    2.08
   4  -4 -11   40.62    2.19
   6   4 -13    1.04    0.62
  -6   4  13    0.07    0.18
   6  -4 -13    0.70    0.43
   6  -4 -13    0.21    0.46
  -6  -4  13    0.21    0.54
   8   4 -15    8.85    1.21
  -8   4  15    7.08    0.84
   8  -4 -15    7.68    1.09
  -8  -4  15    9.40    1.11
  10   4 -17    1.38    0.78
  10  -4 -17   -0.45    0.57
 -10  -4  17    0.74    0.68
  12   4 -19    5.28    1.16
 -12  -4  19    4.18    1.01
  12  -4 -19    4.73    1.01
  14   4 -21    1.22    0.99
  14  -4 -21   -0.37    0.79
 -14  -4  21    0.69    0.79
  16   4 -23    0.55    1.16
 -16  -4  23    1.52    0.99
  16  -4 -23    2.51    1.07
  18   4 -25   -1.50    1.17
 -18  -4  25    0.55    1.02
  18  -4 -25    1.39    1.13
  31   5 -24   34.74    3.02
  31  -5 -24   34.31    3.03
  29   5 -22    4.94    1.35
  29  -5 -22    7.10    1.49
 -29  -5  22    4.92    1.12
  27   5 -20   39.80    2.73
  27  -5 -20   33.38    2.67
 -27  -5  20   41.55    2.46
  25   5 -18    7.91    1.26
  25  -5 -18    7.56    1.41
 -25  -5  18    6.93    1.11
  23   5 -16    0.65    0.67
 -23  -5  16    0.49    0.59
  23  -5 -16    0.76    0.76
  21   5 -14   38.94    2.38
  21  -5 -14   45.27    2.50
 -21  -5  14   36.62    2.27
  19   5 -12    3.96    0.77
 -19  -5  12    3.49    0.72
  19  -5 -12    3.55    0.80
  17   5 -10   92.94    4.18
  17  -5 -10   93.15    4.28
 -17  -5  10   89.78    4.19
  15   5  -8    8.60    0.82
 -15   5   8    9.71    0.98
  15  -5  -8    9.61    0.95
 -15  -5   8    8.99    0.91
  15  -5  -8    9.12    0.46
 -13   5   6   59.54    2.80
  13   5  -6   55.44    2.59
  13  -5  -6   58.63    2.79
  13  -5  -6   59.49    2.45
 -13  -5   6   57.51    2.77
 -11   5   4   15.47    1.09
  11   5  -4   14.65    0.84
  11  -5  -4   16.45    0.85
  11  -5  -4   15.31    1.06
 -11  -5   4   16.32    1.08
  -9   5   2   17.98    1.15
   9   5  -2   19.63    0.88
  -9  -5   2   18.66    1.16
   9  -5  -2   18.51    1.02
   7   5   0   55.10    2.22
  -7   5   0   53.85    2.56
  -7  -5   0   51.95    2.55
  -7  -5   0   56.58    2.22
   7  -5   0   54.63    2.48
  -5   5  -2    2.76    0.51
  -5  -5  -2    2.61    0.23
   5  -5   2    1.70    0.40
  -5  -5  -2    3.11    0.49
  -3   5  -4   15.58    1.06
  -3  -5  -4   15.80    0.83
  -3  -5  -4   15.91    1.02
   3  -5   4   14.56    1.03
  -1   5  -6   19.63    1.28
  -1  -5  -6   21.02    1.22
   1  -5   6   18.75    1.23
  -1  -5  -6   17.96    1.06
   1   5  -8   40.44    2.23
  -1  -5   8   42.15    2.21
   1  -5  -8   43.68    2.11
   1  -5  -8   41.56    2.06
   3   5 -10   11.90    1.19
   3  -5 -10    8.82    0.85
  -3  -5  10    8.96    0.99
  -5   5  12   36.95    1.99
   5   5 -12   36.88    2.24
   5  -5 -12   40.91    2.14
  -5  -5  12   38.01    2.19
   5  -5 -12   36.91    1.93
   7   5 -14   82.42    4.14
  -7   5  14   78.91    3.72
   7  -5 -14   84.42    3.97
  -7  -5  14   80.99    4.00
   7  -5 -14   85.42    3.71
   9   5 -16    1.00    0.76
  -9  -5  16    0.62    0.70
   9  -5 -16    0.67    0.67
  11   5 -18   21.46    2.06
  11  -5 -18   23.18    1.98
 -11  -5  18   23.68    1.99
  13   5 -20    4.90    1.24
 -13  -5  20    7.07    1.18
  13  -5 -20    4.76    1.08
  15   5 -22    2.34    1.20
  15  -5 -22    2.51    1.14
 -15  -5  22    0.90    0.97
  17   5 -24   27.61    2.66
 -17  -5  24   25.31    2.29
  17  -5 -24   24.24    2.30
  30   6 -23    3.31    1.36
 -30  -6  23    4.58    1.22
  30  -6 -23    4.93    1.42
  28   6 -21    3.61    1.26
  28  -6 -21    4.99    1.30
 -28  -6  21    4.65    1.13
  26   6 -19    0.36    0.82
  26  -6 -19    1.67    1.07
 -26  -6  19    0.25    0.81
  24   6 -17   16.56    1.68
 -24  -6  17   15.08    1.49
  24  -6 -17   11.62    1.57
  22   6 -15   16.69    1.61
  22  -6 -15   20.26    1.79
 -22  -6  15   18.62    1.60
  20   6 -13    8.89    1.09
 -20  -6  13    8.01    1.05
  20  -6 -13    9.89    1.20
  18   6 -11   15.75    1.28
 -18  -6  11   12.60    1.23
  18  -6 -11   15.01    1.38
  16   6  -9    2.37    0.54
 -16   6   9    1.99    0.63
 -16  -6   9    3.10    0.69
  16  -6  -9    2.65    0.65
  14   6  -7   10.49    0.80
 -14   6   7    9.12    0.96
 -14  -6   7   10.83    1.02
  14  -6  -7   10.39    1.01
  14  -6  -7   10.20    0.56
 -12   6   5    9.24    0.91
  12   6  -5    9.23    0.68
  12  -6  -5    9.50    0.92
  12  -6  -5    8.65    0.58
 -12  -6   5    8.66    0.89
 -10   6   3  194.82    8.56
  10   6  -3  226.78    8.31
 -10  -6   3  196.36    8.57
  10  -6  -3  202.71    8.36
  -8   6   1   46.64    2.31
   8   6  -1   46.61    1.97
  -8  -6   1   47.62    2.31
   8  -6  -1   46.99    2.17
  -6   6  -1    9.84    0.89
   6   6   1    8.47    0.48
   6  -6   1    9.91    0.80
  -6  -6  -1    8.26    0.48
  -6  -6  -1    8.02    0.79
  -4   6  -3    8.55    0.84
  -4  -6  -3    7.49    0.50
  -4  -6  -3    8.88    0.81
   4  -6   3    6.37    0.73
  -2   6  -5  121.92    5.29
  -2  -6  -5  121.57    5.19
   2  -6   5  120.77    5.24
  -2  -6  -5  117.94    4.99
   0   6  -7    2.01    0.61
   0  -6   7    1.48    0.52
   0  -6  -7    1.46    0.47
   0  -6  -7    1.24    0.38
   2   6  -9   17.30    1.44
   2  -6  -9   16.66    1.16
  -2  -6   9   18.00    1.32
   2  -6  -9   15.87    1.13
   4   6 -11   30.65    1.95
   4  -6 -11   27.63    1.72
   4  -6 -11   33.20    1.69
  -4  -6  11   28.80    1.87
  -6   6  13    0.49    0.46
   6   6 -13   -0.45    0.59
   6  -6 -13    0.72    0.60
  -6  -6  13   -0.03    0.59
   6  -6 -13    0.20    0.40
   8   6 -15    7.79    1.20
   8  -6 -15    7.64    1.08
  -8  -6  15    6.81    1.08
  10   6 -17    3.12    1.06
  10  -6 -17    3.32    0.93
 -10  -6  17    3.13    0.90
  12   6 -19    9.77    1.49
 -12  -6  19    7.90    1.27
  12  -6 -19    7.37    1.24
  14   6 -21   12.39    1.78
  14  -6 -21   17.36    1.82
 -14  -6  21   14.03    1.72
  16   6 -23   11.29    1.88
 -16  -6  23   11.38    1.60
  16  -6 -23   14.67    1.81
 -31  -7  24    0.96    1.03
  29   7 -22    1.84    1.22
  29  -7 -22    0.58    1.29
 -29  -7  22    0.17    0.98
  27   7 -20   -0.02    0.94
  27  -7 -20    0.20    0.99
 -27  -7  20    1.28    0.97
  25   7 -18   27.16    2.26
 -25  -7  18   26.48    2.00
  25  -7 -18   22.84    2.22
  23   7 -16   49.83    2.92
 -23  -7  16   51.45    2.88
  23  -7 -16   48.90    3.00
  21   7 -14    0.27    0.61
 -21  -7  14   -0.35    0.59
  21  -7 -14    0.05    0.77
  19   7 -12   28.98    1.85
  19  -7 -12   27.90    1.95
 -19  -7  12   31.54    1.95
 -17   7  10   28.17    1.81
  17   7 -10   25.25    1.62
  17  -7 -10   26.93    1.78
 -17  -7  10   26.86    1.74
 -15   7   8   35.71    2.18
  15   7  -8   43.06    2.04
  15  -7  -8   39.74    2.25
 -15  -7   8   40.75    2.22
  13   7  -6    6.47    0.63
 -13   7   6    5.93    0.82
  13  -7  -6    6.83    0.50
 -13  -7   6    4.99    0.76
  13  -7  -6    7.58    0.91
  11   7  -4   23.07    1.19
 -11   7   4   23.16    1.49
 -11  -7   4   24.02    1.49
  11  -7  -4   23.44    1.20
   9   7  -2   60.97    2.61
  -9   7   2   60.29    2.95
   9  -7  -2   63.63    2.76
  -9  -7   2   60.75    2.93
  -7   7   0    6.13    0.77
   7   7   0    7.15    0.47
  -7  -7   0    6.99    0.77
   7  -7   0    6.82    0.68
   5   7   2    2.19    0.30
  -5   7  -2    1.19    0.51
  -5  -7  -2    2.18    0.30
   5  -7   2    2.00    0.49
  -5  -7  -2    2.11    0.52
  -3   7  -4   35.60    2.02
  -3  -7  -4   39.10    1.73
  -3  -7  -4   36.21    1.93
   3  -7   4   37.26    1.99
  -1   7  -6   72.54    3.65
   1  -7   6   80.65    3.66
  -1  -7  -6   77.95    3.39
  -1  -7  -6   79.38    3.54
   1   7  -8    2.14    0.63
   1  -7  -8    1.64    0.47
   1  -7  -8    1.42    0.45
  -1  -7   8    1.96    0.62
   3   7 -10   39.55    2.29
  -3  -7  10   39.01    2.28
   3  -7 -10   37.78    2.01
   3  -7 -10   39.05    2.08
   5   7 -12   32.87    2.15
  -5  -7  12   31.99    2.08
   5  -7 -12   34.48    1.98
   5  -7 -12   33.72    1.81
   7   7 -14   51.70    3.02
   7  -7 -14   51.68    2.77
  -7  -7  14   50.24    2.88
   9   7 -16   11.89    1.47
   9  -7 -16    9.87    1.26
  -9  -7  16    6.89    1.21
  11   7 -18    2.53    1.01
 -11  -7  18   -0.01    0.80
  11  -7 -18    1.96    0.87
  13   7 -20    6.90    1.42
  13  -7 -20    9.46    1.33
 -13  -7  20    8.87    1.39
  15   7 -22    5.95    1.44
 -15  -7  22    4.20    1.23
  15  -7 -22    5.94    1.33
  17   7 -24   -0.53    1.01
  17  -7 -24    0.55    1.08
 -17  -7  24    0.03    1.13
  30   8 -23    1.23    1.21
  30  -8 -23    2.66    1.47
 -30  -8  23   -0.31    0.95
  28   8 -21    2.78    1.19
  28  -8 -21   -0.03    1.11
 -28  -8  21    1.11    0.97
  26   8 -19   12.91    1.62
  26  -8 -19   15.36    1.83
 -26  -8  19   12.61    1.68
  24   8 -17   18.70    1.77
 -24  -8  17   16.07    1.76
  24  -8 -17   16.96    1.84
  22   8 -15    6.69    1.11
 -22  -8  15    5.41    1.14
  22  -8 -15    7.30    1.29
  20   8 -13    0.25    0.56
  20  -8 -13    0.39    0.77
 -20  -8  13    0.42    0.79
 -18   8  11    7.98    1.16
  18   8 -11    6.20    0.85
  18  -8 -11    8.10    1.10
 -18  -8  11    3.74    0.89
  16   8  -9   14.14    1.18
 -16   8   9   17.32    1.48
  16  -8  -9   12.58    1.31
 -16  -8   9   14.39    1.37
 -14   8   7   -0.18    0.48
  14   8  -7    0.10    0.35
 -14  -8   7    0.44    0.52
  14  -8  -7   -0.35    0.54
  12   8  -5   97.94    4.17
 -12   8   5  101.14    4.49
  12  -8  -5   97.55    4.11
  12  -8  -5   97.77    4.48
 -12  -8   5   94.18    4.46
 -10   8   3   19.18    1.43
  10   8  -3   20.85    1.10
 -10  -8   3   21.72    1.43
  10  -8  -3   20.30    1.15
  -8   8   1   50.74    2.69
   8   8  -1   56.10    2.37
   8  -8  -1   55.05    2.54
  -8  -8   1   54.58    2.70
  -6   8  -1    3.66    0.68
   6   8   1    4.35    0.42
   6  -8   1    3.77    0.61
  -6  -8  -1    4.81    0.45
  -6  -8  -1    4.27    0.68
  -4   8  -3    6.55    0.85
   4   8   3    6.74    0.57
   4  -8   3    6.13    0.77
  -4  -8  -3    8.11    0.61
  -4  -8  -3    5.62    0.74
  -2   8  -5   18.05    1.38
   2  -8   5   18.95    1.33
  -2  -8  -5   19.52    1.09
  -2  -8  -5   19.26    1.30
   0   8  -7   47.70    2.62
   0  -8  -7   48.13    2.44
   0  -8  -7   49.21    2.33
   0  -8   7   49.94    2.59
   2   8  -9    3.57    0.82
   2  -8  -9    4.30    0.66
  -2  -8   9    4.85    0.85
   2  -8  -9    4.98    0.70
   4   8 -11    7.67    1.13
  -4  -8  11    7.65    1.09
   4  -8 -11    9.42    0.93
   4  -8 -11    6.68    0.88
   6   8 -13   33.41    2.34
   6  -8 -13   34.69    2.10
  -6  -8  13   37.42    2.30
   8   8 -15   22.76    2.01
   8  -8 -15   17.60    1.65
  -8  -8  15   20.59    1.86
  10   8 -17    1.07    0.91
  10  -8 -17    2.03    0.85
 -10  -8  17    1.12    0.90
  12   8 -19   35.41    2.81
 -12  -8  19   43.85    2.81
  12  -8 -19   46.74    2.78
  14   8 -21   -0.15    1.16
 -14  -8  21   -0.18    1.04
  14  -8 -21    2.97    1.03
  16   8 -23    1.67    1.37
  16  -8 -23    2.67    1.23
 -16  -8  23    2.03    1.31
  29   9 -22   10.38    1.75
  29  -9 -22   14.61    2.11
 -29  -9  22   11.25    1.80
  27   9 -20   31.98    2.65
  27  -9 -20   32.02    2.80
 -27  -9  20   30.77    2.59
  25   9 -18    0.99    0.84
  25  -9 -18    0.44    1.01
 -25  -9  18    0.47    0.89
  23   9 -16    1.17    0.80
 -23  -9  16    1.08    0.98
  23  -9 -16    0.70    0.93
  21   9 -14    5.76    0.99
  21  -9 -14    8.70    1.30
 -21  -9  14    5.60    1.12
  19   9 -12    2.98    0.74
  19  -9 -12    2.90    0.90
 -19  -9  12    3.39    0.91
  17   9 -10   15.08    1.28
 -17   9  10   15.71    1.53
 -17  -9  10   16.02    1.56
  17  -9 -10   16.91    1.59
 -15   9   8   12.81    1.37
  15   9  -8   11.80    1.01
 -15  -9   8    9.29    1.15
  15  -9  -8   11.99    1.27
 -13   9   6    4.28    0.81
  13   9  -6    3.66    0.56
  13  -9  -6    4.16    0.83
 -13  -9   6    2.91    0.74
  11   9  -4   14.93    0.93
 -11   9   4   14.48    1.28
  11  -9  -4   14.03    0.94
 -11  -9   4   13.94    1.30
  -9   9   2   -0.64    0.50
   9   9  -2    0.06    0.29
  -9  -9   2    0.19    0.50
   9  -9  -2    0.52    0.37
   7   9   0    1.85    0.36
  -7   9   0    0.81    0.54
  -7  -9   0    0.53    0.51
   7  -9   0    1.39    0.47
   5   9   2    0.37    0.30
  -5   9  -2    0.62    0.53
   5  -9   2    0.39    0.49
  -5  -9  -2   -0.53    0.46
  -5  -9  -2    0.09    0.28
  -3   9  -4   85.44    3.98
   3  -9   4   82.71    3.86
  -3  -9  -4   77.56    3.80
  -3  -9  -4   84.92    3.59
  -1   9  -6    0.05    0.55
   1  -9   6    0.11    0.57
  -1  -9  -6    1.13    0.54
  -1  -9  -6    1.04    0.42
   1   9  -8    3.80    0.91
   1  -9  -8    5.44    0.76
  -1  -9   8    4.67    0.87
   1  -9  -8    4.41    0.68
   3   9 -10   17.42    1.67
   3  -9 -10   17.04    1.27
  -3  -9  10   18.25    1.64
   3  -9 -10   17.14    1.28
   5   9 -12    5.72    1.09
  -5  -9  12    5.87    1.07
   7   9 -14   15.06    1.75
  -7  -9  14   18.65    1.77
   7  -9 -14   20.43    1.66
   9   9 -16   18.43    1.94
   9  -9 -16   22.30    1.86
  -9  -9  16   18.18    1.92
  11   9 -18    7.66    1.44
  11  -9 -18    6.82    1.21
 -11  -9  18    8.39    1.42
  13   9 -20    2.06    1.33
 -13  -9  20    3.40    1.23
  15   9 -22    0.86    1.13
 -15  -9  22    1.05    1.13
  28  10 -21    2.16    1.06
 -28 -10  21    1.93    1.27
  28 -10 -21    2.97    1.30
  26  10 -19    0.63    0.97
  26 -10 -19   -0.12    1.07
 -26 -10  19    0.90    1.15
  24  10 -17   15.24    1.64
  24 -10 -17   12.73    1.81
 -24 -10  17   12.10    1.65
  22  10 -15    1.00    0.75
 -22 -10  15    1.03    0.92
  22 -10 -15    0.83    1.00
  20  10 -13   15.16    1.42
 -20 -10  13   13.66    1.59
  20 -10 -13   14.47    1.62
  18  10 -11    6.35    0.92
 -18  10  11    4.88    1.05
  18 -10 -11    6.32    1.13
 -18 -10  11    6.34    1.16
 -16  10   9   35.10    2.31
  16  10  -9   37.80    2.06
 -16 -10   9   42.46    2.41
  16 -10  -9   34.17    2.27
 -14  10   7   47.11    2.58
  14  10  -7   43.69    2.25
  14 -10  -7   45.16    2.61
 -14 -10   7   43.46    2.56
 -12  10   5    1.05    0.66
  12  10  -5    0.55    0.40
  12 -10  -5   -0.77    0.52
 -12 -10   5   -0.07    0.60
 -10  10   3   74.44    3.63
  10  10  -3   68.54    3.20
 -10 -10   3   78.18    3.62
  10 -10  -3   72.23    3.29
   8  10  -1    2.21    0.44
  -8  10   1    1.32    0.63
  -8 -10   1    0.77    0.59
   8 -10  -1    1.02    0.52
   6  10   1    2.18    0.49
  -6  10  -1    3.67    0.77
   6 -10   1    3.04    0.67
  -6 -10  -1    3.20    0.70
  -4  10  -3   14.48    1.34
  -4 -10  -3   10.66    1.08
   4 -10   3   12.18    1.14
  -2  10  -5   58.69    3.12
  -2 -10  -5   59.20    2.96
   2 -10   5   60.11    3.06
   0  10  -7    0.17    0.60
   0 -10  -7    1.11    0.56
   0 -10   7    0.38    0.59
   2  10  -9   12.76    1.45
   2 -10  -9   18.01    1.33
  -2 -10   9   15.84    1.52
   4  10 -11    4.73    1.04
  -4 -10  11    5.66    1.06
   6  10 -13    0.85    0.82
  -6 -10  13    0.37    0.79
   8  10 -15   24.64    2.24
  -8 -10  15   25.17    2.18
  10  10 -17    4.54    1.35
 -10 -10  17    4.57    1.26
  12  10 -19    8.83    1.58
 -12 -10  19    9.00    1.54
  14  10 -21    0.59    1.16
 -14 -10  21    3.08    1.30
  27 -11 -20    3.80    1.41
 -27 -11  20    1.49    1.27
 -25 -11  18    4.61    1.36
  25 -11 -18    3.70    1.40
  23  11 -16   44.69    3.02
 -23 -11  16   47.26    3.06
  23 -11 -16   46.88    3.07
  21  11 -14    3.49    1.05
 -21 -11  14    3.91    1.11
  21 -11 -14    2.82    1.14
  19  11 -12   15.44    1.62
 -19  11  12   18.59    1.83
 -19 -11  12   17.61    1.77
  19 -11 -12   17.70    1.79
 -17  11  10   21.42    1.91
  17 -11 -10   20.56    1.88
 -17 -11  10   20.64    1.86
 -15  11   8   40.45    2.47
  15 -11  -8   38.33    2.44
 -15 -11   8   39.50    2.54
 -13  11   6    4.65    0.95
 -13 -11   6    5.77    1.03
  13 -11  -6    5.27    0.98
 -11  11   4   29.33    2.02
 -11 -11   4   30.96    2.05
  11 -11  -4   35.26    2.13
  -9  11   2   41.79    2.40
   9 -11  -2   39.38    2.12
  -9 -11   2   40.46    2.40
  -7  11   0   95.72    4.31
   7 -11   0   85.42    4.03
  -7 -11   0   84.42    4.16
  -5  11  -2    3.57    0.83
   5 -11   2    3.35    0.71
  -5 -11  -2    3.23    0.79
  -3  11  -4   26.30    1.83
   3 -11   4   24.38    1.69
  -3 -11  -4   24.90    1.69
  -1  11  -6  118.11    5.50
  -1 -11  -6  114.26    5.26
   1 -11   6  120.84    5.45
   1  11  -8   28.14    2.00
   1 -11  -8   27.17    1.72
  -1 -11   8   24.28    1.88
   3  11 -10   28.05    2.10
  -3 -11  10   28.42    2.15
   5  11 -12    0.74    0.84
  -5 -11  12   -1.11    0.73
   7  11 -14    1.64    0.98
  -7 -11  14    2.14    1.01
   9  11 -16    5.79    1.32
  -9 -11  16    5.63    1.28
  11  11 -18    4.52    1.39
 -11 -11  18    6.31    1.40
  13  11 -20   16.06    2.13
 -13 -11  20   20.33    2.32
  24 -12 -17   50.81    3.49
 -24 -12  17   52.28    3.40
  22 -12 -15    1.67    1.17
 -22 -12  15    1.37    1.10
  20 -12 -13   24.31    2.18
 -20 -12  13   20.50    2.05
 -18  12  11   23.94    2.16
  18 -12 -11   25.02    2.20
 -18 -12  11   18.92    1.97
 -16  12   9   12.53    1.54
 -16 -12   9   16.22    1.75
  16 -12  -9   15.77    1.65
 -14  12   7    0.01    0.69
  14 -12  -7    0.08    0.74
 -14 -12   7    1.86    0.86
 -12  12   5   40.77    2.55
  12 -12  -5   40.20    2.56
 -12 -12   5   39.26    2.49
 -10  12   3    2.57    0.81
 -10 -12   3    1.15    0.76
  -8  12   1   13.40    1.45
   8 -12  -1   12.81    1.17
  -8 -12   1   14.31    1.41
  -6  12  -1    0.11    0.67
  -6 -12  -1    0.29    0.63
   6 -12   1   -0.03    0.52
  -4  12  -3    1.80    0.80
   4 -12   3    0.31    0.60
  -4 -12  -3    1.62    0.72
  -2  12  -5   34.77    2.30
  -2 -12  -5   36.85    2.18
   2 -12   5   35.25    2.26
   0  12  -7   58.24    3.22
   0 -12  -7   53.69    2.93
   0 -12   7   59.12    3.14
   2  12  -9   18.96    1.81
  -2 -12   9   16.66    1.76
   4  12 -11   20.53    2.02
  -4 -12  11   17.26    1.82
   6  12 -13    5.81    1.29
  -6 -12  13    6.28    1.30
   8  12 -15   18.60    2.13
  -8 -12  15   17.86    2.03
  10  12 -17    2.73    1.20
 -10 -12  17    1.45    1.15
  23 -13 -16    3.64    1.30
 -23 -13  16    1.93    1.21
  21 -13 -14   14.71    1.85
 -21 -13  14   14.12    1.89
 -19  13  12    0.10    0.94
  19 -13 -12    0.29    1.07
 -19 -13  12    0.65    1.02
 -17  13  10    0.36    0.88
 -17 -13  10    1.45    0.97
  17 -13 -10    0.75    0.93
 -15  13   8    1.71    0.93
  15 -13  -8    0.20    0.94
 -15 -13   8    0.61    0.92
 -13  13   6   -0.10    0.76
  13 -13  -6   -0.11    0.75
 -13 -13   6   -0.33    0.74
 -11  13   4    4.38    1.07
 -11 -13   4    3.76    1.06
  11 -13  -4    2.43    0.95
  -9  13   2   -0.89    0.68
  -9 -13   2    0.07    0.72
  -7  13   0   27.60    2.25
   7 -13   0   28.80    1.84
  -7 -13   0   28.10    2.07
  -5  13  -2    1.04    0.79
   5 -13   2    0.53    0.68
  -5 -13  -2    0.64    0.80
  -3  13  -4    5.49    1.11
   3 -13   4    8.07    1.17
  -3 -13  -4    5.72    0.98
  -1  13  -6   -0.24    0.72
  -1 -13  -6    0.47    0.67
   1 -13   6    1.32    0.80
   1  13  -8   20.02    1.92
  -1 -13   8   18.62    1.83
   3  13 -10   17.21    1.84
  -3 -13  10   12.43    1.69
   5  13 -12    6.27    1.40
  -5 -13  12    6.01    1.32
   7  13 -14    6.18    1.46
  -7 -13  14    4.98    1.37
   9  13 -16    0.02    1.17
  -9 -13  16   -0.21    1.03
  22 -14 -15   12.71    1.90
 -22 -14  15   10.77    1.77
 -20 -14  13    1.05    1.09
  20 -14 -13    2.26    1.15
 -18  14  11    0.90    1.04
 -18 -14  11    1.44    1.06
  18 -14 -11    0.54    1.07
 -16  14   9   28.20    2.39
 -16 -14   9   26.46    2.39
  16 -14  -9   27.64    2.36
 -14  14   7    7.27    1.31
  14 -14  -7    4.78    1.18
 -14 -14   7    7.89    1.38
 -12  14   5    8.07    1.33
 -12 -14   5   10.86    1.49
  12 -14  -5    9.27    1.41
 -10  14   3   34.51    2.51
  10 -14  -3   36.06    2.56
 -10 -14   3   37.35    2.44
  -8  14   1   16.03    1.74
  -8 -14   1   15.31    1.60
  -6  14  -1    3.22    1.09
   6 -14   1    1.82    0.79
  -6 -14  -1    2.05    0.84
  -4  14  -3   41.54    2.63
   4 -14   3   40.24    2.40
  -4 -14  -3   35.22    2.40
  -2  14  -5    6.51    1.24
  -2 -14  -5    5.27    1.06
   2 -14   5    6.18    1.10
   0  14  -7    7.04    1.32
   0 -14   7    7.38    1.24
   2  14  -9   33.74    2.57
  -2 -14   9   39.50    2.70
   4  14 -11    1.24    1.15
  -4 -14  11    1.45    1.14
   6  14 -13   13.04    1.89
  -6 -14  13   13.94    1.87
   8  14 -15    9.07    1.65
  -8 -14  15   11.78    1.83
 -19  15  12   -0.34    1.17
  19 -15 -12    1.63    1.27
 -19 -15  12   -0.18    1.11
 -17  15  10    3.86    1.37
 -17 -15  10    2.94    1.26
  17 -15 -10    2.81    1.16
 -15  15   8   35.95    2.61
 -15 -15   8   36.06    2.67
  15 -15  -8   31.86    2.68
 -13  15   6    5.97    1.36
  13 -15  -6    4.94    1.20
 -13 -15   6    4.21    1.21
 -11  15   4    0.66    1.04
 -11 -15   4    0.78    1.05
  11 -15  -4    1.17    1.12
  -9  15   2   15.98    1.77
  -9 -15   2   17.87    1.88
  -7  15   0   22.26    2.11
  -7 -15   0   21.94    2.02
  -5  15  -2    3.37    1.08
  -5 -15  -2    4.67    1.10
   5 -15   2    3.98    1.00
  -3  15  -4    5.64    1.35
  -3 -15  -4    5.30    1.57
   3 -15   4    6.15    1.20
  -1  15  -6    7.63    1.50
   1 -15   6    9.00    1.31
   1  15  -8    2.68    1.22
  -1 -15   8    0.33    0.94
   3  15 -10   16.28    1.91
  -3 -15  10   11.09    1.66
   5  15 -12    3.59    1.42
  -5 -15  12    3.68    1.28
 -16  16   9    3.22    1.35
 -16 -16   9    2.60    1.26
  16 -16  -9    2.84    1.33
 -14  16   7    0.71    1.16
  14 -16  -7   -0.32    1.11
 -14 -16   7    0.89    1.09
 -12  16   5   15.50    1.92
 -12 -16   5   16.11    1.94
  12 -16  -5   16.42    1.89
 -10  16   3    2.35    1.09
  10 -16  -3    0.68    1.01
 -10 -16   3    1.04    1.09
  -8  16   1    1.21    0.99
  -8 -16   1    2.39    1.02
  -6  16  -1   10.39    1.52
  -6 -16  -1   10.93    1.55
  -4  16  -3   -1.41    0.94
   4 -16   3   -0.09    0.78
  -2  16  -5    2.48    1.13
   2 -16   5    3.27    1.15
   0  16  -7   14.31    1.90
   0 -16   7   14.38    1.74
   2  16  -9    0.77    1.07
  -2 -16   9    0.36    1.03
 -11  17   4    2.16    1.14
 -11 -17   4    2.44    1.29
  11 -17  -4    2.54    1.20
  -9  17   2    7.47    1.59
   9 -17  -2   14.04    1.83
  -9 -17   2    9.22    1.60
  -7  17   0    6.64    1.42
  -7 -17   0    7.61    1.40
  -5  17  -2    0.35    1.11
  -3  17  -4    0.57    1.04
   3 -17   4    0.68    1.06
  32   0 -24   18.21    2.35
  30   0 -22   57.88    3.73
  28   0 -20  145.60    6.98
  26   0 -18    8.56    1.43
  24   0 -16   70.90    3.87
 -24   0  16   77.52    3.44
 -22   0  14   27.99    1.54
  22   0 -14   25.99    1.88
  20   0 -12   23.64    1.59
 -20   0  12   19.76    1.23
 -18   0  10  458.19   17.95
  18   0 -10  434.89   18.18
  16   0  -8    3.93    0.62
  14   0  -6  101.14    4.35
 -14   0   6   99.99    4.29
 -12   0   4  254.66   10.21
 -12   0   4  258.47   10.18
  12   0  -4  240.52   10.15
 -10   0   2   89.26    3.82
  10   0  -2   87.48    3.68
  -8   0   0   49.72    2.27
  -8   0   0   47.95    2.09
  -6   0  -2    8.82    0.54
  -6   0  -2    7.70    0.71
  -4   0  -4   42.22    2.12
   4   0   4   47.21    2.20
  -2   0  -6   41.77    2.07
  -2   0  -6   41.77    2.00
   2   0   6   42.79    2.12
   0   0  -8  118.64    5.16
   0   0  -8  120.92    5.17
   0   0   8  121.44    5.23
  -2   0  10    0.39    0.39
   2   0 -10    0.18    0.36
   2   0 -10   -0.02    0.37
   4   0 -12  159.87    6.68
  -4   0  12  146.93    6.57
   6   0 -14  227.01    9.37
  -6   0  14  211.10    9.18
  -8   0  16   24.08    1.64
   8   0 -16   23.81    1.93
  10   0 -18   63.46    3.46
 -10   0  18   60.50    3.14
 -12   0  20   13.64    1.38
  12   0 -20   11.37    1.52
  14   0 -22    8.74    1.47
  16   0 -24    2.13    1.24
  18   0 -26   -1.34    0.97
  33   1 -25    3.72    1.41
  33  -1 -25    3.98    1.55
  31   1 -23   14.79    2.00
  31  -1 -23   14.79    2.08
  29   1 -21    4.10    1.24
  29  -1 -21    4.22    1.26
  27   1 -19    6.14    1.34
  27  -1 -19    6.73    1.39
  25   1 -17   86.07    4.47
  25  -1 -17   89.04    4.51
 -25  -1  17   87.49    4.01
  23   1 -15   20.52    1.79
  23  -1 -15   14.55    1.56
 -23  -1  15   16.53    1.23
  21   1 -13   19.46    1.68
 -21   1  13   22.20    1.23
  21  -1 -13   21.13    1.74
  19   1 -11    0.09    0.45
 -19   1  11   -0.04    0.28
  19  -1 -11    0.67    0.53
 -19  -1  11    0.13    0.36
 -17   1   9  260.14   10.47
  17   1  -9  265.34   10.73
  17  -1  -9  242.08   10.68
 -17  -1   9  264.85   10.55
  15   1  -7   28.60    1.56
 -15   1   7   26.65    1.42
 -15  -1   7   30.34    1.50
  15  -1  -7   28.43    1.57
  13   1  -5   29.91    1.53
 -13   1   5   33.85    1.60
  13  -1  -5   29.18    1.54
 -13  -1   5   29.88    1.54
  11   1  -3   64.94    2.80
 -11   1   3   67.27    2.91
 -11   1   3   66.97    2.86
 -11  -1   3   62.83    2.91
  11  -1  -3   65.57    2.86
   9   1  -1  208.04    8.45
  -9   1   1  213.16    8.65
  -9   1   1  213.99    8.54
  -9  -1   1  218.66    8.68
  -9  -1   1  203.45    8.45
  -7   1  -1   57.60    2.56
  -7   1  -1   53.58    2.43
  -7  -1  -1   58.03    2.34
  -7  -1  -1   55.15    2.58
  -5   1  -3   77.12    3.40
  -5   1  -3   84.08    3.32
  -5  -1  -3   68.74    3.19
  -5  -1  -3   76.29    3.42
   5  -1   3   81.38    3.47
  -3   1  -5    4.86    0.59
  -3   1  -5    7.07    0.63
  -3  -1  -5    4.62    0.59
  -3  -1  -5    5.90    0.52
   3  -1   5    5.89    0.65
   1   1   7    5.66    0.68
  -1   1  -7    4.87    0.60
  -1   1  -7    3.30    0.53
  -1  -1  -7    5.28    0.57
  -1  -1  -7    4.42    0.57
   1  -1   7    4.73    0.64
   1   1  -9    2.60    0.55
  -1   1   9    3.44    0.61
   1  -1  -9    2.42    0.48
  -1  -1   9    2.23    0.53
   1  -1  -9    3.79    0.57
  -3   1  11  210.09    8.85
   3   1 -11  205.43    8.94
   3  -1 -11  208.98    8.81
   3  -1 -11  222.70    8.93
  -3  -1  11  212.97    8.91
   5   1 -13    1.85    0.61
  -5   1  13    2.17    0.55
  -5  -1  13    1.43    0.55
   5  -1 -13    1.35    0.54
  -7   1  15   26.24    1.67
   7   1 -15   26.35    1.87
   7  -1 -15   26.07    1.78
  -7  -1  15   26.83    1.74
  -9   1  17   24.10    1.64
   9   1 -17   22.62    1.94
   9  -1 -17   23.58    1.97
  -9  -1  17   26.72    1.74
 -11   1  19    5.91    0.94
  11   1 -19    5.68    1.13
 -11  -1  19    5.45    0.99
  11  -1 -19    5.31    1.17
  13   1 -21    5.00    1.20
  13  -1 -21    5.54    1.17
 -13  -1  21    4.95    1.04
  15   1 -23   42.04    2.81
  15  -1 -23   32.18    2.82
  17   1 -25    3.90    1.34
  17  -1 -25    1.10    1.13
  32   2 -24    3.44    1.32
  32  -2 -24    3.87    1.40
  30   2 -22   19.98    2.26
  30  -2 -22   21.08    2.33
  28   2 -20    6.30    1.34
  28  -2 -20    4.83    1.34
  26   2 -18   -0.09    0.75
  26  -2 -18    1.68    0.93
 -26  -2  18    0.22    0.27
  24   2 -16    0.57    0.75
  24  -2 -16   -0.03    0.70
 -24  -2  16    0.19    0.51
  22   2 -14    0.18    0.67
  22  -2 -14    0.11    0.67
 -22  -2  14    0.49    0.46
 -20   2  12   60.03    2.66
  20   2 -12   56.97    3.05
 -20  -2  12   63.65    2.89
  20  -2 -12   58.64    3.08
  18   2 -10   32.71    1.90
 -18   2  10   33.86    1.58
  18  -2 -10   31.77    1.87
 -18  -2  10   30.78    1.72
 -16   2   8    0.46    0.28
  16   2  -8    0.90    0.43
 -16  -2   8    0.76    0.36
  16  -2  -8    0.81    0.42
 -14   2   6   50.08    2.39
  14   2  -6   49.12    2.35
 -14   2   6   49.03    2.26
 -14  -2   6   51.70    2.37
  14  -2  -6   49.94    2.38
 -12   2   4  135.17    5.45
 -12   2   4  123.07    5.38
  12   2  -4  131.99    5.36
  12  -2  -4  126.35    5.42
 -12  -2   4  131.32    5.46
 -10   2   2   78.54    3.32
 -10   2   2   73.61    3.32
  10   2  -2   78.48    3.19
 -10  -2   2   75.33    3.38
   8   2   0    0.78    0.14
  -8   2   0    0.37    0.25
  -8   2   0    0.47    0.28
  -8  -2   0   -0.10    0.25
   8  -2   0    0.06    0.24
  -8  -2   0    0.72    0.13
  -6   2  -2    0.07    0.25
  -6   2  -2    0.36    0.29
   6  -2   2    0.33    0.30
  -6  -2  -2    0.07    0.12
  -6  -2  -2    0.46    0.34
  -4   2  -4   89.22    4.05
  -4   2  -4   92.99    4.03
  -4  -2  -4   89.22    4.08
  -4  -2  -4   98.97    3.89
   4  -2   4   97.18    4.13
  -2   2  -6   96.23    4.33
  -2   2  -6  103.53    4.35
  -2  -2  -6   96.47    4.33
   2  -2   6   99.63    4.40
  -2  -2  -6  103.50    4.23
   0   2  -8    1.49    0.45
   0   2   8    0.65    0.43
   0  -2  -8    0.35    0.27
   0  -2  -8    1.24    0.39
   0  -2   8    0.36    0.40
   2   2 -10   17.94    1.29
  -2   2  10   15.22    1.13
   2  -2 -10   17.49    1.15
   2  -2 -10   17.75    1.18
  -2  -2  10   15.85    1.19
   4   2 -12    0.83    0.53
  -4   2  12    0.30    0.39
   4  -2 -12    0.79    0.44
   4  -2 -12   -0.16    0.44
  -4  -2  12    0.36    0.49
   6   2 -14    2.94    0.82
  -6   2  14    4.34    0.71
  -6  -2  14    3.05    0.69
   6  -2 -14    1.93    0.64
  -8   2  16   17.17    1.36
   8   2 -16   15.25    1.56
   8  -2 -16   17.24    1.55
  -8  -2  16   17.19    1.49
 -10   2  18   32.10    1.93
  10   2 -18   28.17    2.18
 -10  -2  18   32.30    2.11
  10  -2 -18   35.20    2.29
  12   2 -20    4.84    1.22
 -12  -2  20    2.37    0.90
  12  -2 -20    3.97    1.13
  14   2 -22    3.39    1.16
  14  -2 -22    4.15    1.14
 -14  -2  22    3.52    1.01
  16   2 -24   13.30    1.86
  16  -2 -24   14.22    1.82
  33   3 -25   20.68    2.47
  33  -3 -25   22.68    2.58
  31   3 -23   12.88    1.87
  31  -3 -23   11.23    1.94
  29   3 -21   40.31    2.83
  29  -3 -21   36.87    2.80
  27   3 -19    4.87    1.16
  27  -3 -19    8.21    1.45
 -27  -3  19    5.62    0.93
  25   3 -17   20.89    1.96
  25  -3 -17   22.73    2.05
 -25  -3  17   23.45    1.63
  23   3 -15   19.73    1.80
 -23  -3  15   18.77    1.38
  23  -3 -15   22.34    1.86
  21   3 -13   32.48    2.04
 -21  -3  13   32.45    1.83
  21  -3 -13   30.47    2.02
 -19   3  11   21.71    1.13
  19   3 -11   22.99    1.52
 -19  -3  11   23.81    1.46
  19  -3 -11   24.40    1.59
  17   3  -9   68.38    3.23
 -17   3   9   68.55    2.93
  17  -3  -9   73.97    3.31
 -17  -3   9   64.80    3.17
  15   3  -7   44.10    2.21
 -15   3   7   45.69    2.29
 -15   3   7   45.99    2.05
 -15  -3   7   45.46    2.24
  15  -3  -7   49.18    2.31
 -13   3   5   56.41    2.63
 -13   3   5   59.99    2.48
  13   3  -5   56.27    2.52
 -13  -3   5   54.30    2.62
  13  -3  -5   57.14    2.50
  13  -3  -5   53.41    2.62
 -11   3   3  123.54    5.10
  11   3  -3  119.72    4.91
  11  -3  -3  116.70    5.03
 -11  -3   3  129.78    5.16
  11  -3  -3  113.56    5.08
  -9   3   1   40.35    1.96
   9   3  -1   43.01    1.72
  -9   3   1   41.40    1.99
   9  -3  -1   42.47    2.00
  -9  -3   1   45.48    2.08
  -7   3  -1    0.00    0.25
  -7   3  -1   -0.14    0.26
  -7  -3  -1    0.02    0.29
   7  -3   1    0.40    0.31
  -5   3  -3   17.50    1.10
  -5   3  -3   18.35    1.10
  -5  -3  -3   18.42    1.14
   5  -3   3   18.31    1.14
  -5  -3  -3   19.77    0.86
  -3   3  -5   34.02    1.80
  -3  -3  -5   34.62    1.62
   3  -3   5   37.06    1.87
  -3  -3  -5   37.22    1.85
  -1   3  -7   12.33    1.04
  -1  -3  -7   10.93    0.94
  -1  -3  -7   11.31    0.78
   1  -3   7    9.50    0.94
  -1   3   9    8.66    0.91
   1   3  -9   11.64    1.06
  -1  -3   9   11.69    1.04
   1  -3  -9    9.95    0.88
  -3   3  11    0.73    0.44
   3   3 -11   -0.13    0.50
   3  -3 -11    0.44    0.44
  -3  -3  11   -0.33    0.39
   3  -3 -11    0.02    0.32
   5   3 -13   41.25    2.36
  -5   3  13   42.77    2.17
   5  -3 -13   38.53    2.07
   5  -3 -13   42.75    2.28
  -5  -3  13   39.29    2.28
   7   3 -15   26.18    1.84
  -7   3  15   26.26    1.60
   7  -3 -15   24.98    1.71
  -7  -3  15   21.73    1.66
   9   3 -17   26.47    1.89
  -9   3  17   17.41    1.37
   9  -3 -17   20.77    1.76
  -9  -3  17   24.82    1.70
  11   3 -19   24.44    2.15
 -11  -3  19   22.57    1.90
  11  -3 -19   22.45    2.02
  13   3 -21    2.12    1.04
 -13  -3  21    1.07    0.90
  13  -3 -21    0.95    1.00
  15   3 -23    8.50    1.51
  15  -3 -23    9.06    1.52
 -15  -3  23    8.43    1.30
  17   3 -25    9.27    1.68
  17  -3 -25    7.25    1.47
  32   4 -24    2.27    1.25
  32  -4 -24    2.23    1.44
  30   4 -22    2.07    1.25
  30  -4 -22    0.97    1.16
  28   4 -20   25.86    2.38
  28  -4 -20   28.33    2.45
 -28  -4  20   20.29    1.81
  26   4 -18   11.30    1.52
  26  -4 -18    9.47    1.44
 -26  -4  18    7.18    1.04
  24   4 -16   10.30    1.31
 -24  -4  16   10.66    1.16
  24  -4 -16    8.67    1.34
  22   4 -14   40.17    2.34
  22  -4 -14   39.31    2.45
 -22  -4  14   37.54    2.16
  20   4 -12  118.48    5.35
 -20  -4  12  126.02    5.28
  20  -4 -12  109.52    5.35
  18   4 -10   78.54    3.85
 -18   4  10   82.98    3.44
 -18  -4  10   89.40    3.90
  18  -4 -10   85.64    3.46
  18  -4 -10   86.71    3.98
 -16   4   8  261.26   10.72
  16   4  -8  253.74   10.58
 -16   4   8  251.98   10.29
 -16  -4   8  267.31   10.67
  16  -4  -8  255.47   10.69
  16  -4  -8  258.90   10.32
 -14   4   6  202.41    8.23
  14   4  -6  192.00    8.35
 -14   4   6  204.00    8.52
 -14  -4   6  215.65    8.52
  14  -4  -6  201.57    8.52
  14  -4  -6  210.83    8.26
 -12   4   4    0.07    0.21
 -12   4   4    0.34    0.32
  12   4  -4    0.11    0.18
  12  -4  -4    0.25    0.22
 -12  -4   4    0.35    0.34
  12  -4  -4    0.33    0.37
 -10   4   2  209.28    8.56
  10   4  -2  200.28    8.25
 -10  -4   2  212.09    8.60
  10  -4  -2  210.86    8.48
  -8   4   0    5.97    0.64
   8  -4   0    5.35    0.58
  -8  -4   0    4.80    0.61
  -6   4  -2   96.81    4.18
   6  -4   2   94.03    4.18
  -6  -4  -2   97.77    4.21
  -4   4  -4  127.76    5.74
  -4  -4  -4  142.00    5.48
   4  -4   4  133.63    5.75
  -4  -4  -4  134.71    5.75
  -2   4  -6   98.50    4.65
  -2  -4  -6  111.75    4.46
   2  -4   6  105.98    4.68
  -2  -4  -6  107.71    4.64
   0   4  -8  440.78   17.52
   0  -4   8  440.96   17.51
   0  -4  -8  428.36   17.31
   0  -4  -8  412.77   17.37
   2   4 -10   36.96    2.17
  -2   4  10   38.75    2.07
  -2  -4  10   40.86    2.18
   2  -4 -10   41.07    2.02
  -4   4  12   48.64    2.39
   4   4 -12   45.51    2.58
  -4  -4  12   43.38    2.48
   4  -4 -12   46.22    2.41
   4  -4 -12   46.33    2.30
   6   4 -14  278.40   11.55
  -6  -4  14  263.20   11.41
   6  -4 -14  262.02   11.14
   6  -4 -14  284.42   11.40
   8   4 -16   21.77    1.98
  -8  -4  16   23.20    1.87
   8  -4 -16   23.89    1.77
  10   4 -18  147.85    7.00
 -10  -4  18  155.07    6.85
  10  -4 -18  150.31    6.87
  12   4 -20   13.58    1.68
 -12  -4  20   14.13    1.58
  12  -4 -20   10.85    1.47
  14   4 -22    1.93    1.12
  14  -4 -22    2.76    1.17
 -14  -4  22    4.64    1.15
  16   4 -24   29.92    2.79
 -16  -4  24   34.37    2.44
  16  -4 -24   35.37    2.61
  31   5 -23    2.09    1.23
  31  -5 -23    2.72    1.43
  29   5 -21    0.47    1.09
  29  -5 -21    2.94    1.26
 -29  -5  21    1.01    0.85
  27   5 -19   -0.54    0.72
 -27  -5  19   -0.66    0.69
  27  -5 -19   -0.47    0.86
  25   5 -17    7.89    1.31
 -25  -5  17    8.82    1.14
  25  -5 -17    8.97    1.39
  23   5 -15    6.07    1.10
 -23  -5  15    7.47    1.07
  23  -5 -15    7.76    1.20
  21   5 -13   65.44    3.29
 -21  -5  13   63.08    3.19
  21  -5 -13   63.47    3.33
  19   5 -11   42.05    2.32
 -19  -5  11   47.74    2.41
  19  -5 -11   40.93    2.40
 -17   5   9  292.60   12.12
  17   5  -9  286.05   11.96
  17  -5  -9  286.27   12.09
 -17  -5   9  295.34   12.06
  17  -5  -9  296.84   11.56
  15   5  -7  263.67   10.65
 -15   5   7  250.23   10.82
  15  -5  -7  255.58   10.82
  15  -5  -7  270.74   10.44
 -15  -5   7  263.45   10.82
  13   5  -5    0.20    0.23
 -13   5   5    0.68    0.42
  13  -5  -5   -0.19    0.40
  13  -5  -5    0.08    0.20
 -13  -5   5    0.48    0.39
  11   5  -3  288.95   11.32
 -11   5   3  283.68   11.63
 -11  -5   3  275.31   11.64
  11  -5  -3  287.50   11.46
   9   5  -1    0.53    0.10
  -9   5   1    0.67    0.36
  -9  -5   1   -0.02    0.33
   9  -5  -1    0.17    0.28
  -7   5  -1   17.07    1.11
   7  -5   1   16.68    1.05
  -7  -5  -1   17.10    1.11
  -5   5  -3  173.18    7.10
   5  -5   3  164.90    7.05
  -5  -5  -3  161.20    6.73
  -5  -5  -3  176.14    7.09
  -3   5  -5   35.65    1.85
  -3  -5  -5   33.78    1.79
  -3  -5  -5   32.84    1.54
   3  -5   5   30.81    1.78
  -1   5  -7   28.37    1.66
  -1  -5  -7   26.75    1.40
   1  -5   7   24.76    1.59
  -1  -5  -7   28.14    1.57
   1   5  -9  181.44    7.90
   1  -5  -9  183.79    7.73
   1  -5  -9  188.75    7.68
  -1  -5   9  182.26    7.85
  -3   5  11   -0.40    0.40
   3   5 -11   -0.10    0.53
   3  -5 -11    0.21    0.39
   3  -5 -11    0.52    0.32
  -3  -5  11    0.35    0.51
   5   5 -13  210.39    9.22
   5  -5 -13  215.94    8.87
   5  -5 -13  212.41    9.02
  -5  -5  13  213.36    9.14
   7   5 -15   87.19    4.38
  -7   5  15   92.01    4.04
   7  -5 -15   84.59    4.17
  -7  -5  15   85.18    4.31
   7  -5 -15   88.50    3.94
   9   5 -17    0.92    0.81
  -9  -5  17    1.52    0.77
   9  -5 -17    0.66    0.67
  11   5 -19  112.29    5.53
  11  -5 -19  111.95    5.36
 -11  -5  19  108.56    5.32
  13   5 -21    0.27    0.92
 -13  -5  21    0.49    0.82
  13  -5 -21    0.52    0.91
  15   5 -23   -1.17    1.10
 -15  -5  23    0.93    1.06
  15  -5 -23    0.49    0.89
 -17  -5  25    4.74    1.31
  32   6 -24    6.72    1.50
  32  -6 -24    5.53    1.57
  30   6 -22    1.75    1.12
 -30  -6  22    0.74    0.95
  30  -6 -22    3.29    1.35
  28   6 -20   32.21    2.47
 -28  -6  20   33.08    2.37
  28  -6 -20   33.69    2.79
  26   6 -18    6.49    1.18
  26  -6 -18    3.96    1.14
 -26  -6  18    5.01    1.10
  24   6 -16   43.62    2.62
  24  -6 -16   43.91    2.77
 -24  -6  16   37.74    2.42
  22   6 -14    5.24    0.94
 -22  -6  14    4.61    0.87
  22  -6 -14    3.35    0.91
  20   6 -12   55.99    2.92
 -20  -6  12   61.56    3.01
  20  -6 -12   55.08    3.03
  18   6 -10   12.73    1.12
 -18   6  10   15.24    1.35
  18  -6 -10   11.32    1.22
 -18  -6  10   15.04    1.28
  16   6  -8  107.69    4.73
 -16   6   8  106.36    4.93
  16  -6  -8  113.69    4.97
 -16  -6   8  107.37    4.91
  16  -6  -8  111.74    4.43
 -14   6   6    2.89    0.66
  14   6  -6    4.55    0.51
  14  -6  -6    3.29    0.65
 -14  -6   6    3.78    0.70
  14  -6  -6    3.46    0.37
 -12   6   4   -0.14    0.38
  12   6  -4    0.40    0.22
  12  -6  -4    0.26    0.24
 -12  -6   4    0.05    0.44
  12  -6  -4   -0.17    0.38
  10   6  -2   17.30    0.81
 -10   6   2   15.35    1.17
 -10  -6   2   17.10    1.21
  10  -6  -2   17.01    1.00
  -8   6   0   41.03    2.15
   8   6   0   41.84    1.74
  -8  -6   0   43.80    1.75
  -8  -6   0   44.10    2.16
   8  -6   0   40.58    2.05
  -6   6  -2    0.38    0.40
  -6  -6  -2    0.42    0.16
   6  -6   2    0.05    0.33
  -6  -6  -2   -0.01    0.36
  -4   6  -4   26.77    1.61
   4  -6   4   27.51    1.59
  -4  -6  -4   27.85    1.29
  -4  -6  -4   26.06    1.53
  -2   6  -6   39.52    2.11
  -2  -6  -6   37.76    1.80
  -2  -6  -6   38.93    2.00
   2  -6   6   36.27    2.03
   0   6  -8   29.41    1.81
   0  -6  -8   30.28    1.68
   0  -6   8   28.89    1.78
   0  -6  -8   29.76    1.58
   2   6 -10   26.36    1.73
  -2  -6  10   24.55    1.65
   2  -6 -10   22.55    1.46
   2  -6 -10   25.92    1.50
  -4   6  12    3.34    0.60
   4   6 -12    9.19    1.12
   4  -6 -12    7.45    0.86
  -4  -6  12    5.65    0.95
   4  -6 -12    7.71    0.83
   6   6 -14   38.12    2.43
  -6   6  14   39.57    2.13
   6  -6 -14   36.53    2.22
   6  -6 -14   39.64    2.05
  -6  -6  14   41.23    2.41
   8   6 -16    3.60    1.05
  -8  -6  16    3.10    0.90
   8  -6 -16    1.93    0.71
  10   6 -18   -0.10    0.92
 -10  -6  18   -0.26    0.74
  10  -6 -18    0.49    0.77
  12   6 -20    3.22    1.20
 -12  -6  20    0.79    0.91
  12  -6 -20    2.32    0.97
  14   6 -22   27.68    2.64
 -14  -6  22   29.55    2.44
  14  -6 -22   28.31    2.41
  16   6 -24    1.34    1.20
 -16  -6  24    0.44    0.99
  16  -6 -24    2.90    1.18
  31   7 -23   -0.78    0.95
 -31  -7  23    1.36    0.97
  31  -7 -23    0.05    1.15
  29   7 -21    3.54    1.27
 -29  -7  21    4.32    1.10
  29  -7 -21    2.51    1.22
  27   7 -19    3.96    1.07
  27  -7 -19    2.59    1.16
 -27  -7  19    3.35    1.11
  25   7 -17   12.42    1.51
 -25  -7  17   15.67    1.58
  25  -7 -17   13.81    1.75
  23   7 -15    0.16    0.66
 -23  -7  15    1.22    0.75
  23  -7 -15    0.81    0.79
  21   7 -13    0.55    0.57
 -21  -7  13    0.39    0.63
  21  -7 -13    1.33    0.77
  19   7 -11   22.49    1.50
 -19   7  11   23.52    1.68
  19  -7 -11   18.66    1.68
 -19  -7  11   24.21    1.72
  17   7  -9   92.09    4.07
 -17   7   9   94.79    4.34
  17  -7  -9   91.68    4.30
 -17  -7   9   86.34    4.26
 -15   7   7   32.47    1.87
  15   7  -7   31.45    1.59
  15  -7  -7   28.71    1.37
 -15  -7   7   29.20    1.82
  15  -7  -7   31.10    1.85
 -13   7   5    0.23    0.43
  13   7  -5    0.21    0.27
  13  -7  -5    0.25    0.25
 -13  -7   5    0.71    0.51
  13  -7  -5    0.91    0.54
  11   7  -3   35.62    1.56
 -11   7   3   34.20    1.93
 -11  -7   3   33.29    1.90
  11  -7  -3   32.94    1.67
  -9   7   1  117.67    5.12
   9   7  -1  118.92    4.70
   9  -7  -1  116.67    4.93
  -9  -7   1  108.46    5.07
  -7   7  -1   50.76    2.61
   7   7   1   51.63    2.20
   7  -7   1   51.63    2.51
  -7  -7  -1   53.10    2.59
  -7  -7  -1   54.26    2.20
  -5   7  -3  119.71    5.42
  -5  -7  -3  119.78    5.36
  -5  -7  -3  125.79    5.04
   5  -7   3  127.12    5.37
  -3   7  -5    2.96    0.64
  -3  -7  -5    2.68    0.55
   3  -7   5    2.52    0.63
  -3  -7  -5    3.07    0.42
  -1   7  -7    0.93    0.55
  -1  -7  -7    1.61    0.53
  -1  -7  -7    1.22    0.39
   1  -7   7    1.74    0.59
   1   7  -9   46.71    2.65
  -1  -7   9   49.95    2.65
   1  -7  -9   50.70    2.48
   1  -7  -9   49.12    2.41
   3   7 -11   65.10    3.34
   3  -7 -11   63.20    2.99
   3  -7 -11   60.19    3.02
  -3  -7  11   60.63    3.22
   5   7 -13   21.13    1.86
  -5   7  13   20.41    1.44
   5  -7 -13   22.64    1.38
   5  -7 -13   21.25    1.52
  -5  -7  13   20.09    1.76
   7   7 -15   15.08    1.62
   7  -7 -15   14.01    1.37
  -7  -7  15   15.80    1.66
   9   7 -17   -0.72    0.85
   9  -7 -17    1.03    0.78
  -9  -7  17   -0.74    0.74
  11   7 -19    5.32    1.28
 -11  -7  19    6.70    1.28
  11  -7 -19    5.13    1.14
  13   7 -21   15.22    1.92
 -13  -7  21   12.40    1.67
  13  -7 -21   12.91    1.66
  15   7 -23   25.02    2.55
 -15  -7  23   24.65    2.31
  15  -7 -23   22.24    2.22
  30   8 -22   30.32    2.67
  30  -8 -22   23.03    2.53
 -30  -8  22   25.15    2.33
  28   8 -20   44.67    3.00
  28  -8 -20   42.41    3.03
 -28  -8  20   40.93    2.88
  26   8 -18   52.33    3.04
  26  -8 -18   49.79    3.21
 -26  -8  18   47.02    3.07
  24   8 -16    0.14    0.72
  24  -8 -16    0.40    0.89
 -24  -8  16    0.74    0.78
  22   8 -14   24.10    1.76
 -22  -8  14   25.00    2.03
  22  -8 -14   24.75    2.13
  20   8 -12    8.03    0.99
  20  -8 -12    9.48    1.24
 -20  -8  12    8.77    1.18
  18   8 -10  212.63    9.12
 -18   8  10  230.46    9.45
  18  -8 -10  218.54    9.42
 -18  -8  10  213.99    9.37
  16   8  -8   62.38    2.83
 -16   8   8   59.52    3.11
  16  -8  -8   57.79    3.09
 -16  -8   8   61.48    3.12
 -14   8   6    9.17    1.03
  14   8  -6    7.09    0.69
  14  -8  -6    7.78    0.99
  14  -8  -6    8.85    0.63
 -14  -8   6    7.31    0.96
  12   8  -4   96.59    3.97
 -12   8   4   92.74    4.32
 -12  -8   4   91.23    4.32
  12  -8  -4   93.98    4.01
  10   8  -2    1.02    0.27
 -10   8   2    2.65    0.66
 -10  -8   2    2.27    0.60
  10  -8  -2    1.15    0.41
   8   8   0    7.57    0.53
  -8   8   0    7.79    0.93
   8  -8   0    6.56    0.76
  -8  -8   0    9.38    0.56
  -8  -8   0    6.39    0.86
  -6   8  -2    1.21    0.60
   6   8   2    2.02    0.31
   6  -8   2    1.45    0.48
  -6  -8  -2    1.32    0.50
  -6  -8  -2    1.65    0.30
  -4   8  -4    2.22    0.66
  -4  -8  -4    3.55    0.43
   4  -8   4    2.96    0.64
  -4  -8  -4    2.85    0.60
  -2   8  -6    2.47    0.70
  -2  -8  -6    3.13    0.48
  -2  -8  -6    2.65    0.58
   2  -8   6    3.27    0.71
   0   8  -8   18.31    1.59
   0  -8  -8   19.00    1.23
   0  -8   8   20.55    1.49
   0  -8  -8   20.81    1.39
   2   8 -10   -0.39    0.56
   2  -8 -10    0.10    0.43
   2  -8 -10   -0.32    0.44
  -2  -8  10    0.28    0.61
   4   8 -12   42.32    2.67
   4  -8 -12   48.19    2.38
  -4  -8  12   45.22    2.67
   4  -8 -12   45.64    2.43
   6   8 -14   71.44    3.81
   6  -8 -14   70.87    3.53
  -6  -8  14   70.28    3.78
   8   8 -16   18.74    1.88
  -8  -8  16   16.16    1.69
   8  -8 -16   13.87    1.49
  10   8 -18   20.55    2.16
  10  -8 -18   21.44    1.87
 -10  -8  18   16.03    1.84
  12   8 -20   11.18    1.74
 -12  -8  20   12.08    1.67
  12  -8 -20   12.31    1.55
  14   8 -22   -1.32    1.11
 -14  -8  22    0.23    1.17
  29   9 -21    7.46    1.52
 -29  -9  21   10.49    1.69
  29  -9 -21    8.67    1.69
  27   9 -19    5.70    1.24
  27  -9 -19    5.30    1.43
 -27  -9  19    6.00    1.28
  25   9 -17   12.47    1.46
 -25  -9  17   10.35    1.50
  25  -9 -17   13.13    1.70
  23   9 -15   83.43    4.08
  23  -9 -15   78.86    4.27
 -23  -9  15   81.99    4.24
  21   9 -13    1.23    0.66
  21  -9 -13    1.17    0.83
 -21  -9  13    0.29    0.76
 -19   9  11   31.30    2.14
  19   9 -11   30.20    1.83
 -19  -9  11   31.61    2.13
  19  -9 -11   30.37    2.19
 -17   9   9  218.19    9.45
  17   9  -9  220.71    9.11
  17  -9  -9  224.56    9.46
 -17  -9   9  212.58    9.43
 -15   9   7    3.43    0.86
  15   9  -7    5.24    0.66
 -15  -9   7    5.80    0.93
  15  -9  -7    3.38    0.80
 -13   9   5   63.86    3.23
  13   9  -5   65.69    2.85
  13  -9  -5   64.45    2.83
  13  -9  -5   62.06    3.22
 -13  -9   5   59.67    3.19
  11   9  -3  110.65    4.37
 -11   9   3   97.35    4.73
 -11  -9   3  102.41    4.74
  11  -9  -3  101.57    4.46
   9   9  -1    8.56    0.65
  -9   9   1    8.18    1.01
  -9  -9   1    9.36    1.02
   9  -9  -1    8.97    0.86
  -7   9  -1   31.09    1.93
  -7  -9  -1   33.03    1.86
   7  -9   1   28.01    1.72
  -5   9  -3    2.22    0.76
  -5  -9  -3    2.73    0.67
   5  -9   3    2.18    0.63
  -3   9  -5    4.96    0.94
   3  -9   5    4.24    0.76
  -3  -9  -5    3.93    0.72
  -1   9  -7    8.95    1.15
  -1  -9  -7   12.64    1.13
   1  -9   7    9.80    1.13
   1   9  -9   19.29    1.76
   1  -9  -9   25.07    1.55
  -1  -9   9   23.33    1.71
   3   9 -11   27.48    2.12
  -3  -9  11   33.12    2.17
   3  -9 -11   35.58    1.93
   5   9 -13   90.49    4.59
  -5  -9  13   89.89    4.52
   7   9 -15   47.09    2.97
  -7  -9  15   45.89    2.89
   9   9 -17   19.64    2.12
  -9  -9  17   21.62    2.14
  11   9 -19   22.22    2.34
 -11  -9  19   19.31    2.05
  13   9 -21   11.86    1.84
 -13  -9  21   10.19    1.78
  28  10 -20   -0.41    0.98
  28 -10 -20    1.03    1.18
 -28 -10  20    0.98    1.08
  26  10 -18    3.59    1.08
 -26 -10  18    2.83    1.18
  26 -10 -18    4.35    1.32
  24  10 -16   16.58    1.71
 -24 -10  16   21.64    2.04
  24 -10 -16   18.55    1.98
  22  10 -14   40.30    2.42
 -22 -10  14   44.40    2.82
  22 -10 -14   38.76    2.67
 -20  10  12    5.79    1.14
  20  10 -12    4.70    0.85
  20 -10 -12    4.77    1.07
 -20 -10  12    6.24    1.18
 -18  10  10   16.20    1.61
  18  10 -10   13.48    1.21
 -18 -10  10   16.33    1.60
  18 -10 -10   14.02    1.50
 -16  10   8   56.05    3.18
  16 -10  -8   58.24    3.16
 -16 -10   8   60.63    3.19
 -14  10   6    9.18    1.17
 -14 -10   6   11.17    1.26
  14 -10  -6   10.10    1.22
 -12  10   4   70.06    3.57
  12 -10  -4   70.15    3.18
 -12 -10   4   72.17    3.56
 -10  10   2   52.56    2.81
 -10 -10   2   52.25    2.76
  10 -10  -2   50.03    2.50
  -8  10   0    0.11    0.63
   8 -10   0   -0.01    0.47
  -8 -10   0   -0.95    0.54
  -6  10  -2    2.54    0.75
  -6 -10  -2    3.28    0.75
   6 -10   2    1.49    0.60
  -4  10  -4   76.03    3.82
   4 -10   4   78.05    3.68
  -4 -10  -4   74.36    3.65
  -2  10  -6   10.81    1.27
   2 -10   6    9.12    1.12
  -2 -10  -6    9.02    1.01
   0  10  -8   33.69    2.24
   0 -10  -8   34.84    2.06
   0 -10   8   35.77    2.21
   2  10 -10   12.27    1.44
   2 -10 -10    9.68    1.08
  -2 -10  10   12.01    1.40
   4  10 -12   11.57    1.48
  -4 -10  12    9.68    1.36
   6  10 -14    0.03    0.83
  -6 -10  14    0.42    0.88
   8  10 -16   48.59    3.26
  -8 -10  16   57.24    3.30
  10  10 -18    2.14    1.17
 -10 -10  18    2.99    1.22
  12  10 -20   10.54    1.74
 -12 -10  20    9.17    1.64
 -27 -11  19    2.73    1.34
  27 -11 -19    1.28    1.19
 -25 -11  17   14.03    1.81
  25 -11 -17   16.46    1.96
 -23 -11  15   11.10    1.64
  23 -11 -15   14.81    1.85
  21 -11 -13   34.81    2.46
 -21 -11  13   33.01    2.44
 -19  11  11   14.38    1.63
 -19 -11  11   15.18    1.68
  19 -11 -11   13.21    1.59
 -17  11   9    8.87    1.30
  17 -11  -9    8.52    1.27
 -17 -11   9   11.65    1.43
 -15  11   7    4.61    0.99
 -15 -11   7    4.44    1.02
  15 -11  -7    5.86    1.03
 -13  11   5   38.17    2.32
 -13 -11   5   39.26    2.35
  13 -11  -5   32.73    2.26
 -11  11   3    6.89    1.05
  11 -11  -3    7.09    0.80
 -11 -11   3    5.82    0.98
  -9  11   1   10.36    1.27
   9 -11  -1   14.56    1.17
  -9 -11   1   10.93    1.24
  -7  11  -1    0.29    0.64
  -7 -11  -1   -0.20    0.57
   7 -11   1   -0.22    0.53
  -5  11  -3    9.77    1.23
   5 -11   3   10.23    1.11
  -5 -11  -3    7.47    0.98
  -3  11  -5    0.09    0.75
   3 -11   5   -0.40    0.61
  -3 -11  -5    0.51    0.62
  -1  11  -7    4.96    1.03
   1 -11   7    3.95    0.90
  -1 -11  -7    4.91    0.86
   1  11  -9   -0.22    0.70
   1 -11  -9    1.25    0.67
  -1 -11   9    0.02    0.69
   3  11 -11    4.15    1.14
  -3 -11  11    2.37    0.94
   5  11 -13    3.06    1.09
  -5 -11  13    5.73    1.20
   7  11 -15   -0.46    0.99
  -7 -11  15   -0.23    0.93
   9  11 -17   13.26    1.84
  -9 -11  17   15.40    1.96
  11  11 -19    6.50    1.54
 -11 -11  19    4.89    1.48
  26 -12 -18    1.83    1.21
 -26 -12  18    1.07    1.17
 -24 -12  16    1.22    1.11
  24 -12 -16    2.90    1.21
 -22 -12  14    0.93    1.05
  22 -12 -14    2.52    1.10
 -20  12  12    0.31    0.92
  20 -12 -12   -1.26    0.79
 -20 -12  12   -0.21    0.88
 -18  12  10    3.38    1.06
  18 -12 -10    1.55    1.02
 -18 -12  10    3.75    1.09
 -16  12   8   18.23    1.82
  16 -12  -8   16.33    1.72
 -16 -12   8   17.91    1.76
 -14  12   6    6.88    1.18
 -14 -12   6   10.36    1.42
  14 -12  -6    7.15    1.20
 -12  12   4   -0.26    0.69
  12 -12  -4    0.42    0.72
 -12 -12   4   -0.66    0.69
 -10  12   2   16.50    1.62
 -10 -12   2   19.49    1.74
  10 -12  -2   17.98    1.35
  -8  12   0   24.57    2.05
   8 -12   0   24.77    1.65
  -8 -12   0   24.55    1.96
  -6  12  -2   10.85    1.35
  -6 -12  -2    8.96    1.14
   6 -12   2   10.40    1.18
  -4  12  -4   -0.63    0.66
   4 -12   4    0.68    0.70
  -4 -12  -4    0.19    0.68
  -2  12  -6   32.54    2.34
  -2 -12  -6   32.92    2.07
   2 -12   6   31.41    2.13
   0  12  -8   45.31    2.74
   0 -12   8   40.41    2.67
   0 -12  -8   41.00    2.41
   2  12 -10    3.68    1.09
  -2 -12  10    1.66    0.93
   4  12 -12    0.23    0.90
  -4 -12  12    0.82    0.89
   6  12 -14   48.37    3.19
  -6 -12  14   49.45    3.17
   8  12 -16   23.56    2.42
  -8 -12  16   21.40    2.21
  10  12 -18    0.77    1.28
 -10 -12  18    1.18    1.20
 -23 -13  15   17.47    2.10
  23 -13 -15   17.49    2.14
  21 -13 -13   22.46    2.31
 -21 -13  13   23.47    2.29
 -19  13  11   16.73    1.94
 -19 -13  11   16.05    1.84
  19 -13 -11   15.42    1.82
 -17  13   9   35.02    2.55
 -17 -13   9   37.36    2.51
  17 -13  -9   26.83    2.41
 -15  13   7  125.91    5.89
  15 -13  -7  113.31    5.80
 -15 -13   7  129.13    5.95
 -13  13   5   16.49    1.74
 -13 -13   5   15.15    1.73
  13 -13  -5   16.91    1.79
 -11  13   3   34.97    2.31
 -11 -13   3   32.00    2.26
  -9  13   1   23.62    2.03
  -9 -13   1   22.94    1.92
   9 -13  -1   21.31    1.56
  -7  13  -1   13.15    1.52
   7 -13   1   12.60    1.33
  -7 -13  -1   17.78    1.64
  -5  13  -3   90.28    4.50
  -5 -13  -3   84.27    4.28
   5 -13   3   89.04    4.29
  -3  13  -5   22.59    2.00
  -3 -13  -5   19.86    1.70
   3 -13   5   19.47    1.74
  -1  13  -7    7.85    1.32
   1 -13   7    7.08    1.25
   1  13  -9  141.22    6.87
  -1 -13   9  152.38    6.86
   3  13 -11    1.92    1.13
  -3 -13  11    0.22    0.92
   5  13 -13  138.49    6.52
  -5 -13  13  125.41    6.39
   7  13 -15   16.57    2.08
  -7 -13  15   21.00    2.29
  -9 -13  17   14.29    2.08
 -22 -14  14    8.83    1.64
  22 -14 -14    8.62    1.71
 -20  14  12   22.57    2.26
  20 -14 -12   19.47    2.23
 -20 -14  12   22.06    2.26
 -18  14  10   21.02    2.19
 -18 -14  10   14.61    1.89
  18 -14 -10   15.48    1.84
 -16  14   8  103.32    5.24
 -16 -14   8  105.48    5.28
  16 -14  -8  101.34    5.26
 -14  14   6    0.06    0.87
 -14 -14   6    0.49    0.93
  14 -14  -6    0.08    0.86
 -12  14   4   16.47    1.76
  12 -14  -4   13.78    1.69
 -12 -14   4   15.91    1.72
 -10  14   2   17.67    1.79
 -10 -14   2   14.50    1.63
  -8  14   0   11.37    1.50
  -8 -14   0   10.60    1.44
   8 -14   0   13.16    1.47
  -6  14  -2    0.77    0.97
  -6 -14  -2    2.48    0.83
   6 -14   2    1.67    0.82
  -4  14  -4    3.22    1.05
  -4 -14  -4    5.74    1.10
   4 -14   4    4.45    0.99
  -2  14  -6   -0.56    0.97
   2 -14   6    0.05    0.87
   0  14  -8   51.77    3.13
   0 -14   8   45.69    3.05
   2  14 -10    0.92    1.11
  -2 -14  10    1.79    1.04
   4  14 -12    5.77    1.40
  -4 -14  12    7.93    1.47
   6  14 -14   67.66    4.18
  -6 -14  14   76.72    4.30
 -19  15  11   13.90    1.98
  19 -15 -11   10.43    1.68
 -19 -15  11   11.93    1.81
 -17  15   9    0.99    1.17
  17 -15  -9    0.92    1.05
 -17 -15   9   -0.87    1.13
 -15  15   7   21.63    2.14
 -15 -15   7   19.81    2.12
  15 -15  -7   20.88    2.14
 -13  15   5    1.05    1.08
  13 -15  -5    0.64    1.08
 -13 -15   5    1.65    1.10
 -11  15   3    1.05    0.95
 -11 -15   3    0.01    1.00
  11 -15  -3    1.20    1.00
  -9  15   1    4.80    1.23
  -9 -15   1    3.01    1.02
  -7  15  -1   33.42    2.51
  -7 -15  -1   28.86    2.20
  -5  15  -3    1.72    0.97
  -5 -15  -3   -1.04    0.69
   5 -15   3   -0.22    0.80
  -3  15  -5    2.65    1.09
   3 -15   5    7.16    1.27
  -1  15  -7   -0.03    1.03
   1 -15   7    0.26    0.87
   1  15  -9   17.29    2.01
  -1 -15   9   18.99    1.97
   3  15 -11    0.19    1.04
  -3 -15  11    1.55    1.24
 -16  16   8    1.77    1.16
 -16 -16   8    1.41    1.30
  16 -16  -8    4.94    1.44
 -14  16   6   12.41    1.76
 -14 -16   6   12.18    1.81
  14 -16  -6   15.72    1.94
 -12  16   4   17.13    1.96
 -12 -16   4   14.07    1.80
  12 -16  -4   15.37    1.95
 -10  16   2   13.87    1.79
  10 -16  -2   15.31    1.89
 -10 -16   2   12.46    1.68
  -8  16   0    9.31    1.52
  -8 -16   0    9.50    1.55
  -6  16  -2    3.12    1.30
  -6 -16  -2    2.63    1.07
  -4  16  -4    4.87    1.35
   4 -16   4    4.28    1.17
  -2  16  -6   -0.48    1.10
   2 -16   6    0.17    1.01
   0  16  -8    1.73    1.25
   0 -16   8    2.34    1.21
  -9  17   1    2.78    1.28
  -9 -17   1    2.51    1.18
  -7  17  -1   -0.90    1.09
  -7 -17  -1    0.22    1.03
  34   0 -25    0.07    1.22
  32   0 -23   -0.55    1.04
  30   0 -21    0.52    1.00
  28   0 -19   -0.50    0.85
  26   0 -17   -0.08    0.74
 -24   0  15   -0.43    0.40
  24   0 -15   -0.72    0.62
  22   0 -13    0.01    0.51
 -22   0  13   -0.11    0.36
  20   0 -11    0.30    0.55
 -20   0  11    0.37    0.37
  18   0  -9   -0.01    0.45
 -18   0   9   -0.18    0.11
 -16   0   7    0.04    0.26
  16   0  -7    0.63    0.39
 -14   0   5    0.17    0.29
  14   0  -5    0.14    0.27
 -12   0   3   -0.29    0.25
 -12   0   3   -0.13    0.07
  12   0  -3   -0.01    0.21
 -10   0   1   -0.36    0.31
 -10   0   1   -0.26    0.20
  -8   0  -1   -0.06    0.17
  -8   0  -1   -0.24    0.25
  -6   0  -3   -0.26    0.26
  -6   0  -3    0.03    0.18
  -4   0  -5   -0.03    0.22
   4   0   5    0.18    0.34
  -4   0  -5   -0.01    0.31
  -2   0  -7    0.06    0.34
   2   0   7    0.20    0.36
  -2   0  -7   -0.19    0.28
   0   0  -9    0.45    0.35
   0   0   9    0.20    0.43
   0   0  -9    0.28    0.37
  -2   0  11    0.62    0.50
   2   0 -11   -0.47    0.36
   2   0 -11    0.06    0.44
   4   0 -13    0.16    0.48
  -4   0  13    0.60    0.51
   6   0 -15   -0.17    0.60
  -6   0  15    0.54    0.52
  -8   0  17   -0.25    0.52
   8   0 -17   -0.63    0.66
  10   0 -19   -0.47    0.78
 -10   0  19    0.07    0.58
  12   0 -21    0.56    0.88
 -12   0  21   -0.62    0.69
  14   0 -23   -0.06    1.01
  16   0 -25   -0.81    1.09
  33   1 -24   12.14    1.93
  33  -1 -24   12.03    1.90
  31   1 -22   -1.40    0.88
  31  -1 -22    1.73    1.11
  29   1 -20    2.43    1.05
  29  -1 -20    1.49    1.05
  27   1 -18    4.87    1.21
  27  -1 -18    6.97    1.28
  25   1 -16  141.40    6.48
  25  -1 -16  135.37    6.44
 -25  -1  16  138.51    6.01
 -23   1  14   19.85    1.24
  23   1 -14   20.44    1.74
  23  -1 -14   21.34    1.80
 -21   1  12   33.64    1.70
  21   1 -12   33.95    2.09
  21  -1 -12   31.73    2.02
  19   1 -10   20.24    1.47
 -19   1  10   22.52    1.24
  19  -1 -10   20.30    1.47
 -19  -1  10   22.67    1.31
 -17   1   8    7.29    0.69
  17   1  -8    8.94    0.90
  17  -1  -8    8.25    0.87
 -17  -1   8    7.56    0.75
  15   1  -6    4.37    0.54
  15  -1  -6    4.44    0.57
 -15  -1   6    3.75    0.52
 -13   1   4    8.88    0.75
  13   1  -4    9.21    0.66
 -13   1   4    9.06    0.68
 -13  -1   4    9.15    0.80
  13  -1  -4    9.25    0.76
 -11   1   2   40.83    2.08
 -11   1   2   44.99    2.01
  11   1  -2   44.28    1.94
 -11  -1   2   44.36    1.94
 -11  -1   2   46.49    2.15
  11  -1  -2   43.16    2.01
  -9   1   0   14.83    0.86
  -9   1   0   15.58    0.98
  -9  -1   0   15.81    1.01
  -9  -1   0   15.34    0.77
  -7   1  -2  104.04    4.56
  -7   1  -2  108.99    4.43
   7  -1   2  102.44    4.60
  -7  -1  -2   99.72    4.31
  -7  -1  -2  115.85    4.63
  -5   1  -4   11.67    0.86
  -5   1  -4   10.72    0.73
   5  -1   4   10.39    0.94
  -5  -1  -4   11.46    0.67
  -5  -1  -4   10.99    0.93
   3   1   6    4.55    0.63
  -3   1  -6    4.25    0.58
  -3   1  -6    3.61    0.52
   3  -1   6    3.88    0.62
  -3  -1  -6    3.97    0.57
  -3  -1  -6    2.17    0.35
  -1   1  -8  166.46    6.97
   1   1   8  167.88    7.02
  -1   1  -8  163.37    6.93
   1  -1   8  168.40    7.02
  -1  -1  -8  155.38    6.86
  -1  -1  -8  166.52    6.95
  -1   1  10   12.14    1.07
   1   1 -10   12.18    1.07
   1  -1 -10   10.56    0.96
  -1  -1  10   11.90    1.09
   1  -1 -10   10.66    0.97
  -3   1  12   79.67    3.64
   3   1 -12   76.16    3.69
  -3  -1  12   72.40    3.61
   3  -1 -12   81.16    3.65
   3  -1 -12   74.74    3.52
  -5   1  14   31.65    1.96
   5   1 -14   34.73    2.14
   5  -1 -14   40.22    2.19
  -5  -1  14   34.67    2.05
  -7   1  16   -0.19    0.55
   7   1 -16    0.81    0.66
  -7  -1  16    0.49    0.63
   7  -1 -16    0.40    0.68
   9   1 -18    8.22    1.25
  -9   1  18    6.90    1.01
   9  -1 -18    3.92    0.98
  -9  -1  18    5.99    1.02
 -11   1  20   18.63    1.65
  11   1 -20   23.71    2.11
 -11  -1  20   21.34    1.81
  11  -1 -20   20.32    1.94
  13   1 -22   -0.06    0.86
  13  -1 -22    1.22    1.03
 -13  -1  22   -0.02    0.80
  15   1 -24   -1.17    1.06
  15  -1 -24   -1.19    1.05
  34   2 -25   16.46    2.23
  34  -2 -25   19.75    2.38
  32   2 -23   15.78    2.04
  32  -2 -23   17.10    2.13
  30   2 -21   27.12    2.58
  30  -2 -21   28.50    2.59
  28   2 -19    0.03    0.92
  28  -2 -19    0.67    0.90
  26   2 -17   46.91    2.89
  26  -2 -17   45.15    2.85
 -26  -2  17   44.11    2.43
  24   2 -15   54.61    3.10
 -24  -2  15   55.13    2.75
  24  -2 -15   52.93    3.05
  22   2 -13   28.23    1.87
 -22   2  13   26.96    1.54
  22  -2 -13   27.12    1.88
 -22  -2  13   28.73    1.67
  20   2 -11   12.54    1.24
 -20   2  11   14.29    0.88
  20  -2 -11   11.17    1.17
 -20  -2  11   13.00    1.09
 -18   2   9   74.64    3.28
  18   2  -9   76.61    3.53
 -18  -2   9   75.21    3.41
  18  -2  -9   73.28    3.54
 -16   2   7  114.39    4.93
 -16   2   7  118.63    5.10
  16   2  -7  118.83    5.06
 -16  -2   7  116.32    5.04
  16  -2  -7  117.34    5.10
  14   2  -5    1.69    0.36
 -14   2   5    0.84    0.32
 -14   2   5    0.35    0.31
  14  -2  -5    0.95    0.37
 -14  -2   5    0.76    0.38
  12   2  -3  114.11    4.53
 -12   2   3  110.15    4.64
 -12   2   3  104.40    4.63
 -12  -2   3  114.16    4.72
  12  -2  -3  103.25    4.62
  10   2  -1  552.40   20.71
 -10   2   1  528.44   20.88
 -10   2   1  514.73   20.93
 -10  -2   1  505.81   20.98
  10  -2  -1  511.66   20.97
  -8   2  -1    3.56    0.44
  -8   2  -1    3.31    0.49
  -8  -2  -1    3.81    0.28
   8  -2   1    4.74    0.60
  -8  -2  -1    3.62    0.55
  -6   2  -3  116.32    4.81
  -6   2  -3  105.87    4.70
  -6  -2  -3  100.31    4.51
  -6  -2  -3  119.65    4.86
   6  -2   3  121.64    4.88
  -4   2  -5    2.65    0.49
  -4   2  -5    3.28    0.54
  -4  -2  -5    2.94    0.37
  -4  -2  -5    2.70    0.54
   4  -2   5    2.27    0.50
  -2   2  -7   18.62    1.17
   2   2   7   15.58    1.22
  -2   2  -7   18.04    1.18
   2  -2   7   20.67    1.28
  -2  -2  -7   19.67    1.19
  -2  -2  -7   17.63    1.06
   0   2  -9    8.69    0.90
   0   2   9    7.07    0.85
   0  -2  -9    6.86    0.74
   0  -2  -9    7.89    0.81
   0  -2   9    8.02    0.88
  -2   2  11    1.70    0.54
   2   2 -11    1.65    0.55
   2  -2 -11    1.11    0.49
  -2  -2  11    0.25    0.49
   2  -2 -11    1.23    0.46
  -4   2  13   12.78    1.15
   4   2 -13    9.85    1.15
   4  -2 -13   11.16    1.01
  -4  -2  13   12.39    1.19
   4  -2 -13   12.97    1.21
   6   2 -15    1.35    0.67
  -6   2  15    2.04    0.68
  -6  -2  15    3.01    0.74
   6  -2 -15    0.77    0.65
   8   2 -17   72.47    3.92
  -8   2  17   77.86    3.68
  -8  -2  17   73.61    3.75
   8  -2 -17   80.68    3.89
  10   2 -19    2.89    1.02
 -10   2  19    4.20    0.84
  10  -2 -19    2.24    0.96
 -10  -2  19    1.77    0.84
  12   2 -21   79.89    4.47
 -12  -2  21   82.50    4.20
  12  -2 -21   83.28    4.39
  14   2 -23   25.86    2.43
  14  -2 -23   26.43    2.40
 -14  -2  23   24.66    2.14
  16   2 -25    3.15    1.32
  16  -2 -25    2.33    1.32
  33   3 -24   10.42    1.95
  33  -3 -24   14.02    2.14
  31   3 -22    2.63    1.29
  31  -3 -22    4.11    1.38
  29   3 -20    1.05    1.04
  29  -3 -20    1.21    1.02
  27   3 -18   36.78    2.50
 -27  -3  18   34.26    2.20
  27  -3 -18   37.49    2.58
  25   3 -16   44.85    2.76
 -25  -3  16   42.52    2.42
  25  -3 -16   45.48    2.75
  23   3 -14   26.11    1.86
 -23  -3  14   24.00    1.59
  23  -3 -14   26.21    1.88
  21   3 -12    7.53    1.01
 -21  -3  12    7.34    0.86
  21  -3 -12    6.65    0.98
  19   3 -10   17.39    1.26
 -19   3  10   17.32    0.99
  19  -3 -10   17.31    1.33
 -19  -3  10   19.82    1.29
 -17   3   8   12.49    0.80
  17   3  -8   12.90    1.06
 -17   3   8   13.61    1.14
  17  -3  -8   10.21    1.03
 -17  -3   8   13.34    1.07
 -15   3   6   12.82    0.82
 -15   3   6   15.81    1.07
  15   3  -6   12.22    0.89
  15  -3  -6   12.64    0.97
 -15  -3   6   15.82    1.06
 -13   3   4    3.59    0.52
  13   3  -4    2.94    0.38
 -13   3   4    2.79    0.42
 -13  -3   4    2.86    0.50
  13  -3  -4    1.90    0.39
  13  -3  -4    2.16    0.47
  11   3  -2    6.21    0.39
 -11   3   2    6.45    0.60
 -11   3   2    5.02    0.58
  11  -3  -2    5.29    0.58
 -11  -3   2    5.25    0.63
  -9   3   0  178.02    7.09
  -9   3   0  169.44    7.08
   9  -3   0  176.84    7.14
  -9  -3   0  159.10    7.14
  -7   3  -2    7.89    0.72
  -7   3  -2    7.57    0.69
  -7  -3  -2    7.80    0.77
   7  -3   2    8.22    0.76
  -7  -3  -2    6.82    0.35
  -5   3  -4   30.79    1.62
  -5   3  -4   28.47    1.60
   5  -3   4   28.01    1.64
  -5  -3  -4   30.92    1.66
  -5  -3  -4   32.12    1.37
  -3   3  -6    3.28    0.57
  -3  -3  -6    4.09    0.45
  -3  -3  -6    4.44    0.62
   3  -3   6    4.50    0.66
  -1   3  -8  118.09    5.17
  -1  -3  -8  118.07    4.99
  -1  -3  -8  120.10    5.11
   1  -3   8  113.12    5.17
  -1   3  10    6.47    0.81
   1   3 -10    9.41    1.00
   1  -3 -10    6.38    0.76
   1  -3 -10    9.62    0.91
  -1  -3  10    7.47    0.91
  -3   3  12   30.39    1.78
   3   3 -12   30.44    1.92
  -3  -3  12   31.62    1.87
   3  -3 -12   27.06    1.65
   3  -3 -12   30.33    1.78
  -5   3  14   42.05    2.21
   5   3 -14   41.52    2.40
  -5  -3  14   36.60    2.26
   5  -3 -14   40.28    2.30
   5  -3 -14   39.28    2.12
   7   3 -16    4.29    0.94
  -7   3  16    3.69    0.76
  -7  -3  16    4.25    0.90
   7  -3 -16    3.87    0.84
  -9   3  18    2.08    0.68
   9   3 -18    1.68    0.95
   9  -3 -18    2.25    0.86
  -9  -3  18    1.70    0.87
  11   3 -20   19.24    2.00
 -11  -3  20   15.93    1.62
  11  -3 -20   14.28    1.64
  13   3 -22    6.43    1.45
  13  -3 -22    5.72    1.32
 -13  -3  22    4.92    1.20
  15   3 -24   -0.22    0.99
  15  -3 -24   -0.18    1.05
 -15  -3  24    0.82    0.99
  32   4 -23    6.90    1.58
  32  -4 -23    9.55    1.71
  30   4 -21    8.38    1.61
  30  -4 -21    7.96    1.62
  28   4 -19    0.43    0.95
 -28  -4  19   -0.78    0.67
  28  -4 -19    1.61    0.96
  26   4 -17    0.87    0.82
 -26  -4  17    0.02    0.56
  26  -4 -17    1.95    1.01
  24   4 -15    1.35    0.75
  24  -4 -15    1.59    0.82
 -24  -4  15    1.10    0.64
  22   4 -13   16.03    1.47
 -22  -4  13   16.12    1.36
  22  -4 -13   12.56    1.36
  20   4 -11   42.89    2.32
 -20  -4  11   44.87    2.33
  20  -4 -11   43.07    2.43
  18   4  -9   -0.03    0.37
 -18   4   9   -0.42    0.41
 -18   4   9    0.33    0.22
 -18  -4   9    0.02    0.40
  18  -4  -9    0.66    0.53
  18  -4  -9    0.29    0.22
  16   4  -7   30.78    1.62
 -16   4   7   31.61    1.77
 -16   4   7   31.99    1.47
  16  -4  -7   32.17    1.49
 -16  -4   7   30.09    1.73
  16  -4  -7   28.96    1.73
 -14   4   5    0.98    0.47
 -14   4   5    1.23    0.30
  14   4  -5    1.88    0.33
 -14  -4   5    1.06    0.44
  14  -4  -5    1.08    0.31
  14  -4  -5    0.57    0.41
 -12   4   3    0.29    0.24
  12   4  -3    0.37    0.17
 -12   4   3    0.05    0.31
  12  -4  -3    0.41    0.27
 -12  -4   3    0.27    0.34
 -10   4   1    7.08    0.65
 -10   4   1    8.44    0.76
  10  -4  -1    7.64    0.70
 -10  -4   1    8.59    0.81
  -8   4  -1   37.08    1.87
  -8   4  -1   37.67    1.91
   8  -4   1   38.01    1.92
  -8  -4  -1   40.68    1.99
  -6   4  -3   29.78    1.59
   6  -4   3   30.42    1.63
  -6  -4  -3   29.15    1.23
  -6  -4  -3   28.90    1.63
  -4   4  -5    1.36    0.45
  -4  -4  -5    0.85    0.42
  -4  -4  -5    2.25    0.31
   4  -4   5    2.27    0.52
  -2   4  -7   21.18    1.39
   2  -4   7   22.27    1.42
  -2  -4  -7   21.99    1.38
  -2  -4  -7   21.54    1.18
   0   4  -9    1.43    0.55
   0  -4  -9    1.85    0.44
   0  -4   9    1.65    0.58
   0  -4  -9    1.40    0.47
   2   4 -11    3.18    0.73
  -2   4  11    3.49    0.69
  -2  -4  11    4.82    0.81
   2  -4 -11    2.64    0.50
   2  -4 -11    3.96    0.62
   4   4 -13   22.71    1.62
  -4   4  13   18.65    1.37
  -4  -4  13   16.42    1.51
   4  -4 -13   19.39    1.42
   4  -4 -13   18.89    1.32
   6   4 -15    4.25    0.95
  -6   4  15    5.69    0.82
  -6  -4  15    4.09    0.89
   6  -4 -15    3.65    0.84
   6  -4 -15    4.78    0.74
   8   4 -17   -0.25    0.68
  -8   4  17    0.32    0.33
   8  -4 -17    1.38    0.74
  -8  -4  17    1.28    0.86
  10   4 -19   -0.53    0.79
  10  -4 -19    0.75    0.82
 -10  -4  19    0.00    0.81
  12   4 -21   -0.55    0.86
 -12  -4  21    0.69    0.85
  12  -4 -21   -0.62    0.83
  14   4 -23    0.35    1.04
  14  -4 -23   -0.48    0.96
 -14  -4  23    0.47    0.88
  16   4 -25    0.97    1.32
  16  -4 -25    0.43    1.02
 -16  -4  25   -0.28    0.90
  33   5 -24    8.48    1.68
  33  -5 -24    3.05    1.56
  31   5 -22    2.04    1.25
  31  -5 -22    2.19    1.27
  29   5 -20   17.67    1.98
  29  -5 -20   14.64    1.87
 -29  -5  20   14.45    1.60
  27   5 -18    7.61    1.35
 -27  -5  18    7.72    1.13
  27  -5 -18    7.76    1.34
  25   5 -16    8.23    1.20
 -25  -5  16    5.82    0.98
  25  -5 -16    7.79    1.33
  23   5 -14    0.97    0.61
  23  -5 -14    2.18    0.82
  21   5 -12   90.85    4.25
  21  -5 -12   88.71    4.36
 -21  -5  12   92.95    4.28
  19   5 -10   50.70    2.57
  19  -5 -10   49.68    2.70
 -19  -5  10   52.92    2.66
 -17   5   8   14.61    1.25
  17   5  -8   14.53    1.02
  17  -5  -8   14.14    0.77
  17  -5  -8   16.58    1.34
 -17  -5   8   12.53    1.16
  15   5  -6   94.44    3.95
 -15   5   6   90.14    4.17
 -15  -5   6   92.64    4.18
  15  -5  -6   95.30    3.88
  15  -5  -6   87.55    4.15
  13   5  -4   12.47    0.70
 -13   5   4   13.59    1.01
  13  -5  -4   12.32    0.81
  13  -5  -4   12.53    1.08
 -13  -5   4   12.85    1.08
 -11   5   2    3.49    0.58
  11   5  -2    4.71    0.28
 -11  -5   2    4.15    0.63
  11  -5  -2    3.95    0.52
  -9   5   0   75.84    3.51
   9  -5   0   80.89    3.47
  -9  -5   0   76.40    3.54
  -7   5  -2   87.53    3.84
  -7  -5  -2   83.36    3.84
   7  -5   2   84.73    3.80
  -5   5  -4   16.73    1.14
  -5  -5  -4   15.56    1.10
   5  -5   4   14.82    1.11
  -5  -5  -4   15.85    0.78
  -3   5  -6    0.97    0.49
  -3  -5  -6    0.64    0.44
  -3  -5  -6    0.75    0.27
   3  -5   6    0.59    0.46
  -1   5  -8  174.36    7.27
   1  -5   8  160.99    7.20
  -1  -5  -8  166.83    7.12
  -1  -5  -8  169.16    6.97
   1   5 -10    3.48    0.76
   1  -5 -10    3.59    0.60
  -1  -5  10    3.54    0.72
   1  -5 -10    3.31    0.63
  -3   5  12   74.83    3.52
   3   5 -12   78.03    3.77
  -3  -5  12   70.99    3.63
   3  -5 -12   72.31    3.43
   5   5 -14    0.97    0.80
  -5   5  14    1.31    0.52
   5  -5 -14    0.63    0.51
   5  -5 -14    1.02    0.62
  -5  -5  14    1.58    0.74
   7   5 -16    0.26    0.84
  -7   5  16    0.47    0.47
   7  -5 -16    0.38    0.52
   7  -5 -16    0.13    0.67
  -7  -5  16    0.03    0.71
   9   5 -18   40.61    2.71
   9  -5 -18   35.69    2.40
  -9  -5  18   37.75    2.47
  11   5 -20    2.94    1.10
 -11  -5  20    1.43    1.00
  11  -5 -20    2.59    0.90
  13   5 -22    4.28    1.29
  13  -5 -22    3.49    1.18
 -13  -5  22    2.08    1.12
  15   5 -24    0.95    1.16
 -15  -5  24    0.20    0.92
  15  -5 -24    0.31    1.09
  32   6 -23    5.94    1.57
  32  -6 -23    3.11    1.35
  30   6 -21    2.13    1.18
 -30  -6  21    1.37    0.90
  30  -6 -21    2.56    1.26
  28   6 -19   -0.24    0.80
  28  -6 -19    0.45    0.99
 -28  -6  19    0.97    0.83
  26   6 -17    9.36    1.30
 -26  -6  17   11.95    1.43
  26  -6 -17    9.03    1.45
  24   6 -15   67.42    3.45
 -24  -6  15   63.45    3.41
  24  -6 -15   67.13    3.60
  22   6 -13    2.12    0.71
  22  -6 -13    1.85    0.87
 -22  -6  13    3.90    0.89
  20   6 -11   24.64    1.59
  20  -6 -11   24.30    1.74
 -20  -6  11   25.58    1.69
  18   6  -9  126.91    5.47
 -18   6   9  119.83    5.68
  18  -6  -9  129.44    5.71
 -18  -6   9  133.18    5.70
  16   6  -7   15.00    0.99
 -16   6   7   15.44    1.30
  16  -6  -7   14.30    0.81
 -16  -6   7   16.64    1.36
  16  -6  -7   15.47    1.32
 -14   6   5    4.29    0.68
  14   6  -5    3.29    0.41
 -14  -6   5    3.62    0.71
  14  -6  -5    3.83    0.44
  14  -6  -5    3.73    0.67
  12   6  -3    4.13    0.35
 -12   6   3    4.42    0.70
  12  -6  -3    4.56    0.53
 -12  -6   3    3.79    0.64
 -10   6   1   75.73    3.70
 -10  -6   1   89.15    3.78
  10  -6  -1   80.82    3.59
  -8   6  -1    9.07    0.93
   8  -6   1    7.83    0.81
  -8  -6  -1    9.31    0.94
  -6   6  -3    9.75    0.96
  -6  -6  -3    8.94    0.91
  -6  -6  -3   10.81    0.53
   6  -6   3    9.06    0.90
  -4   6  -5    1.41    0.52
   4  -6   5    0.69    0.44
  -4  -6  -5   -0.07    0.37
  -4  -6  -5    0.63    0.26
  -2   6  -7   47.41    2.39
   2  -6   7   39.76    2.27
  -2  -6  -7   40.77    2.01
  -2  -6  -7   45.30    2.26
   0   6  -9   15.16    1.41
   0  -6  -9   19.82    1.17
   0  -6   9   15.50    1.40
   0  -6  -9   18.00    1.28
   2   6 -11    4.46    0.85
   2  -6 -11    2.62    0.61
   2  -6 -11    2.83    0.60
  -2  -6  11    3.18    0.77
   4   6 -13    4.36    0.94
   4  -6 -13    1.50    0.54
   4  -6 -13    4.09    0.68
  -4  -6  13    5.11    1.00
  -6   6  15   16.33    1.33
   6   6 -15   12.62    1.52
   6  -6 -15   17.04    1.50
  -6  -6  15   16.60    1.66
   6  -6 -15   16.43    1.29
   8   6 -17   20.21    1.98
   8  -6 -17   21.42    1.81
  -8  -6  17   22.02    1.93
  10   6 -19    0.16    0.90
 -10  -6  19   -0.06    0.82
  10  -6 -19    0.84    0.84
  12   6 -21   28.25    2.65
 -12  -6  21   34.13    2.47
  12  -6 -21   36.05    2.51
  14   6 -23   -0.51    1.04
  14  -6 -23    0.04    0.98
 -14  -6  23    3.80    1.29
  31   7 -22   31.84    2.73
  31  -7 -22   36.04    3.06
 -31  -7  22   33.35    2.71
  29   7 -20    0.96    0.90
  29  -7 -20   -0.85    0.92
 -29  -7  20    1.33    0.96
  27   7 -18    8.59    1.36
  27  -7 -18    9.22    1.54
 -27  -7  18   10.56    1.40
  25   7 -16    2.27    0.84
  25  -7 -16    2.01    0.94
 -25  -7  16    2.47    0.88
  23   7 -14    5.92    0.95
 -23  -7  14    3.98    0.93
  23  -7 -14    4.28    0.99
  21   7 -12    2.13    0.63
 -21  -7  12    2.40    0.77
  21  -7 -12    2.56    0.83
 -19   7  10   39.80    2.34
  19   7 -10   39.57    2.11
 -19  -7  10   42.18    2.33
  19  -7 -10   36.55    2.29
 -17   7   8    8.28    1.03
  17   7  -8    9.77    0.85
  17  -7  -8    7.20    0.98
 -17  -7   8    7.82    1.01
 -15   7   6   98.59    4.56
  15   7  -6  101.89    4.22
  15  -7  -6   96.89    4.15
  15  -7  -6   96.35    4.54
 -15  -7   6  103.46    4.58
  13   7  -4    7.15    0.55
 -13   7   4    6.35    0.84
  13  -7  -4    7.42    0.65
 -13  -7   4    7.77    0.91
  11   7  -2  108.74    4.42
 -11   7   2  111.65    4.89
 -11  -7   2  108.73    4.88
  11  -7  -2  108.13    4.67
   9   7   0  212.13    8.40
  -9   7   0  215.89    8.92
  -9  -7   0  212.20    8.40
  -9  -7   0  212.50    8.90
   9  -7   0  206.07    8.75
  -7   7  -2    6.58    0.83
  -7  -7  -2    5.95    0.39
   7  -7   2    5.59    0.73
  -7  -7  -2    5.79    0.78
  -5   7  -4   10.68    1.09
   5  -7   4   11.84    1.05
  -5  -7  -4   10.94    0.67
  -5  -7  -4   12.43    1.10
  -3   7  -6    2.97    0.71
  -3  -7  -6    4.34    0.49
  -3  -7  -6    3.37    0.68
   3  -7   6    2.60    0.69
  -1   7  -8   38.22    2.30
  -1  -7  -8   37.48    2.15
  -1  -7  -8   43.37    2.03
   1  -7   8   42.27    2.33
   1   7 -10    1.10    0.67
  -1  -7  10    1.32    0.69
   1  -7 -10    0.72    0.50
   1  -7 -10    1.06    0.50
   3   7 -12    0.35    0.65
  -3  -7  12   -0.40    0.60
   3  -7 -12    1.01    0.57
   3  -7 -12    0.54    0.51
  -5   7  14    4.59    0.93
   5   7 -14    4.96    1.03
   5  -7 -14    4.91    0.82
   5  -7 -14    4.83    0.76
  -5  -7  14    5.38    1.03
   7   7 -16   22.32    2.15
  -7  -7  16   21.97    2.01
   7  -7 -16   24.90    1.79
   9   7 -18    3.70    1.12
   9  -7 -18    2.92    0.94
  -9  -7  18    3.33    1.06
  11   7 -20    7.19    1.43
 -11  -7  20    1.29    1.03
  11  -7 -20    3.84    1.04
  13   7 -22   44.78    3.31
 -13  -7  22   43.94    3.00
  13  -7 -22   45.66    3.26
  30   8 -21    3.69    1.26
 -30  -8  21    1.94    1.05
  30  -8 -21    2.94    1.28
  28   8 -19   13.63    1.71
 -28  -8  19   11.24    1.56
  28  -8 -19   10.56    1.69
  26   8 -17    5.14    1.13
 -26  -8  17    6.86    1.22
  26  -8 -17    6.63    1.40
  24   8 -15   24.03    1.94
  24  -8 -15   24.56    2.21
 -24  -8  15   23.94    2.03
  22   8 -13    3.04    0.75
  22  -8 -13    3.37    1.01
 -22  -8  13    3.12    0.99
  20   8 -11   13.61    1.20
 -20   8  11   13.14    1.44
  20  -8 -11   11.62    1.45
 -20  -8  11   15.78    1.50
 -18   8   9   13.61    1.37
  18   8  -9   12.93    1.06
  18  -8  -9   13.99    1.38
 -18  -8   9   13.25    1.36
 -16   8   7   81.46    3.78
  16   8  -7   77.28    3.39
 -16  -8   7   76.48    3.75
  16  -8  -7   71.40    3.70
 -14   8   5    3.73    0.75
  14   8  -5    4.59    0.50
  14  -8  -5    4.68    0.81
 -14  -8   5    3.67    0.76
  14  -8  -5    4.41    0.52
  12   8  -3    2.60    0.33
 -12   8   3    0.97    0.56
 -12  -8   3    0.95    0.56
  12  -8  -3    1.23    0.41
 -10   8   1    1.05    0.54
 -10  -8   1    0.58    0.52
  10  -8  -1   -0.17    0.34
  -8   8  -1   10.11    1.04
  -8  -8  -1    8.55    0.96
   8  -8   1   10.55    0.95
  -6   8  -3   14.40    1.31
  -6  -8  -3   14.20    1.23
   6  -8   3   18.09    1.23
  -4   8  -5   18.55    1.47
  -4  -8  -5   21.19    1.41
   4  -8   5   22.51    1.49
  -2   8  -7   70.23    3.58
   2  -8   7   72.52    3.55
  -2  -8  -7   72.60    3.44
   0   8  -9   28.86    1.92
   0  -8   9   28.21    1.87
   0  -8  -9   24.09    1.64
   2   8 -11    2.07    0.86
   2  -8 -11    1.35    0.60
   2  -8 -11    0.85    0.65
  -2  -8  11    2.02    0.79
   4   8 -13   59.68    3.31
   4  -8 -13   58.41    3.70
  -4  -8  13   56.66    3.17
   4  -8 -13   54.50    2.80
   6   8 -15    0.90    0.84
  -6  -8  15    1.00    0.92
   8   8 -17   14.44    1.78
  -8  -8  17   14.77    1.78
  10   8 -19    6.08    1.38
 -10  -8  19    6.51    1.34
  12   8 -21    6.54    1.56
 -12  -8  21    5.52    1.35
  29   9 -20    8.15    1.47
 -29  -9  20   10.52    1.63
  29  -9 -20   10.49    1.75
  27   9 -18   15.19    1.68
  27  -9 -18   17.97    2.06
 -27  -9  18   16.53    1.86
  25   9 -16   23.81    2.02
 -25  -9  16   24.32    2.16
  25  -9 -16   27.48    2.33
  23   9 -14    1.85    0.75
 -23  -9  14    2.77    0.99
  23  -9 -14    3.12    1.11
  21   9 -12    0.64    0.59
 -21   9  12    0.55    0.86
 -21  -9  12   -0.17    0.70
  21  -9 -12    0.93    0.79
 -19   9  10   20.40    1.80
  19   9 -10   15.20    1.27
  19  -9 -10   15.61    1.57
 -19  -9  10   18.93    1.68
 -17   9   8    6.02    0.99
  17   9  -8    5.81    0.79
 -17  -9   8    3.93    0.89
  17  -9  -8    6.23    1.09
 -15   9   6    8.82    1.12
 -15  -9   6    8.52    1.09
  15  -9  -6   10.83    1.20
 -13   9   4   16.49    1.44
  13  -9  -4   14.57    1.02
 -13  -9   4   19.37    1.52
 -11   9   2   44.57    2.42
 -11  -9   2   41.38    2.38
  11  -9  -2   43.62    2.15
  -9   9   0    0.90    0.60
   9  -9   0    0.81    0.48
  -9  -9   0    0.48    0.59
  -7   9  -2   23.95    1.68
  -7  -9  -2   23.76    1.65
   7  -9   2   26.06    1.60
  -5   9  -4   -0.12    0.55
   5  -9   4    0.41    0.50
  -5  -9  -4    0.22    0.49
  -3   9  -6    0.72    0.65
   3  -9   6    1.51    0.70
  -3  -9  -6    1.25    0.58
  -1   9  -8   17.29    1.65
   1  -9   8   14.70    1.46
  -1  -9  -8   16.54    1.39
   1   9 -10   24.13    2.04
  -1  -9  10   26.40    1.90
   1  -9 -10   26.22    1.68
   3   9 -12    3.10    0.96
   3  -9 -12    0.24    0.92
  -3  -9  12    1.59    0.92
   5   9 -14    0.74    0.87
  -5  -9  14    0.56    0.91
   7   9 -16    2.62    1.06
  -7  -9  16    3.18    1.10
   9   9 -18   12.50    1.81
  -9  -9  18   10.27    1.59
  11   9 -20    0.35    1.10
 -11  -9  20   -1.47    0.92
 -28 -10  19    2.48    1.21
  28 -10 -19    4.46    1.36
 -26 -10  17    0.69    0.97
  26 -10 -17    1.13    1.07
  24 -10 -15   21.88    2.12
 -24 -10  15   23.19    2.13
 -22 -10  13   12.97    1.55
  22 -10 -13    7.69    1.34
 -20  10  11   13.76    1.58
  20 -10 -11   16.02    1.66
 -20 -10  11   14.67    1.66
 -18  10   9   47.15    2.67
  18 -10  -9   39.16    2.54
 -18 -10   9   41.69    2.65
 -16  10   7    9.54    1.23
  16 -10  -7    8.89    1.19
 -16 -10   7   10.10    1.30
 -14  10   5   11.58    1.28
  14 -10  -5    9.21    1.21
 -14 -10   5   10.12    1.22
 -12  10   3   42.04    2.38
 -12 -10   3   38.84    2.38
  12 -10  -3   38.82    2.02
 -10  10   1   22.20    1.66
 -10 -10   1   22.40    1.75
  10 -10  -1   21.72    1.41
  -8  10  -1    0.25    0.62
   8 -10   1    1.27    0.58
  -8 -10  -1    1.55    0.65
  -6  10  -3    0.27    0.61
  -6 -10  -3   -0.37    0.51
   6 -10   3    1.13    0.63
  -4  10  -5   -0.05    0.68
  -4 -10  -5    0.78    0.57
   4 -10   5    1.41    0.70
  -2  10  -7   23.81    1.79
  -2 -10  -7   22.80    1.61
   2 -10   7   19.98    1.74
   0  10  -9    6.22    1.13
   0 -10  -9    8.04    1.02
   0 -10   9    5.47    1.03
   2  10 -11    6.19    1.17
  -2 -10  11    6.76    1.18
   4  10 -13   64.20    3.69
  -4 -10  13   67.10    3.66
   6  10 -15    3.03    1.09
  -6 -10  15    1.82    1.00
   8  10 -17    7.96    1.58
  -8 -10  17    6.35    1.37
  10  10 -19    9.44    1.69
 -10 -10  19   10.29    1.70
  27 -11 -18   10.66    1.77
 -27 -11  18   10.48    1.71
 -25 -11  16   -0.85    0.94
  25 -11 -16    0.76    1.06
  23 -11 -14   61.19    3.66
 -23 -11  14   66.57    3.74
 -21  11  12   17.63    1.90
  21 -11 -12   19.04    1.90
 -21 -11  12   17.60    1.85
 -19  11  10    8.28    1.30
 -19 -11  10    4.93    1.14
  19 -11 -10    8.60    1.31
 -17  11   8    4.17    1.05
  17 -11  -8    3.75    0.98
 -17 -11   8    3.06    0.96
 -15  11   6   22.51    1.91
  15 -11  -6   22.28    1.91
 -15 -11   6   22.91    1.91
 -13  11   4   -0.03    0.74
  13 -11  -4    1.89    0.84
 -13 -11   4   -0.15    0.64
 -11  11   2  128.36    5.90
  11 -11  -2  129.72    5.58
 -11 -11   2  126.86    5.87
  -9  11   0   42.27    2.64
  -9 -11   0   50.53    2.72
   9 -11   0   47.87    2.47
  -7  11  -2    1.48    0.73
   7 -11   2    0.75    0.63
  -7 -11  -2    0.89    0.64
  -5  11  -4   11.06    1.38
  -5 -11  -4   10.85    1.22
   5 -11   4    8.12    1.08
  -3  11  -6    3.45    0.92
  -3 -11  -6    3.62    0.84
   3 -11   6    2.12    0.85
  -1  11  -8    4.43    1.01
   1 -11   8    4.51    1.06
  -1 -11  -8    5.47    0.93
   1  11 -10    2.08    0.99
  -1 -11  10    0.45    0.87
   3  11 -12   -0.64    0.78
  -3 -11  12   -0.91    0.77
   5  11 -14    5.60    1.35
  -5 -11  14    2.78    1.10
   7  11 -16   14.04    1.90
  -7 -11  16   11.93    1.73
   9  11 -18    6.05    1.57
  -9 -11  18    3.37    1.37
  26 -12 -17   -0.05    1.07
 -26 -12  17   -0.94    1.05
 -24 -12  15    5.88    1.51
  24 -12 -15    8.34    1.52
 -22 -12  13    2.04    1.09
  22 -12 -13    0.70    1.04
 -20  12  11   16.05    1.85
  20 -12 -11   14.12    1.70
 -20 -12  11   13.41    1.67
 -18  12   9    1.67    1.02
  18 -12  -9    1.30    0.88
 -18 -12   9    1.20    1.05
 -16  12   7    0.53    0.81
  16 -12  -7    1.99    0.98
 -16 -12   7    0.96    0.88
 -14  12   5   14.85    1.59
  14 -12  -5   10.59    1.41
 -14 -12   5   14.74    1.54
 -12  12   3   -0.30    0.70
 -12 -12   3   -0.11    0.72
 -10  12   1    8.33    1.23
 -10 -12   1    8.66    1.21
  10 -12  -1   10.43    1.07
  -8  12  -1   38.58    2.58
  -8 -12  -1   40.34    2.42
   8 -12   1   41.55    2.32
  -6  12  -3   10.78    1.36
  -6 -12  -3    8.94    1.16
   6 -12   3    8.55    1.13
  -4  12  -5    6.88    1.19
  -4 -12  -5    8.71    1.16
   4 -12   5    8.35    1.22
  -2  12  -7    9.67    1.44
   2 -12   7    9.15    1.33
  -2 -12  -7    9.47    1.21
   0  12  -9    0.43    0.84
   0 -12   9    0.40    0.80
   2  12 -11   -0.24    0.95
  -2 -12  11   -0.95    0.92
   4  12 -13   40.56    2.85
  -4 -12  13   41.08    2.82
   6  12 -15   22.22    2.31
  -6 -12  15   18.82    2.12
   8  12 -17    1.01    1.31
  -8 -12  17   -0.10    1.18
 -25 -13  16    5.54    1.46
  25 -13 -16    6.07    1.50
  23 -13 -14    0.43    1.15
 -23 -13  14   -0.72    0.97
 -21  13  12    1.18    1.07
 -21 -13  12    1.66    1.10
  21 -13 -12    0.73    1.15
 -19  13  10    1.95    1.06
 -19 -13  10    1.02    1.12
  19 -13 -10    0.89    0.97
 -17  13   8    4.23    1.14
 -17 -13   8    3.00    1.10
  17 -13  -8    3.87    1.12
 -15  13   6    0.46    0.85
  15 -13  -6   -0.34    0.83
 -15 -13   6    0.74    0.87
 -13  13   4   -0.40    0.78
  13 -13  -4    0.43    0.92
 -13 -13   4   -0.83    0.74
 -11  13   2   31.10    2.29
 -11 -13   2   26.83    2.22
  -9  13   0    1.01    0.86
  -9 -13   0    1.40    0.84
   9 -13   0    1.94    0.74
  -7  13  -2    9.52    1.47
  -7 -13  -2   11.34    1.37
   7 -13   2    9.54    1.20
  -5  13  -4    2.55    0.96
   5 -13   4    1.97    0.85
  -5 -13  -4    2.03    0.79
  -3  13  -6    1.80    0.94
   3 -13   6    3.23    0.94
  -3 -13  -6    3.86    0.94
  -1  13  -8    0.09    0.85
   1 -13   8    2.50    0.97
   1  13 -10    8.92    1.56
  -1 -13  10    9.96    1.48
   3  13 -12    8.66    1.51
  -3 -13  12    5.16    1.31
   5  13 -14    0.49    1.08
  -5 -13  14   -0.66    1.12
   7  13 -16    1.07    1.28
  -7 -13  16    0.06    1.21
 -22 -14  13    5.34    1.42
  22 -14 -13    6.74    1.58
 -20  14  11    3.09    1.23
 -20 -14  11    4.60    1.36
  20 -14 -11    4.44    1.41
 -18  14   9   28.26    2.57
 -18 -14   9   28.57    2.53
  18 -14  -9   30.23    2.53
 -16  14   7    4.08    1.15
  16 -14  -7    3.06    1.10
 -16 -14   7    3.09    1.16
 -14  14   5    4.91    1.17
  14 -14  -5    1.96    1.03
 -14 -14   5    2.11    1.01
 -12  14   3   17.75    1.86
  12 -14  -3   11.91    1.64
 -12 -14   3   14.33    1.73
 -10  14   1    7.43    1.30
 -10 -14   1    7.74    1.29
  -8  14  -1   10.64    1.47
   8 -14   1   11.22    1.28
  -8 -14  -1   10.42    1.38
  -6  14  -3   43.43    3.03
   6 -14   3   47.72    2.81
  -6 -14  -3   51.10    2.85
  -4  14  -5    1.15    0.97
  -4 -14  -5    0.75    0.85
   4 -14   5    2.13    0.88
  -2  14  -7   36.84    2.77
   2 -14   7   37.32    2.53
   0  14  -9   29.11    2.60
   0 -14   9   29.36    2.49
   2  14 -11    1.54    1.25
  -2 -14  11    1.79    1.21
   4  14 -13   21.63    2.34
  -4 -14  13   21.79    2.34
 -19  15  10   22.52    2.39
  19 -15 -10   18.26    2.22
 -19 -15  10   25.08    2.48
 -17  15   8    4.22    1.39
 -17 -15   8    6.40    1.52
  17 -15  -8    4.77    1.42
 -15  15   6   29.73    2.56
 -15 -15   6   29.98    2.53
  15 -15  -6   25.23    2.36
 -13  15   4   12.59    1.69
  13 -15  -4   13.86    1.75
 -13 -15   4   12.59    1.64
 -11  15   2   12.19    1.65
 -11 -15   2   13.91    1.66
  -9  15   0    6.36    1.32
  -9 -15   0    4.83    1.19
  -7  15  -2    1.94    1.06
   7 -15   2    1.43    0.88
  -7 -15  -2    1.53    0.98
  -5  15  -4    6.48    1.38
  -5 -15  -4    7.27    1.26
   5 -15   4    4.82    1.07
  -3  15  -6    0.40    1.11
   3 -15   6    1.30    1.04
  -1  15  -8   13.38    1.89
   1 -15   8   14.24    1.73
   1  15 -10   13.07    1.91
  -1 -15  10    8.19    1.61
 -16  16   7    0.33    1.11
  16 -16  -7    1.78    1.18
 -16 -16   7    1.97    1.30
 -14  16   5    9.47    1.69
  14 -16  -5    6.63    1.46
 -14 -16   5    5.88    1.38
 -12  16   3    1.90    1.23
 -12 -16   3    2.17    1.08
  12 -16  -3    1.20    1.22
 -10  16   1   36.56    2.69
 -10 -16   1   35.05    2.58
  -8  16  -1   27.02    2.52
  -8 -16  -1   29.90    2.46
  -6  16  -3   -0.61    1.09
  -6 -16  -3   -0.54    0.92
  -4  16  -5   18.16    2.05
   4 -16   5   12.25    1.62
  -2  16  -7   16.46    2.05
   2 -16   7   16.46    1.82
  34   0 -24   46.97    3.51
  32   0 -22  144.12    7.14
  30   0 -20    2.85    1.12
  28   0 -18   66.24    3.82
  26   0 -16  221.90    9.78
  24   0 -14   63.63    3.34
 -24   0  14   58.33    2.86
  22   0 -12  280.34   12.18
 -22   0  12  300.27   11.91
  20   0 -10    1.54    0.59
 -20   0  10    0.46    0.28
  18   0  -8   45.49    2.29
 -18   0   8   44.71    2.20
 -16   0   6    1.83    0.44
  16   0  -6    1.73    0.42
 -14   0   4   12.07    0.88
  14   0  -4   12.53    0.81
 -14   0   4   10.52    0.77
 -12   0   2  108.07    4.91
  12   0  -2  126.24    4.95
 -12   0   2  123.15    5.12
 -10   0   0    0.18    0.30
 -10   0   0    0.33    0.20
  -8   0  -2  841.49   32.65
  -8   0  -2  806.34   32.88
  -6   0  -4   79.38    3.57
   6   0   4   76.89    3.61
   4   0   6    0.81    0.44
  -4   0  -6   -0.06    0.34
  -4   0  -6    0.20    0.31
   2   0   8  227.98    9.46
  -2   0  -8  217.19    9.38
  -2   0  -8  231.31    9.32
   0   0  10   13.64    1.21
   0   0 -10   15.27    1.15
   0   0 -10   15.23    1.12
   2   0 -12  116.75    5.23
  -2   0  12  115.55    5.22
   4   0 -14    1.84    0.68
  -4   0  14    0.15    0.58
   6   0 -16    0.41    0.62
  -6   0  16    1.19    0.64
  -8   0  18   67.82    3.49
   8   0 -18   70.61    3.69
  10   0 -20    1.69    0.88
 -10   0  20    1.77    0.82
 -12   0  22    0.52    0.84
  12   0 -22    1.32    0.96
  14   0 -24   48.70    3.34
  35   1 -25    3.08    1.53
  35  -1 -25    3.88    1.45
  33   1 -23    2.44    1.23
  33  -1 -23    2.17    1.35
  31   1 -21    4.36    1.42
  31  -1 -21    2.05    1.16
  29   1 -19   11.48    1.62
  29  -1 -19   10.28    1.54
  27   1 -17   51.84    3.20
  27  -1 -17   54.36    3.19
  25   1 -15   23.53    1.96
 -25  -1  15   21.38    1.46
  25  -1 -15   21.03    1.88
 -23   1  13    2.63    0.52
  23   1 -13    3.70    0.81
  23  -1 -13    3.44    0.84
  21   1 -11   59.40    3.06
 -21   1  11   59.44    2.78
  21  -1 -11   64.10    3.10
 -21  -1  11   58.27    2.85
 -19   1   9   19.09    1.13
  19   1  -9   17.20    1.28
  19  -1  -9   18.99    1.33
 -19  -1   9   16.66    1.13
  17   1  -7   57.02    2.69
 -17  -1   7   55.58    2.67
  17  -1  -7   56.69    2.69
 -15   1   5   38.58    1.94
 -15   1   5   37.09    1.92
  15   1  -5   41.20    1.91
  15  -1  -5   38.17    1.93
 -15  -1   5   41.12    2.01
  13   1  -3   11.35    0.76
 -13   1   3   12.84    0.84
 -13   1   3   13.91    0.94
  13  -1  -3   11.91    0.82
 -13  -1   3   11.72    0.77
 -13  -1   3   14.86    0.96
 -11   1   1   12.16    0.95
 -11   1   1    9.86    0.68
  11   1  -1   10.97    0.64
 -11  -1   1   11.01    0.64
 -11  -1   1   10.62    0.92
  -9   1  -1    3.60    0.42
  -9   1  -1    2.30    0.47
  -9  -1  -1    3.71    0.35
  -9  -1  -1    2.98    0.53
  -7   1  -3   13.31    0.81
  -7   1  -3   12.15    0.93
  -7  -1  -3   14.12    0.75
  -7  -1  -3   12.97    0.98
   7  -1   3   11.71    1.05
  -5   1  -5    1.09    0.42
  -5   1  -5    1.06    0.36
  -5  -1  -5    0.99    0.30
  -5  -1  -5    1.23    0.42
   5  -1   5    1.16    0.45
  -3   1  -7   79.13    3.71
   3   1   7   82.86    3.78
  -3   1  -7   84.12    3.64
  -3  -1  -7   80.74    3.70
   3  -1   7   79.34    3.76
  -1   1  -9  132.15    5.67
   1   1   9  126.72    5.73
  -1   1  -9  133.38    5.70
  -1  -1  -9  129.78    5.60
  -1  -1  -9  133.84    5.70
   1  -1   9  129.12    5.74
   1   1 -11   61.81    3.04
  -1   1  11   65.98    3.08
   1  -1 -11   64.50    3.00
  -1  -1  11   59.78    3.06
   1  -1 -11   57.85    2.97
   3   1 -13   56.52    3.02
  -3   1  13   63.73    3.03
   3  -1 -13   60.11    2.93
   3  -1 -13   62.56    3.03
  -3  -1  13   54.81    2.98
  -5   1  15    5.21    0.86
   5   1 -15    6.11    0.97
   5  -1 -15    4.00    0.84
  -5  -1  15    5.66    0.92
   7   1 -17   63.63    3.47
  -7   1  17   63.60    3.26
  -7  -1  17   65.77    3.34
   7  -1 -17   65.24    3.42
  -9   1  19   56.62    3.03
   9   1 -19   52.37    3.22
  -9  -1  19   58.66    3.08
   9  -1 -19   57.13    3.27
  11   1 -21   37.11    2.65
 -11   1  21   37.12    2.34
  11  -1 -21   33.28    2.51
 -11  -1  21   42.04    2.45
  13   1 -23   13.41    1.86
  13  -1 -23   13.77    1.81
 -13  -1  23   11.90    1.52
  15   1 -25   11.32    1.76
  15  -1 -25   10.43    1.76
  34   2 -24    5.29    1.56
  34  -2 -24    1.67    1.26
  32   2 -22    7.07    1.58
  32  -2 -22    5.18    1.43
  30   2 -20    0.88    1.07
  30  -2 -20    0.77    1.02
  28   2 -18    0.40    0.92
  28  -2 -18    0.17    0.85
 -28  -2  18    0.33    0.33
  26   2 -16    0.17    0.68
  26  -2 -16    0.02    0.74
 -26  -2  16   -0.11    0.53
  24   2 -14   -0.48    0.65
  24  -2 -14    0.56    0.74
 -24  -2  14    0.58    0.53
  22   2 -12   20.14    1.62
 -22   2  12   14.51    1.03
 -22  -2  12   18.06    1.26
  22  -2 -12   16.33    1.48
 -20   2  10   47.78    2.27
  20   2 -10   49.18    2.52
  20  -2 -10   47.59    2.55
 -20  -2  10   47.45    2.41
  18   2  -8    1.45    0.47
 -18   2   8    1.47    0.38
 -18  -2   8    1.52    0.51
  18  -2  -8    1.06    0.47
 -16   2   6   11.69    0.97
  16   2  -6   11.91    0.85
 -16   2   6   10.52    0.80
  16  -2  -6   10.24    0.93
 -16  -2   6   10.62    0.92
 -14   2   4   86.76    3.94
  14   2  -4   94.89    3.86
 -14   2   4   90.84    3.95
  14  -2  -4   87.60    3.93
 -14  -2   4   91.72    4.01
 -12   2   2    2.36    0.44
 -12   2   2    2.95    0.44
  12   2  -2    3.36    0.34
 -12  -2   2    2.74    0.51
  10   2   0   47.58    2.02
 -10   2   0   49.56    2.30
 -10   2   0   47.47    2.20
  10  -2   0   50.78    2.36
 -10  -2   0   46.43    2.01
 -10  -2   0   47.65    2.35
  -8   2  -2    1.57    0.36
  -8   2  -2    1.11    0.40
  -8  -2  -2    1.11    0.41
   8  -2   2    1.55    0.46
  -8  -2  -2    1.35    0.21
  -6   2  -4   50.31    2.42
  -6   2  -4   51.29    2.50
  -6  -2  -4   50.37    2.52
   6  -2   4   50.86    2.55
  -6  -2  -4   54.13    2.24
  -4   2  -6  148.06    6.28
  -4   2  -6  147.01    6.22
  -4  -2  -6  146.65    6.06
  -4  -2  -6  147.16    6.29
   4  -2   6  145.91    6.33
  -2   2  -8    2.41    0.56
  -2   2  -8    3.07    0.57
   2   2   8    4.07    0.67
  -2  -2  -8    2.61    0.48
  -2  -2  -8    3.50    0.59
   2  -2   8    4.83    0.73
   0   2  10    8.51    0.95
   0   2 -10    7.46    0.91
   0  -2 -10   10.09    0.95
   0  -2  10    8.57    0.99
   0  -2 -10    9.19    0.87
   2   2 -12   31.78    1.92
  -2   2  12   30.65    1.88
   2  -2 -12   31.59    1.84
  -2  -2  12   31.75    1.92
   2  -2 -12   30.84    1.79
  -4   2  14    2.68    0.72
   4   2 -14    3.20    0.76
   4  -2 -14    4.66    0.75
  -4  -2  14    3.14    0.83
   4  -2 -14    2.65    0.75
   6   2 -16   13.45    1.50
  -6   2  16   13.55    1.29
  -6  -2  16   16.21    1.48
   6  -2 -16   13.31    1.39
  -8   2  18    2.93    0.72
   8   2 -18    1.43    0.91
  -8  -2  18    0.61    0.71
   8  -2 -18    1.38    0.78
  10   2 -20   -0.11    0.89
 -10   2  20   -0.07    0.69
 -10  -2  20    0.59    0.83
  10  -2 -20    0.38    0.81
  12   2 -22   11.44    1.73
 -12  -2  22   11.96    1.52
  12  -2 -22    8.09    1.41
  14   2 -24   15.01    1.92
 -14  -2  24   16.12    1.79
  14  -2 -24   15.44    1.87
  33   3 -23   17.14    2.11
  33  -3 -23   14.91    2.13
  31   3 -21    2.89    1.16
  31  -3 -21    3.97    1.22
  29   3 -19   24.84    2.30
  29  -3 -19   23.68    2.30
 -29  -3  19   25.56    1.85
  27   3 -17   73.31    4.00
  27  -3 -17   72.95    3.96
 -27  -3  17   73.57    3.64
  25   3 -15  129.91    5.81
  25  -3 -15  124.00    5.82
 -25  -3  15  116.94    5.49
  23   3 -13   30.56    1.91
 -23  -3  13   26.87    1.70
  23  -3 -13   27.80    1.93
  21   3 -11   12.19    1.15
 -21   3  11   11.31    0.79
  21  -3 -11   10.54    1.16
 -21  -3  11    9.97    1.01
 -19   3   9   12.98    0.87
  19   3  -9   15.31    1.22
  19  -3  -9   12.29    1.15
 -19  -3   9   12.83    1.13
 -17   3   7  243.79    9.95
  17   3  -7  240.95    9.83
 -17   3   7  239.52    9.72
  17  -3  -7  242.10    9.92
 -17  -3   7  227.38    9.87
 -15   3   5  159.81    7.01
 -15   3   5  167.24    6.91
  15   3  -5  168.45    6.89
 -15  -3   5  169.73    7.07
  15  -3  -5  170.22    7.04
  15  -3  -5  167.66    6.96
  13   3  -3   26.96    1.30
 -13   3   3   29.18    1.47
 -13   3   3   28.02    1.51
  13  -3  -3   26.31    1.48
  13  -3  -3   26.25    1.48
 -13  -3   3   30.42    1.59
 -11   3   1   67.07    3.04
  11   3  -1   67.66    2.75
 -11   3   1   68.95    3.06
 -11  -3   1   65.90    3.13
  11  -3  -1   67.45    3.09
  -9   3  -1  152.32    6.19
  -9   3  -1  143.23    6.21
   9  -3   1  140.60    6.25
  -9  -3  -1  153.61    6.31
  -7   3  -3   13.35    0.98
  -7   3  -3   14.53    0.96
   7  -3   3   13.41    1.02
  -7  -3  -3   14.62    0.68
  -7  -3  -3   13.27    1.03
  -5   3  -5   26.32    1.53
  -5   3  -5   24.30    1.48
  -5  -3  -5   28.52    1.28
  -5  -3  -5   27.06    1.56
   5  -3   5   26.43    1.59
  -3   3  -7   -0.22    0.35
  -3  -3  -7    0.28    0.27
   3  -3   7    0.22    0.44
  -3  -3  -7   -0.11    0.42
   1   3   9    3.33    0.66
  -1   3  -9    2.39    0.64
  -1  -3  -9    1.79    0.53
   1  -3   9    2.21    0.62
  -1  -3  -9    3.03    0.52
  -1   3  11   30.75    1.89
   1   3 -11   33.98    1.95
   1  -3 -11   32.98    1.85
   1  -3 -11   30.68    1.77
  -1  -3  11   30.41    1.91
  -3   3  13    3.13    0.68
   3   3 -13    2.44    0.76
  -3  -3  13    1.95    0.70
   3  -3 -13    2.17    0.64
   3  -3 -13    3.16    0.65
  -5   3  15    3.80    0.75
   5   3 -15    4.86    0.96
   5  -3 -15    5.45    0.83
   5  -3 -15    4.83    0.88
  -5  -3  15    5.18    0.99
  -7   3  17    0.24    0.59
   7   3 -17    0.32    0.74
   7  -3 -17    0.45    0.69
  -7  -3  17   -0.25    0.66
  -9   3  19    2.49    0.80
   9   3 -19    2.59    0.98
   9  -3 -19    1.83    0.81
  -9  -3  19    3.56    1.01
  11   3 -21   17.97    1.92
  11  -3 -21   16.36    1.75
 -11  -3  21   15.55    1.68
  13   3 -23    0.29    1.01
 -13  -3  23    1.06    1.01
  13  -3 -23    1.43    1.12
  15   3 -25    0.31    1.11
  15  -3 -25    1.08    1.07
 -15  -3  25    0.48    0.92
  34   4 -24    5.40    1.65
  34  -4 -24    2.76    1.54
  32   4 -22    4.83    1.36
  32  -4 -22    6.35    1.51
  30   4 -20   71.06    4.14
  30  -4 -20   76.93    4.24
 -30  -4  20   70.27    3.76
  28   4 -18    5.50    1.15
 -28  -4  18    5.70    1.01
  28  -4 -18    3.56    1.22
  26   4 -16   95.35    4.70
  26  -4 -16   97.72    4.81
 -26  -4  16   92.25    4.50
  24   4 -14   55.91    3.00
 -24  -4  14   55.19    2.88
  24  -4 -14   51.62    3.01
  22   4 -12   21.60    1.55
  22  -4 -12   20.99    1.79
 -22  -4  12   21.45    1.54
 -20   4  10  173.06    7.00
  20   4 -10  166.68    7.29
 -20  -4  10  172.00    7.31
  20  -4 -10  166.81    6.96
  20  -4 -10  175.85    7.43
  18   4  -8   29.72    1.60
 -18   4   8   29.22    1.41
 -18   4   8   28.35    1.73
  18  -4  -8   28.23    1.44
  18  -4  -8   29.67    1.74
 -18  -4   8   27.96    1.72
 -16   4   6   54.48    2.41
 -16   4   6   52.98    2.64
  16   4  -6   52.18    2.44
 -16  -4   6   53.21    2.64
  16  -4  -6   57.35    2.46
  16  -4  -6   51.18    2.62
 -14   4   4  153.45    6.19
 -14   4   4  146.26    6.33
  14   4  -4  151.02    6.07
  14  -4  -4  147.14    6.33
 -14  -4   4  142.08    6.35
  14  -4  -4  151.18    6.22
 -12   4   2    4.03    0.58
 -12   4   2    4.78    0.57
  12   4  -2    4.50    0.27
 -12  -4   2    4.98    0.68
  12  -4  -2    4.66    0.59
 -10   4   0    0.55    0.34
 -10   4   0    0.14    0.30
 -10  -4   0    0.69    0.43
  10  -4   0    0.31    0.31
  -8   4  -2  329.29   13.24
  -8   4  -2  333.31   13.25
  -8  -4  -2  316.36   13.30
   8  -4   2  322.09   13.28
  -6   4  -4    4.53    0.64
  -6  -4  -4    3.86    0.64
   6  -4   4    4.64    0.68
  -6  -4  -4    4.30    0.34
  -4   4  -6  608.97   23.54
  -4  -4  -6  591.09   23.53
   4  -4   6  579.57   23.56
  -4  -4  -6  559.85   23.21
  -2   4  -8  121.41    5.52
   2  -4   8  119.31    5.53
  -2  -4  -8  126.38    5.48
  -2  -4  -8  132.39    5.30
   0   4 -10    6.17    0.90
   0   4  10    5.55    0.82
   0  -4 -10    9.80    0.96
   0  -4  10    7.64    0.96
   0  -4 -10    9.60    0.87
  -2   4  12  295.28   11.77
   2   4 -12  289.72   11.90
  -2  -4  12  283.97   11.86
   2  -4 -12  311.04   11.73
   2  -4 -12  236.21   11.58
   4   4 -14   26.20    1.87
  -4   4  14   24.19    1.65
   4  -4 -14   23.37    1.57
   4  -4 -14   24.65    1.69
  -4  -4  14   26.56    1.80
  -6   4  16    1.94    0.69
   6   4 -16    1.74    0.83
   6  -4 -16    2.57    0.65
   6  -4 -16    3.34    0.76
  -6  -4  16    1.83    0.87
   8   4 -18    1.98    0.92
  -8  -4  18    2.02    0.86
   8  -4 -18    0.76    0.79
  10   4 -20    1.21    1.07
  10  -4 -20    0.46    0.73
 -10  -4  20    0.45    0.81
  12   4 -22   24.45    2.48
  12  -4 -22   30.08    2.41
 -12  -4  22   24.86    2.22
  14   4 -24    4.31    1.48
  14  -4 -24    4.13    1.30
 -14  -4  24    3.04    1.12
  33   5 -23    8.66    1.75
  33  -5 -23    9.16    1.80
  31   5 -21   47.24    3.17
  31  -5 -21   41.55    3.21
 -31  -5  21   43.25    2.79
  29   5 -19   60.53    3.58
  29  -5 -19   60.08    3.68
 -29  -5  19   65.11    3.44
  27   5 -17    0.68    0.77
 -27  -5  17   -0.27    0.71
  27  -5 -17    1.35    0.94
  25   5 -15  226.78    9.60
  25  -5 -15  223.37    9.69
 -25  -5  15  212.79    9.45
  23   5 -13   18.87    1.57
 -23  -5  13   14.57    1.41
  23  -5 -13   17.61    1.62
  21   5 -11   40.64    2.19
  21  -5 -11   36.65    2.25
 -21  -5  11   38.26    2.20
 -19   5   9  160.10    7.09
  19   5  -9  167.95    6.91
 -19  -5   9  155.82    7.01
  19  -5  -9  166.79    6.62
  19  -5  -9  161.71    7.08
 -17   5   7   38.66    1.70
 -17   5   7   34.48    2.02
  17   5  -7   34.30    1.80
 -17  -5   7   34.71    2.01
  17  -5  -7   40.27    1.74
  17  -5  -7   34.54    2.02
 -15   5   5   62.89    3.17
  15   5  -5   65.16    2.88
 -15   5   5   70.83    2.95
  15  -5  -5   68.81    2.97
 -15  -5   5   67.37    3.21
  15  -5  -5   68.31    3.21
  13   5  -3    3.54    0.29
 -13   5   3    3.11    0.60
 -13  -5   3    3.43    0.66
  13  -5  -3    2.74    0.47
 -11   5   1   57.75    2.75
  11  -5  -1   57.84    2.68
 -11  -5   1   56.60    2.78
  -9   5  -1  298.92   11.85
   9  -5   1  281.62   11.80
  -9  -5  -1  284.21   11.87
  -7   5  -3   55.95    2.70
  -7  -5  -3   55.13    2.73
   7  -5   3   55.27    2.69
  -5   5  -5   99.79    4.41
   5  -5   5  102.69    4.44
  -5  -5  -5   93.89    4.01
  -5  -5  -5   96.96    4.39
  -3   5  -7  333.29   13.62
  -3  -5  -7  330.32   13.28
   3  -5   7  326.75   13.61
  -3  -5  -7  330.37   13.55
  -1   5  -9   31.84    1.98
   1  -5   9   35.39    1.98
  -1  -5  -9   33.38    1.83
  -1  -5  -9   28.93    1.65
  -1   5  11   81.77    3.80
   1   5 -11   76.90    3.92
   1  -5 -11   81.44    3.67
   1  -5 -11   77.95    3.70
  -1  -5  11   80.20    3.89
  -3   5  13    8.72    1.01
   3   5 -13   10.24    1.28
  -3  -5  13   10.01    1.23
   3  -5 -13    8.68    0.96
   3  -5 -13    5.71    0.79
   5   5 -15   12.18    1.41
  -5   5  15   10.21    1.13
   5  -5 -15   10.23    1.07
   5  -5 -15    7.01    1.02
  -5  -5  15   10.33    1.35
   7   5 -17    2.25    1.01
   7  -5 -17    0.97    0.63
  -7  -5  17    3.14    1.03
   7  -5 -17    2.10    0.81
   9   5 -19    0.26    0.90
  -9  -5  19   -0.26    0.78
   9  -5 -19    0.72    0.83
  11   5 -21   -0.36    1.04
 -11  -5  21    0.20    0.90
  11  -5 -21   -0.01    0.87
  13   5 -23    5.38    1.39
 -13  -5  23    4.57    1.31
  13  -5 -23    5.01    1.21
  32   6 -22   48.58    3.40
 -32  -6  22   45.94    3.10
  32  -6 -22   55.40    3.66
  30   6 -20   34.90    2.70
  30  -6 -20   38.41    2.83
 -30  -6  20   37.57    2.60
  28   6 -18    3.77    1.00
 -28  -6  18    4.56    1.09
  28  -6 -18    4.13    1.20
  26   6 -16    0.56    0.72
 -26  -6  16    0.20    0.67
  26  -6 -16   -0.67    0.84
  24   6 -14   55.10    2.91
 -24  -6  14   54.90    2.93
  24  -6 -14   48.29    2.98
  22   6 -12   47.12    2.46
 -22  -6  12   45.34    2.55
  22  -6 -12   42.74    2.59
 -20   6  10   69.78    3.57
  20   6 -10   72.25    3.35
 -20  -6  10   73.43    3.53
  20  -6 -10   68.83    3.57
  18   6  -8   55.11    2.59
 -18   6   8   57.47    2.90
  18  -6  -8   54.21    2.89
 -18  -6   8   56.64    2.89
  18  -6  -8   55.78    2.48
 -16   6   6   72.38    3.47
  16   6  -6   74.65    3.14
 -16  -6   6   69.76    3.46
  16  -6  -6   73.39    3.13
  16  -6  -6   70.42    3.45
 -14   6   4   15.86    1.16
  14   6  -4   15.09    0.78
 -14  -6   4   14.40    1.23
  14  -6  -4   14.29    0.92
  14  -6  -4   14.28    1.26
 -12   6   2   65.55    2.98
 -12  -6   2   57.86    2.95
  12  -6  -2   60.13    2.79
 -10   6   0   34.25    1.78
  10  -6   0   28.74    1.65
 -10  -6   0   28.56    1.74
  -8   6  -2    5.20    0.73
  -8  -6  -2    4.26    0.69
   8  -6   2    4.57    0.66
  -6   6  -4    1.20    0.52
  -6  -6  -4    2.05    0.23
   6  -6   4    1.48    0.52
  -6  -6  -4    1.99    0.55
  -4   6  -6   39.39    2.15
  -4  -6  -6   40.33    2.10
  -4  -6  -6   36.69    1.75
   4  -6   6   37.57    2.12
  -2   6  -8    1.10    0.58
   2  -6   8    0.22    0.51
  -2  -6  -8   -0.11    0.31
  -2  -6  -8    0.81    0.48
   0   6 -10   13.53    1.36
   0  -6 -10   15.96    1.29
   0  -6  10   13.81    1.34
   0  -6 -10   13.65    1.05
   2   6 -12    3.21    0.84
  -2   6  12    4.43    0.82
   2  -6 -12    4.43    0.72
  -2  -6  12    3.85    0.87
   2  -6 -12    5.63    0.78
   4   6 -14    1.01    0.76
  -4   6  14    0.72    0.62
   4  -6 -14    1.33    0.59
   4  -6 -14    0.38    0.38
  -4  -6  14    1.50    0.79
   6   6 -16    1.16    0.88
  -6  -6  16    2.10    0.99
   6  -6 -16    2.10    0.75
   8   6 -18    3.54    1.09
  -8  -6  18    2.98    1.02
   8  -6 -18    2.31    0.88
  10   6 -20    1.97    1.10
 -10  -6  20    2.26    1.12
  10  -6 -20    2.53    0.98
  12   6 -22   -1.08    0.96
  12  -6 -22   -0.80    0.90
 -12  -6  22    1.29    1.11
  33   7 -23   -1.05    1.01
 -33  -7  23   -0.17    1.78
  33  -7 -23    0.43    1.23
  31   7 -21    0.75    1.03
 -31  -7  21    0.64    0.91
  31  -7 -21    0.59    1.08
  29   7 -19    1.73    1.00
  29  -7 -19    2.35    1.19
 -29  -7  19    3.18    1.03
  27   7 -17    1.13    0.82
  27  -7 -17   -0.06    1.00
 -27  -7  17    0.43    0.87
  25   7 -15    2.60    0.82
 -25  -7  15    2.13    0.85
  25  -7 -15    1.45    0.98
  23   7 -13    1.24    0.64
 -23  -7  13    2.37    0.79
  23  -7 -13    0.87    0.73
 -21   7  11    2.22    0.77
  21   7 -11    2.08    0.60
 -21  -7  11    2.82    0.85
  21  -7 -11    1.35    0.80
  19   7  -9    7.17    0.78
 -19   7   9    7.83    1.07
  19  -7  -9    7.71    1.05
 -19  -7   9    6.25    0.96
 -17   7   7   21.97    1.56
  17   7  -7   19.17    1.14
 -17  -7   7   21.75    1.51
  17  -7  -7   18.79    1.44
  17  -7  -7   17.67    1.20
  15   7  -5    1.59    0.31
 -15   7   5    0.97    0.53
  15  -7  -5    0.92    0.33
  15  -7  -5    0.82    0.56
 -15  -7   5    0.55    0.53
 -13   7   3   17.12    1.39
  13   7  -3   16.30    0.81
  13  -7  -3   16.32    1.04
 -13  -7   3   19.14    1.32
 -11   7   1   20.22    1.43
 -11  -7   1   21.56    1.46
  11  -7  -1   22.71    1.32
  -9   7  -1   18.30    1.33
   9  -7   1   19.11    1.22
  -9  -7  -1   17.51    1.30
  -7   7  -3    0.91    0.52
   7  -7   3    2.16    0.54
  -7  -7  -3    1.21    0.55
  -5   7  -5    5.71    0.85
  -5  -7  -5    5.81    0.81
   5  -7   5    6.11    0.83
  -3   7  -7   17.33    1.51
  -3  -7  -7   17.07    1.38
   3  -7   7   16.41    1.45
  -1   7  -9   35.89    2.26
  -1  -7  -9   40.75    2.16
  -1  -7  -9   37.99    2.01
   1  -7   9   36.46    2.24
   1   7 -11   56.37    3.19
   1  -7 -11   62.21    2.96
   1  -7 -11   59.56    2.88
  -1  -7  11   57.95    3.16
   3   7 -13    1.28    0.89
  -3   7  13    1.64    0.63
   3  -7 -13    0.80    0.58
   3  -7 -13    1.39    0.61
  -3  -7  13    2.83    0.89
   5   7 -15    1.75    0.89
  -5  -7  15    2.07    0.91
   5  -7 -15    0.03    0.43
   7   7 -17   36.44    2.61
  -7  -7  17   38.18    2.57
   9   7 -19   28.62    2.54
  -9  -7  19   28.10    2.40
  11   7 -21   41.40    3.05
 -11  -7  21   43.07    2.93
  13   7 -23    4.00    1.44
 -13  -7  23    6.53    1.53
  32   8 -22   32.54    2.85
  32  -8 -22   33.16    3.00
 -32  -8  22   37.12    2.68
  30   8 -20    2.42    1.14
  30  -8 -20    2.82    1.26
 -30  -8  20    3.52    1.17
  28   8 -18    9.05    1.43
 -28  -8  18   14.84    1.68
  28  -8 -18   12.04    1.72
  26   8 -16   59.59    3.19
  26  -8 -16   54.98    3.35
 -26  -8  16   55.44    3.31
  24   8 -14    0.70    0.64
  24  -8 -14    0.52    0.84
 -24  -8  14    0.41    0.87
  22   8 -12    8.61    1.02
  22  -8 -12   10.09    1.36
 -22  -8  12    9.84    1.28
  20   8 -10    1.11    0.50
 -20   8  10    1.60    0.75
  20  -8 -10    1.59    0.72
 -20  -8  10    1.99    0.77
 -18   8   8   16.63    1.50
  18   8  -8   14.43    1.01
 -18  -8   8   12.46    1.32
  18  -8  -8   13.19    1.36
 -16   8   6    6.77    0.97
  16  -8  -6    8.30    1.05
 -16  -8   6    7.88    1.01
  16  -8  -6    7.88    0.73
 -14   8   4   13.30    1.30
 -14  -8   4   19.89    1.42
  14  -8  -4   17.51    1.07
 -12   8   2   10.70    1.16
 -12  -8   2   13.84    1.31
  12  -8  -2   14.98    1.01
 -10   8   0    9.98    1.08
  10  -8   0   11.14    1.00
 -10  -8   0    9.75    1.05
  -8   8  -2   64.21    3.30
   8  -8   2   65.72    3.20
  -8  -8  -2   71.59    3.34
  -6   8  -4    5.04    0.87
  -6  -8  -4    7.17    0.90
   6  -8   4    5.48    0.80
  -4   8  -6   28.48    1.86
   4  -8   6   27.40    1.80
  -4  -8  -6   28.19    1.79
  -2   8  -8  193.82    8.52
   2  -8   8  194.01    8.49
  -2  -8  -8  199.82    8.37
   0   8 -10    7.85    1.20
   0  -8 -10    7.49    0.95
   0  -8  10    8.12    1.14
   2   8 -12    4.94    1.04
  -2  -8  12    4.40    0.98
   2  -8 -12    3.36    0.75
   4   8 -14    7.41    1.28
  -4  -8  14    7.84    1.26
   6   8 -16   20.17    2.01
  -6  -8  16   19.07    1.93
   8   8 -18    3.90    1.28
  -8  -8  18    2.02    1.20
  10   8 -20    0.06    1.05
 -10  -8  20    0.43    1.02
  12   8 -22    1.23    1.24
 -12  -8  22    2.98    1.24
 -31  -9  21   50.71    3.33
  31  -9 -21   41.29    3.25
  29  -9 -19    6.88    1.55
 -29  -9  19    6.65    1.47
  27  -9 -17   95.34    5.19
 -27  -9  17  106.76    5.17
  25  -9 -15   56.20    3.33
 -25  -9  15   52.36    3.19
 -23  -9  13   51.20    3.11
  23  -9 -13   57.13    3.21
 -21   9  11   33.39    2.27
  21  -9 -11   29.32    2.26
 -21  -9  11   35.18    2.35
 -19   9   9    1.02    0.84
  19  -9  -9    0.05    0.66
 -19  -9   9    0.23    0.69
 -17   9   7    6.18    1.06
  17  -9  -7    7.47    1.09
 -17  -9   7    7.87    1.09
 -15   9   5    0.98    0.64
  15  -9  -5    1.00    0.44
 -15  -9   5    0.96    0.68
  15  -9  -5    0.97    0.67
 -13   9   3   43.95    2.49
  13  -9  -3   42.37    2.17
 -13  -9   3   47.53    2.52
 -11   9   1   11.02    1.19
  11  -9  -1    9.81    0.95
 -11  -9   1    9.46    1.10
  -9   9  -1   72.09    3.51
  -9  -9  -1   67.14    3.41
   9  -9   1   70.53    3.34
  -7   9  -3  167.42    7.56
   7  -9   3  175.64    7.45
  -7  -9  -3  175.50    7.48
  -5   9  -5   -1.02    0.53
   5  -9   5    0.90    0.64
  -5  -9  -5    0.19    0.51
  -3   9  -7  185.18    7.95
  -3  -9  -7  177.07    7.74
   3  -9   7  176.74    7.84
  -1   9  -9   96.86    4.96
   1  -9   9  102.28    4.91
  -1  -9  -9  109.67    4.78
   1   9 -11    1.43    0.90
  -1  -9  11    1.99    0.86
   1  -9 -11    1.30    0.63
   3   9 -13   57.72    3.35
  -3  -9  13   58.40    3.33
   5   9 -15    2.90    1.06
  -5  -9  15    1.92    0.96
   7   9 -17    2.99    1.18
  -7  -9  17    3.64    1.25
   9   9 -19   15.26    1.96
  -9  -9  19   11.96    1.73
  11   9 -21    2.15    1.33
 -11  -9  21    0.40    1.12
 -30 -10  20    6.47    1.47
  30 -10 -20    5.58    1.67
 -28 -10  18    5.88    1.35
  28 -10 -18    6.28    1.47
 -26 -10  16   21.58    2.13
  26 -10 -16   18.91    2.05
  24 -10 -14   13.08    1.67
 -24 -10  14   10.03    1.50
 -22  10  12    4.06    1.08
 -22 -10  12    3.33    1.09
  22 -10 -12    3.11    1.11
 -20  10  10    3.05    0.96
 -20 -10  10    4.15    1.04
  20 -10 -10    2.56    0.93
 -18  10   8    1.31    0.80
 -18 -10   8    0.82    0.75
  18 -10  -8    1.82    0.83
 -16  10   6   -0.30    0.61
  16 -10  -6    1.19    0.81
 -16 -10   6   -0.19    0.62
 -14  10   4   32.01    2.04
 -14 -10   4   33.62    2.13
  14 -10  -4   26.90    1.99
 -12  10   2    0.38    0.67
  12 -10  -2    0.40    0.47
 -12 -10   2   -0.11    0.56
 -10  10   0    9.87    1.24
 -10 -10   0   10.84    1.20
  10 -10   0   10.20    1.03
  -8  10  -2    0.15    0.63
  -8 -10  -2    0.71    0.60
   8 -10   2    0.02    0.51
  -6  10  -4   87.24    4.15
  -6 -10  -4   80.86    3.99
   6 -10   4   80.55    3.95
  -4  10  -6    1.07    0.75
  -4 -10  -6    0.52    0.65
   4 -10   6    1.87    0.73
  -2  10  -8   59.66    3.33
   2 -10   8   56.06    3.17
  -2 -10  -8   61.49    3.09
   0  10 -10    2.08    0.93
   0 -10 -10    2.51    0.77
   0 -10  10    3.11    0.93
   2  10 -12   16.54    1.81
  -2 -10  12   16.07    1.73
   4  10 -14   26.26    2.36
  -4 -10  14   28.32    2.35
   6  10 -16   78.65    4.32
  -6 -10  16   74.70    4.21
   8  10 -18    1.30    1.10
  -8 -10  18    1.76    1.11
  10  10 -20    0.64    1.18
 -10 -10  20   -0.31    1.22
  29 -11 -19   12.18    1.92
 -29 -11  19   13.00    1.87
  27 -11 -17   20.39    2.22
 -27 -11  17   22.05    2.38
 -25 -11  15   19.82    2.13
  25 -11 -15   22.75    2.21
  23 -11 -13   23.31    2.22
 -23 -11  13   24.93    2.24
 -21  11  11    3.18    1.03
 -21 -11  11    1.76    1.06
  21 -11 -11    3.07    1.02
 -19  11   9   54.53    3.27
 -19 -11   9   62.05    3.42
  19 -11  -9   57.86    3.30
 -17  11   7   33.29    2.27
 -17 -11   7   37.59    2.42
  17 -11  -7   30.24    2.21
 -15  11   5   18.66    1.74
  15 -11  -5   19.55    1.83
 -15 -11   5   18.93    1.80
 -13  11   3    0.25    0.74
 -13 -11   3   -0.21    0.66
 -11  11   1   -0.37    0.65
 -11 -11   1    0.11    0.65
  11 -11  -1    0.34    0.51
  -9  11  -1    3.55    0.91
  -9 -11  -1    3.89    0.86
   9 -11   1    4.29    0.81
  -7  11  -3   28.13    2.05
   7 -11   3   29.51    1.96
  -7 -11  -3   31.83    1.99
  -5  11  -5    8.53    1.24
  -5 -11  -5    9.76    1.22
   5 -11   5   11.12    1.29
  -3  11  -7   -0.44    0.71
  -3 -11  -7   -0.37    0.61
   3 -11   7   -0.06    0.75
  -1  11  -9    6.26    1.26
  -1 -11  -9    8.91    1.13
   1 -11   9    7.17    1.20
   1  11 -11    3.19    1.01
  -1 -11  11    2.60    0.96
   3  11 -13    0.60    1.03
  -3 -11  13    0.20    0.92
   5  11 -15   -0.31    0.96
  -5 -11  15    1.97    1.09
   7  11 -17    1.91    1.15
  -7 -11  17   -0.71    0.99
   9  11 -19    1.50    1.40
  -9 -11  19   -0.07    1.24
  26 -12 -16   10.49    1.70
 -26 -12  16    7.13    1.58
  24 -12 -14   13.27    1.76
 -24 -12  14   13.41    1.80
 -22  12  12   23.80    2.25
 -22 -12  12   20.60    2.11
  22 -12 -12   23.03    2.18
 -20  12  10   13.69    1.69
  20 -12 -10   13.87    1.67
 -20 -12  10   16.13    1.83
 -18  12   8   12.46    1.52
 -18 -12   8   10.98    1.48
  18 -12  -8    9.63    1.43
 -16  12   6   12.55    1.55
  16 -12  -6   11.00    1.55
 -16 -12   6   11.47    1.51
 -14  12   4   45.70    2.81
  14 -12  -4   42.87    2.79
 -14 -12   4   51.77    2.88
 -12  12   2   28.11    2.19
 -12 -12   2   31.75    2.22
 -10  12   0    1.85    0.85
  10 -12   0    1.00    0.65
 -10 -12   0   -0.18    0.66
  -8  12  -2   56.66    3.31
  -8 -12  -2   61.41    3.23
   8 -12   2   61.38    3.10
  -6  12  -4   25.69    2.13
   6 -12   4   25.13    1.80
  -6 -12  -4   25.53    1.89
  -4  12  -6    2.23    1.01
  -4 -12  -6    1.28    0.78
   4 -12   6    1.82    0.81
  -2  12  -8    0.48    0.85
  -2 -12  -8    0.46    0.72
   2 -12   8   -0.53    0.73
   0  12 -10   -0.43    0.82
   0 -12  10   -0.29    0.89
   2  12 -12   19.19    2.02
  -2 -12  12   21.55    2.11
   4  12 -14    3.60    1.33
  -4 -12  14    2.23    1.17
   6  12 -16    0.04    1.22
  -6 -12  16   -0.04    1.08
  25 -13 -15   48.96    3.55
 -25 -13  15   57.22    3.70
 -23  13  13   10.42    1.70
 -23 -13  13   14.88    1.92
  23 -13 -13   14.95    1.89
 -21  13  11    8.14    1.49
 -21 -13  11    8.71    1.52
  21 -13 -11   11.39    1.72
 -19  13   9   70.62    3.84
  19 -13  -9   64.15    3.75
 -19 -13   9   62.55    3.74
 -17  13   7    7.36    1.42
 -17 -13   7    5.47    1.22
  17 -13  -7    7.33    1.32
 -15  13   5    0.98    0.88
  15 -13  -5   -0.28    0.85
 -15 -13   5   -0.20    0.85
 -13  13   3   27.76    2.12
 -13 -13   3   25.36    2.20
 -11  13   1    8.41    1.31
 -11 -13   1    8.18    1.33
  -9  13  -1   89.10    4.42
  -9 -13  -1   74.73    4.16
   9 -13   1   84.81    4.03
  -7  13  -3   19.75    1.95
   7 -13   3   17.83    1.58
  -7 -13  -3   13.58    1.55
  -5  13  -5   19.67    1.98
  -5 -13  -5   23.48    1.96
   5 -13   5   21.91    1.92
  -3  13  -7  158.41    7.17
  -3 -13  -7  151.18    6.86
   3 -13   7  147.87    6.97
  -1  13  -9    0.91    0.98
   1 -13   9   -0.63    0.81
   1  13 -11   36.22    2.71
  -1 -13  11   37.98    2.80
   3  13 -13   24.86    2.45
  -3 -13  13   25.94    2.48
   5  13 -15    0.77    1.23
  -5 -13  15    1.90    1.34
 -22  14  12    7.30    1.54
  22 -14 -12   10.66    1.70
 -22 -14  12    8.70    1.70
 -20  14  10   64.28    3.91
 -20 -14  10   70.27    3.98
  20 -14 -10   66.07    3.91
 -18  14   8   -0.59    0.95
  18 -14  -8   -0.59    1.10
 -18 -14   8    0.42    0.97
 -16  14   6    4.14    1.21
  16 -14  -6    3.44    1.16
 -16 -14   6    2.02    1.08
 -14  14   4   18.57    1.95
  14 -14  -4   18.10    1.98
 -14 -14   4   14.30    1.75
 -12  14   2   47.00    2.94
 -12 -14   2   44.81    2.87
 -10  14   0   37.15    2.63
 -10 -14   0   40.67    2.59
  -8  14  -2   11.02    1.57
   8 -14   2   12.00    1.38
  -8 -14  -2   13.36    1.58
  -6  14  -4   16.62    1.89
   6 -14   4   15.58    1.59
  -6 -14  -4   14.87    1.58
  -4  14  -6   43.25    2.86
  -4 -14  -6   37.10    2.48
   4 -14   6   43.12    2.73
  -2  14  -8   28.20    2.56
   2 -14   8   33.39    2.48
   0  14 -10   26.77    2.53
   0 -14  10   30.32    2.50
   2  14 -12    0.06    1.07
  -2 -14  12    1.66    1.12
  21 -15 -11    3.81    1.42
 -21 -15  11    1.47    1.19
 -19  15   9    3.07    1.27
  19 -15  -9    4.85    1.35
 -19 -15   9    4.69    1.41
 -17  15   7   19.14    2.06
 -17 -15   7   15.79    2.00
  17 -15  -7   14.37    1.89
 -15  15   5    8.21    1.51
 -15 -15   5    8.16    1.47
  15 -15  -5    8.38    1.55
 -13  15   3    1.71    1.06
 -13 -15   3    1.06    1.03
  13 -15  -3    1.08    1.08
 -11  15   1    1.55    1.05
 -11 -15   1    2.47    1.13
  -9  15  -1    3.09    1.22
  -9 -15  -1    3.23    1.04
  -7  15  -3    2.00    1.09
   7 -15   3    4.37    1.07
  -7 -15  -3    3.12    1.10
  -5  15  -5    5.69    1.42
   5 -15   5    8.13    1.28
  -3  15  -7   23.20    2.44
   3 -15   7   28.33    2.37
  -1  15  -9    1.76    1.14
   1 -15   9    2.86    1.26
   1  15 -11    6.08    1.57
  -1 -15  11    6.22    1.55
 -16  16   6    3.98    1.30
  16 -16  -6    1.79    1.17
 -16 -16   6    1.16    1.25
 -14  16   4    1.02    1.21
 -14 -16   4   -0.48    1.01
  14 -16  -4    1.37    1.13
 -12  16   2    0.07    1.00
 -12 -16   2   -0.73    0.93
  12 -16  -2   -0.28    1.02
 -10  16   0    0.48    1.13
 -10 -16   0    0.71    1.07
  -8  16  -2    4.05    1.37
  -8 -16  -2    2.95    1.22
  -6  16  -4    2.77    1.22
   6 -16   4    1.42    1.01
  -4  16  -6   -0.08    1.05
   4 -16   6    2.24    1.15
  34   0 -23    0.64    1.11
  32   0 -21   -1.15    0.90
  30   0 -19   -0.61    0.98
  28   0 -17   -1.02    0.80
  26   0 -15    0.13    0.69
 -26   0  15    0.58    0.47
 -24   0  13   -0.36    0.37
  24   0 -13    0.23    0.67
  22   0 -11   -0.15    0.53
 -22   0  11   -0.06    0.36
  20   0  -9   -0.49    0.41
 -20   0   9    0.72    0.39
 -18   0   7   -0.27    0.34
  18   0  -7   -0.01    0.33
  16   0  -5    0.26    0.32
 -16   0   5    0.32    0.37
 -14   0   3    0.09    0.34
  14   0  -3    0.03    0.26
 -14   0   3   -0.05    0.13
 -12   0   1   -0.10    0.21
 -12   0   1   -0.44    0.31
 -10   0  -1    1.26    0.44
 -10   0  -1   -0.01    0.20
  -8   0  -3   -0.21    0.21
  -8   0  -3   -0.21    0.35
[truncated: 336,953 more chars]
