# Supplementary material for: Crystal structure of tetra­kis­(μ2-(E)-2,4-di­bromo-6-{[2-(pyridin-2-yl)eth­yl]imino­meth­yl}phen­olato)trizinc bis­(perchlorate) aceto­nitrile disolvate
Source: Acta Crystallogr E Crystallogr Commun. 2018 Aug 31;74(Pt 9):1380–3. doi: 10.1107/S2056989018012100 (PMC6127704; doi:10.1107/S2056989018012100)
Supplement: Supplementary file 2 [file e-74-01380-Isup2.hkl]

data_I                                                                          
_shelx_title ' shelxt_a.res in C2/c'                                            
_shelx_refln_list_code          4                                               
_shelx_F_calc_maximum      939.76                                               
_exptl_crystal_F_000      3920.00                                               
_reflns_d_resolution_high  0.7777                                               
                                                                                
loop_                                                                           
 _space_group_symop_operation_xyz                                               
 'x, y, z'                                                                      
 '-x, y, -z+1/2'                                                                
 'x+1/2, y+1/2, z'                                                              
 '-x+1/2, y+1/2, -z+1/2'                                                        
 '-x, -y, -z'                                                                   
 'x, -y, z-1/2'                                                                 
 '-x+1/2, -y+1/2, -z'                                                           
 'x+1/2, -y+1/2, z-1/2'                                                         
                                                                                
_cell_length_a    30.7973                                                       
_cell_length_b    13.8527                                                       
_cell_length_c    21.1345                                                       
_cell_angle_alpha  90.000                                                       
_cell_angle_beta  132.857                                                       
_cell_angle_gamma  90.000                                                       
                                                                                
_shelx_F_squared_multiplier     1.000                                           
                                                                                
loop_                                                                           
 _refln_index_h                                                                 
 _refln_index_k                                                                 
 _refln_index_l                                                                 
 _refln_F_squared_calc                                                          
 _refln_F_squared_meas                                                          
 _refln_F_squared_sigma                                                         
 _refln_observed_status                                                         
   2   0   0      67327.95      59202.83      2409.16 o                         
   4   0   0      42803.06      28544.69      1200.23 o                         
   6   0   0      54002.70      52031.13      3165.83 o                         
   8   0   0      42277.11      42423.92      1337.27 o                         
  10   0   0        374.56        234.83       144.73 o                         
  12   0   0     467201.34     471936.97     13378.33 o                         
  14   0   0     118795.37     116652.57      3537.75 o                         
  16   0   0      17415.18      17283.10       808.66 o                         
  18   0   0     206262.03     218243.97      5241.32 o                         
  20   0   0       4974.02       5722.85       965.41 o                         
  22   0   0       3036.24       3287.60       887.13 o                         
  24   0   0      16337.56      15458.39      1198.06 o                         
  26   0   0      74488.13      77602.56      2997.04 o                         
  28   0   0      10968.93      12006.59      1223.58 o                         
   1   1   0     205565.78     134171.48      8571.24 o                         
   3   1   0       7910.36       7882.20       211.71 o                         
   5   1   0      24680.02      25379.01       568.62 o                         
   7   1   0      64072.57      66610.30      1405.22 o                         
   9   1   0      14719.25      13352.39       386.64 o                         
  11   1   0      34750.71      37165.42      1549.11 o                         
  13   1   0      91026.20      89812.57      3084.07 o                         
  15   1   0         92.85         80.23       138.48 o                         
  17   1   0      10314.67      10642.59       445.81 o                         
  19   1   0      16747.44      16919.26       696.12 o                         
  21   1   0       8521.34       8652.28      1539.16 o                         
  23   1   0         21.84       -224.73       413.21 o                         
  25   1   0       6206.96       5927.61       709.50 o                         
  27   1   0       4542.84       4806.90       624.90 o                         
   0   2   0     180011.98     178639.80      5024.51 o                         
   2   2   0     192474.64     197837.59      4382.44 o                         
   4   2   0     328665.97     321739.12      6394.71 o                         
   6   2   0      66946.97      69027.61      1299.25 o                         
   8   2   0        287.65        474.69       116.14 o                         
  10   2   0      39686.32      41874.71       778.27 o                         
  12   2   0        769.70        873.98       114.08 o                         
  14   2   0       2037.17       1807.83       155.76 o                         
  16   2   0       1632.42       1382.51       163.93 o                         
  18   2   0      21298.90      21701.24       752.82 o                         
  20   2   0      11286.19      11745.06       609.94 o                         
  22   2   0       3081.34       2921.98       411.56 o                         
  24   2   0      28468.73      29132.25      1284.53 o                         
  26   2   0        900.66        695.00       528.76 o                         
  28   2   0        253.51       -100.83       561.77 o                         
   1   3   0      87751.95      88714.39      1805.75 o                         
   3   3   0     313979.69     307222.38      6110.85 o                         
   5   3   0      16560.67      16782.02       552.35 o                         
   7   3   0      46182.51      46618.80      1050.12 o                         
   9   3   0     146068.02     148898.89      3304.09 o                         
  11   3   0      14260.06      14428.69       388.95 o                         
  13   3   0      54383.73      53699.50      1125.26 o                         
  15   3   0         18.59        203.07       195.81 o                         
  17   3   0       8551.79       7749.03       468.54 o                         
  19   3   0       1096.25       1283.97       301.03 o                         
  21   3   0      57836.30      58710.62      1562.00 o                         
  23   3   0        367.97        339.29       305.69 o                         
  25   3   0        130.88        192.13       496.03 o                         
  27   3   0         82.16        221.47       500.73 o                         
   0   4   0      39079.47      35740.20      1125.44 o                         
   2   4   0     244254.70     239143.92      4786.73 o                         
   4   4   0       3435.44       3265.96       154.10 o                         
   6   4   0     437314.19     427424.56      7595.80 o                         
   8   4   0       5649.70       4692.01       305.57 o                         
  10   4   0        312.65        344.85       145.82 o                         
  12   4   0     221243.75     211992.80      4396.36 o                         
  14   4   0      51900.20      50539.68      1257.41 o                         
  16   4   0      41420.39      41553.80      1123.15 o                         
  18   4   0      42536.64      40051.66      1191.33 o                         
  20   4   0      14380.48      14010.95      1104.71 o                         
  22   4   0       6062.51       6093.69       513.45 o                         
  24   4   0      43693.38      44894.43      1215.67 o                         
  26   4   0       2883.02       3205.95       864.30 o                         
  28   4   0      54036.44      53320.04      2346.87 o                         
   1   5   0     149096.11     149098.50      3037.52 o                         
   3   5   0        185.23        311.33        96.04 o                         
   5   5   0       1422.21       1811.94       138.27 o                         
   7   5   0      47603.97      47510.34       929.90 o                         
   9   5   0      70675.58      67672.59      1760.67 o                         
  11   5   0      31165.08      29903.70       945.45 o                         
  13   5   0      92220.81      90961.18      2042.61 o                         
  15   5   0       7278.89       7466.77       495.86 o                         
  17   5   0       2350.84       2376.59       325.49 o                         
  19   5   0       7496.88       7108.78       494.81 o                         
  21   5   0        633.97        521.06       360.51 o                         
  23   5   0       1622.57       2335.97       432.65 o                         
  25   5   0      18474.12      19214.90      1249.19 o                         
  27   5   0       7593.65       8306.35      1031.05 o                         
   0   6   0      28807.02      28817.79       980.79 o                         
   2   6   0      26862.39      26343.65       858.66 o                         
   4   6   0        378.43        541.51       123.18 o                         
   6   6   0       9184.14       9866.09       333.10 o                         
   8   6   0      36989.72      36855.32       755.45 o                         
  10   6   0      26280.77      26630.18      1551.58 o                         
  12   6   0       4498.42       5354.06       507.57 o                         
  14   6   0        912.49       1127.94       451.64 o                         
  16   6   0      16624.50      15976.13       800.62 o                         
  18   6   0       7151.40       7426.57       592.67 o                         
  20   6   0      10543.63      10549.03       613.61 o                         
  22   6   0       2092.67       2593.41       428.69 o                         
  24   6   0      25114.56      23396.00       990.15 o                         
  26   6   0      18909.12      18926.63       920.93 o                         
   1   7   0       3067.30       3909.47       288.73 o                         
   3   7   0      20850.96      20554.89       626.42 o                         
   5   7   0      43022.77      45615.03      1057.57 o                         
   7   7   0       5781.18       6001.32       274.17 o                         
   9   7   0     184317.62     184194.27      3370.19 o                         
  11   7   0      10134.40       8652.22       499.52 o                         
  13   7   0       1096.66       1063.86       298.77 o                         
  15   7   0          2.32        199.12       297.91 o                         
  17   7   0       3373.72       3530.48       457.30 o                         
  19   7   0      23414.94      25358.99      1100.73 o                         
  21   7   0      37618.73      38466.54      1417.93 o                         
  23   7   0        185.45        377.33       472.81 o                         
  25   7   0       3469.02       3626.80       556.50 o                         
   0   8   0     338132.62     332178.62      9483.23 o                         
   2   8   0       2371.30       2454.89       209.16 o                         
   4   8   0        565.49        609.96       162.29 o                         
   6   8   0         48.06        203.87       144.39 o                         
   8   8   0       5891.95       6932.88       433.46 o                         
  10   8   0       9938.84       9011.77       523.10 o                         
  12   8   0      98160.75      95075.20      2499.36 o                         
  14   8   0      26292.26      24895.44       948.68 o                         
  16   8   0       7239.49       6477.26       746.73 o                         
  18   8   0      25375.60      24076.97      1033.19 o                         
  20   8   0       4641.04       4967.55       575.71 o                         
  22   8   0        934.51       1875.60       513.70 o                         
  24   8   0        525.98        -90.18       484.09 o                         
   1   9   0      52754.61      53962.06      1263.23 o                         
   3   9   0       2749.94       2894.57       250.71 o                         
   5   9   0      14932.62      15819.41       531.62 o                         
   7   9   0       1413.74       1162.47       238.52 o                         
   9   9   0        501.77        639.10       275.16 o                         
  11   9   0       6205.13       6747.16       490.03 o                         
  13   9   0      52837.50      51049.16      1657.43 o                         
  15   9   0       1382.61       1212.27       462.03 o                         
  17   9   0       8758.90       7916.49       855.29 o                         
  19   9   0       5990.13       6237.12       743.88 o                         
  21   9   0       1893.25       3176.03       556.44 o                         
  23   9   0       1963.89       2701.14       589.28 o                         
  25   9   0       5985.21       7546.77       994.25 o                         
   0  10   0      13982.20      13876.66       704.15 o                         
   2  10   0        220.19        153.31       197.98 o                         
   4  10   0      44602.25      44918.94      1728.62 o                         
   6  10   0      15499.38      15316.48       553.87 o                         
   8  10   0         18.33       -250.90       274.39 o                         
  10  10   0       7944.73       8970.94       575.06 o                         
  12  10   0      24014.37      23307.25       924.68 o                         
  14  10   0       2902.44       2652.89       432.51 o                         
  16  10   0      34298.08      31272.97      1183.92 o                         
  18  10   0      10681.93      10220.42       738.75 o                         
  20  10   0      32912.31      31334.17      1319.66 o                         
  22  10   0       8431.53       8399.69      1011.17 o                         
  24  10   0       2435.58       4792.24      1261.12 o                         
   1  11   0      20641.85      20581.44       781.85 o                         
   3  11   0       9639.56      10011.71       852.08 o                         
   5  11   0        708.76        792.52       237.04 o                         
   7  11   0      76002.08      77034.15      2962.64 o                         
   9  11   0      40670.67      40971.82      1849.41 o                         
  11  11   0        173.92         57.61       315.56 o                         
  13  11   0         10.23        245.44       348.13 o                         
  15  11   0       1127.96        571.00       391.85 o                         
  17  11   0      14122.95      13754.14      1327.20 o                         
  19  11   0      30257.43      31901.66      1641.73 o                         
  21  11   0      35613.38      33938.63      1770.90 o                         
   0  12   0      10156.42       9806.87       722.60 o                         
   2  12   0      24496.96      25407.52       796.83 o                         
   4  12   0       9359.76       9711.30       496.66 o                         
   6  12   0       1614.58       1428.51       469.95 o                         
   8  12   0      20081.60      21438.35       934.84 o                         
  10  12   0        442.60        707.74       454.33 o                         
  12  12   0       1319.57       1193.59       395.69 o                         
  14  12   0       4243.08       4503.30       691.30 o                         
  16  12   0       1795.15       1587.68       651.81 o                         
  18  12   0        559.71        781.49       633.09 o                         
  20  12   0       8364.08       9431.72      1124.99 o                         
   1  13   0       2380.16       2463.83       336.98 o                         
   3  13   0        298.44         90.43       269.90 o                         
   5  13   0       2548.71       3161.83       434.78 o                         
   7  13   0      23333.77      24576.42      1020.55 o                         
   9  13   0       1450.96       1282.48       405.72 o                         
  11  13   0         67.74        -92.28       366.03 o                         
  13  13   0       5228.59       6028.92       829.15 o                         
  15  13   0       5392.20       4553.00       769.60 o                         
  17  13   0       8117.17       7689.03      1335.04 o                         
  19  13   0        228.93        274.80       659.38 o                         
   0  14   0      14773.56      14781.43      1452.46 o                         
   2  14   0      10730.61      10969.77       588.53 o                         
   4  14   0        102.87        684.97       386.03 o                         
   6  14   0      15123.91      16805.98       876.99 o                         
   8  14   0       9135.79      10261.54       737.84 o                         
  10  14   0      30851.60      33934.00      1605.00 o                         
  12  14   0      22805.64      21756.41      1421.47 o                         
  14  14   0       1184.09       -150.05       604.29 o                         
  16  14   0       9214.48       9276.06      1848.19 o                         
   1  15   0        601.31        -13.96       437.13 o                         
   3  15   0        548.68        235.94       401.52 o                         
   5  15   0        570.40         33.36       503.28 o                         
   7  15   0      18540.05      19216.08      1269.06 o                         
   9  15   0       4470.16       4888.72       768.72 o                         
  11  15   0      13557.53      12375.17      1067.00 o                         
  13  15   0        251.42       -334.18       782.76 o                         
  15  15   0         68.28       -630.23       630.23 o                         
   0  16   0       2299.31       1475.26       995.85 o                         
   2  16   0       2475.50       1259.86       594.17 o                         
   4  16   0        289.41       -206.73       518.33 o                         
   6  16   0      32061.45      31708.53      1598.99 o                         
   8  16   0       8198.05       8179.07       943.88 o                         
  10  16   0        426.60        520.22       675.74 o                         
  12  16   0       2324.35       2042.91       760.65 o                         
   3  17   0       7645.35       7549.30      1252.42 o                         
   5  17   0       3578.55       3910.06       774.89 o                         
   7  17   0       5782.70       6231.52       867.08 o                         
 -29   1   1        527.15         99.03       488.18 o                         
 -27   1   1       3571.82       4463.30       684.51 o                         
 -25   1   1       1002.99        823.67       476.95 o                         
 -23   1   1        673.04        185.47       403.78 o                         
 -21   1   1       8344.65       8622.30       498.10 o                         
 -19   1   1     237105.83     238379.38      4464.78 o                         
 -17   1   1       1727.15       2372.39       234.69 o                         
 -15   1   1      12310.64      13307.72       460.90 o                         
 -13   1   1       3257.62       3205.82       191.04 o                         
 -11   1   1       9859.85       9446.69       284.66 o                         
  -9   1   1     183871.09     183936.62      3326.50 o                         
  -7   1   1     221914.27     226609.92      4547.90 o                         
  -5   1   1        223.08        296.11        59.12 o                         
  -3   1   1      18362.40      20459.67       433.54 o                         
  -1   1   1     103505.48      79415.33      2746.61 o                         
   1   1   1      24035.26      26681.35       567.15 o                         
   3   1   1         13.01        165.71        43.53 o                         
   5   1   1      23886.09      24883.65       521.93 o                         
   7   1   1      54079.29      48860.77      1074.81 o                         
   9   1   1       2358.72       2927.52       254.84 o                         
  11   1   1     194855.52     193481.70      5937.82 o                         
  13   1   1       7762.47       8222.00       431.30 o                         
  15   1   1      83258.23      79523.37      1841.13 o                         
  17   1   1      20092.63      19843.77       739.99 o                         
  19   1   1      19431.97      20694.95      1051.99 o                         
  21   1   1      14592.93      15172.72       968.66 o                         
  23   1   1       7438.44       8098.93       743.14 o                         
  25   1   1       3107.45       3854.94       744.42 o                         
  27   1   1      16104.90      15612.47      1018.09 o                         
 -28   2   1      43642.92      46518.52      1756.82 o                         
 -26   2   1      15108.96      16595.31      1041.39 o                         
 -24   2   1          5.19        221.23       420.74 o                         
 -22   2   1     118266.20     119796.00      2444.21 o                         
 -20   2   1       1856.13       1401.59       263.12 o                         
 -18   2   1      80815.68      75524.41      1795.86 o                         
 -16   2   1      22008.30      21314.55       516.01 o                         
 -14   2   1       2234.03       2353.17       163.98 o                         
 -12   2   1        418.38        323.81       100.48 o                         
 -10   2   1     447662.03     455131.69      8126.60 o                         
  -8   2   1      31257.08      30739.60       634.84 o                         
  -6   2   1     184690.92     188775.00      3388.36 o                         
  -4   2   1      56658.75      55471.41      1147.66 o                         
  -2   2   1       8149.20       8330.97       212.47 o                         
   0   2   1        223.66        -93.15        97.92 o                         
   2   2   1      67240.24      67052.36      1379.13 o                         
   4   2   1      75164.06      76498.96      1290.04 o                         
   6   2   1      14119.09      14993.11       352.92 o                         
   8   2   1       3447.99       3301.22       163.87 o                         
  10   2   1      28551.27      29903.56       684.21 o                         
  12   2   1       2925.41       3125.21       206.03 o                         
  14   2   1       7428.37       7663.32       286.68 o                         
  16   2   1      13659.68      14031.83       610.89 o                         
  18   2   1     125604.41     126486.59      2913.99 o                         
  20   2   1       1316.13        840.56       314.95 o                         
  22   2   1       2718.15       2126.14       878.33 o                         
  24   2   1       2358.54       3964.64       855.16 o                         
  26   2   1       1982.06       2109.11       598.51 o                         
 -29   3   1       1186.06       1224.43       609.78 o                         
 -27   3   1       7103.41       7663.48       778.15 o                         
 -25   3   1      10997.82      11060.92      1051.15 o                         
 -23   3   1      16999.28      16233.34       677.66 o                         
 -21   3   1        776.89        703.17       318.36 o                         
 -19   3   1      12291.23      10843.48       617.63 o                         
 -17   3   1      85923.55      86798.41      2343.75 o                         
 -15   3   1     118745.11     119988.62      2306.48 o                         
 -13   3   1      63284.06      60693.71      1235.13 o                         
 -11   3   1      56377.52      58657.55      1168.47 o                         
  -9   3   1      35785.21      37030.38       753.59 o                         
  -7   3   1        214.10        141.01        85.92 o                         
  -5   3   1     269507.12     262299.88      5230.12 o                         
  -3   3   1      16759.19      17651.92       413.24 o                         
  -1   3   1      10465.56      10724.33       279.18 o                         
   1   3   1      96965.06      98980.29      2014.38 o                         
   3   3   1      36584.81      36556.26       703.38 o                         
   5   3   1      24520.90      24864.50       711.21 o                         
   7   3   1        391.92         49.17       119.37 o                         
   9   3   1     126620.20     128402.93      2774.33 o                         
  11   3   1      17855.92      17651.67       432.98 o                         
  13   3   1     104143.41     108617.25      1903.56 o                         
  15   3   1      22226.40      21823.39       726.58 o                         
  17   3   1         42.37         -9.02       246.19 o                         
  19   3   1      47231.99      47839.69      1324.47 o                         
  21   3   1       8461.68       8806.53       930.22 o                         
  23   3   1        702.06        878.43       505.06 o                         
  25   3   1       3493.84       4485.15       672.07 o                         
  27   3   1      28034.41      28869.47      1479.49 o                         
 -28   4   1        576.07       1021.08       545.32 o                         
 -26   4   1         73.11       -361.75       472.32 o                         
 -24   4   1         83.26       -284.23       297.31 o                         
 -22   4   1       2501.79       2883.46       405.34 o                         
 -20   4   1       5996.53       6935.44       491.93 o                         
 -18   4   1       1876.46       1640.65       301.09 o                         
 -16   4   1       5604.96       4768.08       388.46 o                         
 -14   4   1       3200.42       4054.67       362.04 o                         
 -12   4   1        103.06         97.37       157.52 o                         
 -10   4   1       6367.94       6858.30       314.18 o                         
  -8   4   1       5883.56       5324.44       313.84 o                         
  -6   4   1      23414.62      24835.32       586.37 o                         
  -4   4   1       4813.37       4899.32       341.46 o                         
  -2   4   1     129343.61     131466.28      2672.19 o                         
   0   4   1      72828.23      76693.70      1592.60 o                         
   2   4   1      69786.65      75786.07      1582.49 o                         
   4   4   1       5354.80       5949.14       283.52 o                         
   6   4   1      14938.37      18127.19       595.82 o                         
   8   4   1      32013.52      33353.08       835.41 o                         
  10   4   1      27115.70      25001.50      1137.35 o                         
  12   4   1       5469.74       5172.78       337.83 o                         
  14   4   1       8419.11       7554.93       549.84 o                         
  16   4   1      19230.65      17727.55       692.56 o                         
  18   4   1         45.92        199.55       285.33 o                         
  20   4   1       1990.62       1781.34       435.14 o                         
  22   4   1        297.20       -204.01       333.53 o                         
  24   4   1      10009.91       9443.22       838.62 o                         
  26   4   1       1565.57       3669.98       819.92 o                         
 -27   5   1       5599.67       4954.82       729.16 o                         
 -25   5   1      33736.12      33740.17      1071.83 o                         
 -23   5   1        318.55        242.63       312.75 o                         
 -21   5   1      13341.75      12933.42       746.94 o                         
 -19   5   1      38105.23      40537.72      1144.58 o                         
 -17   5   1     116452.90     110405.38      2480.44 o                         
 -15   5   1      13310.80      12428.91       743.17 o                         
 -13   5   1     180435.78     180203.70      3774.43 o                         
 -11   5   1      47310.14      49936.27      1373.71 o                         
  -9   5   1         86.06        378.52       131.81 o                         
  -7   5   1      85147.79      85937.15      1808.84 o                         
  -5   5   1      52653.08      51210.18      1120.80 o                         
  -3   5   1     105298.77     106831.99      2208.97 o                         
  -1   5   1     133879.88     128561.28      2635.28 o                         
   1   5   1        923.21       1415.92       366.06 o                         
   3   5   1      51439.40      53160.38      1159.74 o                         
   5   5   1     262397.44     264844.03      4757.71 o                         
   7   5   1      16083.04      14735.09       546.77 o                         
   9   5   1     251818.00     250863.81      5945.30 o                         
  11   5   1      47035.84      48008.25      1375.70 o                         
  13   5   1      60397.29      60072.11      2010.94 o                         
  15   5   1       1551.39       1576.26       306.32 o                         
  17   5   1      53658.47      52645.54      1402.76 o                         
  19   5   1      39180.33      37643.88      1161.82 o                         
  21   5   1      47613.50      46509.28      1382.16 o                         
  23   5   1      40442.12      40368.75      1940.78 o                         
  25   5   1       6894.64       7507.29       796.24 o                         
 -28   6   1       7105.80       7964.23      1274.49 o                         
 -26   6   1       1543.52       1101.47       551.72 o                         
 -24   6   1       2919.91       2954.56       416.61 o                         
 -22   6   1      30003.97      28565.31       999.96 o                         
 -20   6   1        601.43        140.44       386.65 o                         
 -18   6   1     123494.77     120689.10      2711.76 o                         
 -16   6   1      19935.12      18826.18      1061.05 o                         
 -14   6   1       1289.19       1381.77       289.51 o                         
 -12   6   1        870.34        701.35       237.52 o                         
 -10   6   1      73191.28      71440.06      3021.69 o                         
  -8   6   1      39744.05      40824.95       946.24 o                         
  -6   6   1      43938.14      42587.31       976.80 o                         
  -4   6   1       1441.93       1876.18       157.06 o                         
  -2   6   1       4360.79       5474.59       249.02 o                         
   0   6   1      25968.95      24690.21       805.94 o                         
   2   6   1     104863.06      99926.92      2097.84 o                         
   4   6   1      40653.82      42616.68       978.04 o                         
   6   6   1       7581.65       7566.15       321.75 o                         
   8   6   1       8085.14       7564.70       445.46 o                         
  10   6   1      10323.72       9652.17       536.65 o                         
  12   6   1       1863.43       2241.29       667.68 o                         
  14   6   1        116.29        191.14       299.41 o                         
  16   6   1      11275.40      11886.61      1555.31 o                         
  18   6   1      36474.50      35427.50      1272.84 o                         
  20   6   1       5018.37       4987.46       484.61 o                         
  22   6   1      21548.28      22153.43      1114.75 o                         
  24   6   1       1287.72       1013.63       430.36 o                         
  26   6   1      16809.14      17980.12      1427.63 o                         
 -27   7   1       2525.53       1886.38       514.56 o                         
 -25   7   1       3790.14       3728.74       546.64 o                         
 -23   7   1       1790.71       1317.14       467.70 o                         
 -21   7   1      27140.21      26914.40      1113.60 o                         
 -19   7   1      67729.39      66869.06      1967.67 o                         
 -17   7   1       7786.67       7518.92       555.11 o                         
 -15   7   1        361.74        674.13       382.34 o                         
 -13   7   1       5083.39       4543.97       408.42 o                         
 -11   7   1      17290.04      18797.26       702.66 o                         
  -9   7   1     103015.70     100641.41      2151.18 o                         
  -7   7   1        376.22        411.28       134.34 o                         
  -5   7   1      38309.96      40499.95       953.85 o                         
  -3   7   1      20134.01      19801.19       545.88 o                         
  -1   7   1       7627.35       7979.62       326.42 o                         
   1   7   1       2369.10       2799.31       279.94 o                         
   3   7   1       7676.47       9036.47       347.32 o                         
   5   7   1     161777.53     160265.33      2953.26 o                         
   7   7   1      46265.78      45567.37       933.62 o                         
   9   7   1      16968.59      15973.56       643.12 o                         
  11   7   1       6294.25       5853.19       441.13 o                         
  13   7   1       8578.31       9132.17       579.01 o                         
  15   7   1      15688.78      15545.17       798.33 o                         
  17   7   1      67990.61      66703.62      1967.22 o                         
  19   7   1       8991.09       8185.24       671.32 o                         
  21   7   1        406.84        333.64       442.86 o                         
  23   7   1       5505.36       5402.05       681.10 o                         
  25   7   1         19.55        358.01       535.36 o                         
 -26   8   1        381.16        400.67       529.80 o                         
 -24   8   1        387.87       -198.29       397.49 o                         
 -22   8   1      10387.18       9862.52       895.78 o                         
 -20   8   1        426.16        185.01       362.94 o                         
 -18   8   1       2782.10       2261.65       419.56 o                         
 -16   8   1       1177.42       1253.01       428.59 o                         
 -14   8   1      23801.02      25389.62       989.66 o                         
 -12   8   1       3534.76       3699.55       379.14 o                         
 -10   8   1        253.75        331.50       290.86 o                         
  -8   8   1      48619.47      47266.39      1115.04 o                         
  -6   8   1       4414.84       4484.92       272.89 o                         
  -4   8   1         71.48        472.28       154.77 o                         
  -2   8   1     101690.79     104152.98      2221.06 o                         
   0   8   1       6299.59       6297.12       415.59 o                         
   2   8   1      60274.55      60892.79      1375.50 o                         
   4   8   1      50520.06      48676.70      1140.04 o                         
   6   8   1       3703.07       3770.13       207.20 o                         
   8   8   1       8978.98       8525.36       492.58 o                         
  10   8   1      49500.58      48758.43      1586.43 o                         
  12   8   1       8351.21       8167.06       556.78 o                         
  14   8   1      21051.75      21254.69       905.14 o                         
  16   8   1      13118.23      14213.78       830.56 o                         
  18   8   1        401.22         20.33       365.31 o                         
  20   8   1      24836.95      24866.79      1159.35 o                         
  22   8   1      21286.25      19963.35      1086.17 o                         
  24   8   1        559.79        255.55       547.81 o                         
 -25   9   1        551.60        690.15       608.12 o                         
 -23   9   1      24360.02      23847.52      3709.42 o                         
 -21   9   1        411.33        345.93       418.95 o                         
 -19   9   1     137412.66     134901.77      3541.71 o                         
 -17   9   1      25352.86      24509.37       996.26 o                         
 -15   9   1      85186.71      84710.60      2317.14 o                         
 -13   9   1      24560.57      23241.05       897.97 o                         
 -11   9   1       8522.84       8751.58       535.22 o                         
  -9   9   1       7021.78       7605.53       365.56 o                         
  -7   9   1     139321.59     136366.11      2890.36 o                         
  -5   9   1      54929.77      56485.82      1315.22 o                         
  -3   9   1     151005.91     152309.31      3194.99 o                         
  -1   9   1     431360.81     431050.94      8673.42 o                         
   1   9   1       4664.90       4553.19       293.46 o                         
   3   9   1      28393.63      28618.78       970.39 o                         
   5   9   1      24399.76      23166.67       614.60 o                         
   7   9   1      26655.12      26701.86      1108.80 o                         
   9   9   1      59680.23      60836.20      1716.26 o                         
  11   9   1     294150.06     285536.53      6852.21 o                         
  13   9   1        459.29        554.23       342.39 o                         
  15   9   1      69758.60      67279.59      2413.56 o                         
  17   9   1       3972.39       3415.51       508.66 o                         
  19   9   1       2737.95       1443.29       494.38 o                         
  21   9   1       6016.07       6285.32       694.27 o                         
  23   9   1      50135.96      51220.33      2367.34 o                         
 -24  10   1       4894.99       4813.68       736.43 o                         
 -22  10   1        683.89        134.58       636.50 o                         
 -20  10   1      18357.15      19611.96      1349.65 o                         
 -18  10   1      17635.90      19507.60       960.45 o                         
 -16  10   1       9334.82       8970.37       669.10 o                         
 -14  10   1      12765.19      12924.28      1051.65 o                         
 -12  10   1       4156.21       4698.24       457.54 o                         
 -10  10   1      20256.93      19183.04       796.47 o                         
  -8  10   1       1242.26       1329.27       270.74 o                         
  -6  10   1      34116.18      32762.13       881.28 o                         
  -4  10   1      10482.82      11537.51       478.62 o                         
  -2  10   1      67003.97      65680.65      1516.32 o                         
   0  10   1       4171.61       4153.80       301.65 o                         
   2  10   1       2703.87       3024.46       273.40 o                         
   4  10   1        256.63        397.87       195.88 o                         
   6  10   1       2266.18       2556.82       273.40 o                         
   8  10   1        757.30        887.93       317.56 o                         
  10  10   1      78889.81      75622.42      2100.24 o                         
  12  10   1      10391.99       9888.81       654.27 o                         
  14  10   1       2285.85       2803.86       446.43 o                         
  16  10   1        196.69        335.16       414.29 o                         
  18  10   1       9231.83       9181.14       741.55 o                         
  20  10   1        602.58        -68.89       458.33 o                         
  22  10   1       6092.06       6420.93       946.13 o                         
 -23  11   1       2892.04       4301.35      1104.56 o                         
 -21  11   1       4340.25       5179.43       887.38 o                         
 -19  11   1       3396.88       3063.75       706.52 o                         
 -17  11   1       6203.14       5674.72      1265.46 o                         
 -15  11   1      13174.48      12401.95       747.17 o                         
 -13  11   1      14689.27      14396.54       766.57 o                         
 -11  11   1        434.30         46.04       296.95 o                         
  -9  11   1      10696.64      10763.89      1157.43 o                         
  -7  11   1         47.80        188.94       216.03 o                         
  -5  11   1      10104.79      10620.44       490.97 o                         
  -3  11   1          2.43         75.48       210.96 o                         
  -1  11   1      14441.72      14003.78       674.12 o                         
   1  11   1      21287.54      21895.72       690.93 o                         
   3  11   1      38738.50      38482.49      1013.68 o                         
   5  11   1       5483.34       6452.18       406.81 o                         
   7  11   1        111.18        -52.29       288.64 o                         
   9  11   1       4483.42       3445.88       430.38 o                         
  11  11   1      26655.47      26273.29      1338.97 o                         
  13  11   1      25656.90      26176.21      1100.31 o                         
  15  11   1       6361.36       5643.51       591.34 o                         
  17  11   1       4535.90       5070.38       627.26 o                         
  19  11   1        128.81        -10.43       499.94 o                         
  21  11   1       4198.56       4964.10       923.71 o                         
 -22  12   1       1575.94       1667.56       987.15 o                         
 -20  12   1       1191.51       1298.50       934.96 o                         
 -18  12   1       3676.32       2902.07       705.24 o                         
 -16  12   1       1550.99       1370.76       617.50 o                         
 -14  12   1         96.42        230.83       494.81 o                         
 -12  12   1      20083.02      19871.29       910.78 o                         
 -10  12   1       7110.33       8138.01       584.07 o                         
  -8  12   1      12774.77      11693.47       665.27 o                         
  -6  12   1        348.36        416.17       259.62 o                         
  -4  12   1       8297.63       7042.46       430.53 o                         
  -2  12   1      92761.09      92455.76      2099.06 o                         
   0  12   1      18463.22      17818.46       655.18 o                         
   2  12   1      29861.72      30586.71       899.25 o                         
   4  12   1      15329.99      14968.32       676.16 o                         
   6  12   1         42.02         98.54       299.28 o                         
   8  12   1      35964.76      35048.43      1221.74 o                         
  10  12   1      40882.35      38839.15      1692.53 o                         
  12  12   1       2315.91       2237.41       465.57 o                         
  14  12   1      19995.06      21684.60      1068.31 o                         
  16  12   1      22034.07      22063.35      1845.41 o                         
  18  12   1        278.52       1157.69       651.81 o                         
  20  12   1       8849.01       9774.87      2156.94 o                         
 -19  13   1      13810.15      13753.69      1382.88 o                         
 -17  13   1      54879.49      57638.93      2401.55 o                         
 -15  13   1      14793.02      12267.11      1100.38 o                         
 -13  13   1      42113.36      39327.11      1758.76 o                         
 -11  13   1       6942.11       7217.35       811.72 o                         
  -9  13   1      19424.04      19516.00       904.38 o                         
  -7  13   1      74870.39      74734.75      2100.03 o                         
  -5  13   1       5619.99       5621.50       507.38 o                         
  -3  13   1     103699.60     111424.88      2503.21 o                         
  -1  13   1      70874.41      73888.09      2165.48 o                         
   1  13   1       1137.49       1182.33       298.37 o                         
   3  13   1       3017.14       2700.87       410.44 o                         
   5  13   1      53429.26      53313.50      1624.32 o                         
   7  13   1      11861.71      12631.99      1343.55 o                         
   9  13   1      72782.05      72284.20      3294.19 o                         
  11  13   1      78262.80      80394.75      2324.21 o                         
  13  13   1      10851.21      10245.53       848.26 o                         
  15  13   1       2653.69       3410.28       774.24 o                         
  17  13   1      26711.49      25995.76      1626.44 o                         
 -18  14   1      18285.39      18736.85      1402.03 o                         
 -16  14   1      10127.72      10807.69      1068.18 o                         
 -14  14   1       3106.24       1720.02       663.43 o                         
 -12  14   1       1306.51        899.31       644.95 o                         
 -10  14   1       6039.51       6600.73       796.40 o                         
  -8  14   1      13448.85      13609.70      1024.34 o                         
  -6  14   1      18726.48      18530.42      1040.20 o                         
  -4  14   1      32130.88      30869.62      1118.50 o                         
  -2  14   1      15944.14      17069.45       723.25 o                         
   0  14   1       3287.72       3666.68       445.87 o                         
   2  14   1       3457.06       3755.66       488.68 o                         
   4  14   1       7829.28       8764.50       918.96 o                         
   6  14   1       2436.06       1984.62       442.61 o                         
   8  14   1      10693.23       9393.60       687.97 o                         
  10  14   1      28925.15      29065.78      1499.64 o                         
  12  14   1      23316.27      22091.55      1517.69 o                         
  14  14   1       1917.81       2214.46       762.52 o                         
  16  14   1         99.65       -593.13       593.13 o                         
 -15  15   1       2473.19       2158.77      1013.24 o                         
 -13  15   1      15144.40      11794.15      1097.44 o                         
 -11  15   1       1669.42       1733.48       668.99 o                         
  -9  15   1       3468.36       3425.79       778.41 o                         
  -7  15   1      12596.14      11986.77      1034.98 o                         
  -5  15   1       3899.18       5002.09       774.06 o                         
  -3  15   1         76.56        537.68       530.54 o                         
  -1  15   1       1831.49       1722.91       366.95 o                         
   1  15   1       1088.17       1011.24       435.17 o                         
   3  15   1        576.16        875.35       434.78 o                         
   5  15   1       8894.03       9614.92      1317.11 o                         
   7  15   1      26271.72      26967.71      1982.99 o                         
   9  15   1       2474.15       2754.26       688.36 o                         
  11  15   1       3589.64       3731.70       764.76 o                         
  13  15   1       1340.73       1085.53       716.45 o                         
 -12  16   1       7962.82       7201.49      1374.18 o                         
 -10  16   1      32056.51      31127.28      1619.45 o                         
  -8  16   1        929.78       1557.86       617.86 o                         
  -6  16   1       2238.32       3040.60       701.01 o                         
  -4  16   1      11318.80      11039.68      1726.42 o                         
  -2  16   1      22240.08      24249.91      1129.35 o                         
   0  16   1         60.77       -139.16       492.00 o                         
   2  16   1      56436.16      53525.12      1728.53 o                         
   4  16   1        188.79       1118.44       630.17 o                         
   6  16   1      10191.58       9272.73       943.88 o                         
   8  16   1      23492.49      24846.08      1531.00 o                         
  10  16   1      26016.99      24758.10      1546.63 o                         
  -9  17   1       1320.45       2295.68       754.57 o                         
  -7  17   1       7582.36       7992.09       940.88 o                         
  -5  17   1       2433.36       3222.04       573.92 o                         
  -3  17   1      13275.19      13148.83       982.77 o                         
   1  17   1      20068.74      22169.54      1948.21 o                         
   3  17   1       6388.28       4687.87      1078.47 o                         
   5  17   1       4152.31       2722.27      1078.47 o                         
   7  17   1        335.33       -281.93       651.11 o                         
 -30   0   2      21373.08      25829.73      3561.56 o                         
 -28   0   2      16279.80      18004.29      1371.40 o                         
 -26   0   2      26340.57      26031.16      2165.64 o                         
 -24   0   2      69735.23      72153.18      3739.86 o                         
 -22   0   2      30110.11      31423.51      2096.06 o                         
 -20   0   2     340382.16     353756.22      8332.43 o                         
 -18   0   2      74237.62      73404.53      1925.85 o                         
 -16   0   2      29257.46      28879.18       986.98 o                         
 -14   0   2        578.01        695.14       183.03 o                         
 -12   0   2     102196.62     103971.80      4463.99 o                         
 -10   0   2      76931.12      76837.34      2305.03 o                         
  -8   0   2     302180.44     300352.78      8517.58 o                         
  -6   0   2      20289.20      19289.72      1521.32 o                         
  -2   0   2     109308.33     102080.75      4113.84 o                         
   0   0   2     114556.73     120417.42      3435.14 o                         
   2   0   2        327.63        808.85       182.64 o                         
   4   0   2     311520.62     300554.19     12071.92 o                         
   6   0   2       7076.44       7344.20       487.05 o                         
   8   0   2     712143.94     717020.69     20149.95 o                         
  10   0   2     250501.28     252836.42      7285.94 o                         
  12   0   2      35066.71      33872.32      1223.42 o                         
  14   0   2     184517.02     179064.70      5322.01 o                         
  16   0   2       1065.62       1205.31       539.24 o                         
  18   0   2       1362.13        997.77       665.35 o                         
  20   0   2      20501.67      23658.47      1422.82 o                         
  22   0   2     213275.72     219234.86      6850.52 o                         
  24   0   2      14380.00      13494.26      1339.39 o                         
  26   0   2      38035.25      43661.03      2168.53 o                         
 -29   1   2       6963.82       7558.53       819.03 o                         
 -27   1   2       2463.29        982.27       549.71 o                         
 -25   1   2      17084.74      18563.30      1989.23 o                         
 -23   1   2      13350.50      13587.91       782.09 o                         
 -21   1   2       1795.65       2370.76       377.86 o                         
 -19   1   2      37360.87      39354.19       909.93 o                         
 -17   1   2       8006.96       8753.96       370.13 o                         
 -15   1   2       8876.66       9426.35       401.69 o                         
 -13   1   2      10423.43      11258.46       309.37 o                         
 -11   1   2      35375.25      38331.54       716.39 o                         
  -9   1   2      41510.81      40247.36       727.23 o                         
  -7   1   2      22631.89      22499.76       522.48 o                         
  -5   1   2      30314.16      33358.22       636.98 o                         
  -3   1   2       3575.73       3695.21       119.53 o                         
  -1   1   2      10356.73       9864.07       391.24 o                         
   1   1   2       4173.30       4636.42       207.07 o                         
   3   1   2     134580.14     140804.97      2556.75 o                         
   5   1   2       2664.17       3304.22       162.72 o                         
   7   1   2      90506.19      92493.73      2173.21 o                         
   9   1   2     184083.78     187153.11      3708.19 o                         
  11   1   2       7660.25       6440.59       288.03 o                         
  13   1   2       3862.14       3888.15       294.31 o                         
  15   1   2       1708.23       1659.78       303.09 o                         
  17   1   2       3818.16       3639.19       512.00 o                         
  19   1   2       2661.88       3192.56       503.60 o                         
  21   1   2      59149.56      62050.78      2354.30 o                         
  23   1   2          9.17        781.38       440.39 o                         
  25   1   2       2494.27       2620.66       554.65 o                         
 -30   2   2         21.48        850.72       599.27 o                         
 -28   2   2       1414.36       1692.98       555.41 o                         
 -26   2   2        146.97       -455.39       455.39 o                         
 -24   2   2       3556.62       3284.98       387.95 o                         
 -22   2   2       1225.90        775.20       257.54 o                         
 -20   2   2      41709.18      42082.44      1023.84 o                         
 -18   2   2       2156.76       2192.55       222.83 o                         
 -16   2   2       6394.14       6963.22       350.80 o                         
 -14   2   2      26694.29      30513.99       778.07 o                         
 -12   2   2       2379.21       2598.32       182.04 o                         
 -10   2   2      64164.96      66621.06      1435.18 o                         
  -8   2   2       7884.76       7766.20       251.74 o                         
  -6   2   2       1448.61       1764.37       214.70 o                         
  -4   2   2       8311.81       8406.52       197.16 o                         
  -2   2   2       3744.42       3587.01       112.38 o                         
   0   2   2      12753.64      13758.81       337.54 o                         
   2   2   2     159321.20     166395.66      3351.52 o                         
   4   2   2      53122.20      52893.20      1028.43 o                         
   6   2   2        346.52        179.72        80.37 o                         
   8   2   2        995.92       1181.84       126.44 o                         
  10   2   2        794.42        904.44       135.05 o                         
  12   2   2       2235.89       1941.10       185.25 o                         
  14   2   2         67.40        170.54       156.49 o                         
  16   2   2      39818.80      40642.23      1140.47 o                         
  18   2   2      36543.62      35702.89      1560.41 o                         
  20   2   2      17579.32      18311.27      1003.99 o                         
  22   2   2       7270.37       7497.60       720.68 o                         
  24   2   2      18114.01      19325.51      1153.20 o                         
  26   2   2       4138.38       4836.44       646.68 o                         
 -29   3   2      15742.39      15101.49      1046.01 o                         
 -27   3   2       2606.00       2755.50       621.03 o                         
 -25   3   2        544.57       1009.02       334.55 o                         
 -23   3   2       3325.34       3234.93       351.01 o                         
 -21   3   2       3228.31       3299.64       326.49 o                         
 -19   3   2      36105.02      35698.36       908.37 o                         
 -17   3   2      42291.28      42106.58      1016.12 o                         
 -15   3   2        182.39        270.06       129.07 o                         
 -13   3   2      21362.78      20849.30       518.19 o                         
 -11   3   2       5323.52       5056.76       253.45 o                         
  -9   3   2      25067.06      23928.92       581.59 o                         
  -7   3   2       6979.33       7514.35       207.90 o                         
  -5   3   2      13839.18      13358.82       334.79 o                         
  -3   3   2      17819.04      17958.05       420.84 o                         
  -1   3   2       7207.48       6947.59       305.44 o                         
   1   3   2     207133.02     211862.05      3792.94 o                         
   3   3   2      74265.41      74431.54      1574.11 o                         
   5   3   2        184.85        250.78        69.41 o                         
   7   3   2       6440.08       6396.44       225.83 o                         
   9   3   2      74956.29      72900.99      1434.83 o                         
  11   3   2      41123.54      42625.01       927.59 o                         
  13   3   2      13053.97      12388.34       552.62 o                         
  15   3   2       2963.61       3612.16       360.01 o                         
  17   3   2       5459.43       5488.18       439.10 o                         
  19   3   2       6562.86       7122.51       534.77 o                         
  21   3   2      48129.48      47947.28      1663.73 o                         
  23   3   2       1320.31       1078.20       527.11 o                         
  25   3   2       3021.62       2259.54       859.36 o                         
 -30   4   2        478.20         -9.77       589.80 o                         
 -28   4   2       8980.23       9091.74       817.24 o                         
 -26   4   2       8802.54       9144.62       561.13 o                         
 -24   4   2      48601.62      44633.98      1155.16 o                         
 -22   4   2      10729.49      11233.21       649.32 o                         
 -20   4   2      18718.13      18365.78       707.45 o                         
 -18   4   2      66046.65      67585.62      1634.44 o                         
 -16   4   2        756.24        593.20       211.71 o                         
 -14   4   2      25663.60      27085.36       631.24 o                         
 -12   4   2       3175.87       3958.62       174.64 o                         
 -10   4   2     183490.70     180983.81      3682.97 o                         
  -8   4   2     125593.70     120607.42      2485.33 o                         
  -6   4   2     221167.88     219769.81      4419.00 o                         
  -4   4   2     148744.55     151816.12      3072.16 o                         
  -2   4   2      30918.88      30447.28       688.84 o                         
   0   4   2     564431.56     559721.69     11101.03 o                         
   2   4   2     153780.62     151551.73      2749.46 o                         
   4   4   2      71803.47      72734.39      1550.40 o                         
   6   4   2      80097.38      83687.62      2103.94 o                         
   8   4   2     290988.97     283024.78      5769.57 o                         
  10   4   2      42216.37      38674.60      1002.16 o                         
  12   4   2       9795.95       9785.04       716.96 o                         
  14   4   2      14377.99      14169.06       605.69 o                         
  16   4   2      46122.22      45879.51      1263.58 o                         
  18   4   2      19001.97      19422.53       820.07 o                         
  20   4   2     233319.89     226686.77      5258.68 o                         
  22   4   2      37692.80      36439.69      1561.66 o                         
  24   4   2       4739.38       5033.70       736.70 o                         
  26   4   2        561.88         21.70       607.81 o                         
 -29   5   2        770.74        690.98       571.71 o                         
 -27   5   2       7696.93       7228.45       546.32 o                         
 -25   5   2      10537.53      10086.32       578.77 o                         
 -23   5   2       1704.61       1489.24       323.91 o                         
 -21   5   2       4388.75       4684.64       442.02 o                         
 -19   5   2      16682.79      15687.34       679.46 o                         
 -17   5   2      26641.21      25883.99       798.88 o                         
 -15   5   2      14074.37      15561.42       842.34 o                         
 -13   5   2        827.92       1171.97       194.22 o                         
 -11   5   2       4307.36       3826.79       241.02 o                         
  -9   5   2      16239.62      16385.38       449.02 o                         
  -7   5   2        376.39        852.14       116.31 o                         
  -5   5   2      46673.94      46973.24      1035.13 o                         
  -3   5   2        982.25        644.61       102.61 o                         
  -1   5   2     238238.03     240023.20      4828.07 o                         
   1   5   2      61320.83      63230.84      1209.85 o                         
   3   5   2      54671.18      57542.96      1115.02 o                         
   5   5   2       1780.57       2253.34       200.65 o                         
   7   5   2      73357.84      74134.82      1921.46 o                         
   9   5   2      97282.20      94701.45      2421.98 o                         
  11   5   2        235.11        388.74       328.62 o                         
  13   5   2      10874.00      11542.21       878.75 o                         
  15   5   2      48282.23      46676.30      1262.38 o                         
  17   5   2      32369.22      32766.89      1035.17 o                         
  19   5   2      13066.31      12336.50       682.70 o                         
  21   5   2      76391.02      71140.22      2563.43 o                         
  23   5   2       2688.82       2877.69       532.34 o                         
  25   5   2        261.65        -48.24       533.99 o                         
 -28   6   2        249.99        -47.84       390.20 o                         
 -26   6   2       3815.28       4180.27       467.46 o                         
 -24   6   2       3269.43       3655.84       405.75 o                         
 -22   6   2       7187.06       6136.25       445.47 o                         
 -20   6   2      28246.09      27668.71       896.27 o                         
 -18   6   2       8204.28       7636.54       463.69 o                         
 -16   6   2      12118.30      12629.08       661.77 o                         
 -14   6   2     101836.25     103265.01      2638.86 o                         
 -12   6   2      59383.41      53293.21      1811.21 o                         
 -10   6   2      13721.04      14664.04       438.29 o                         
  -8   6   2      42890.80      46931.45      1502.82 o                         
  -6   6   2      15564.11      16001.62       450.89 o                         
  -4   6   2      78646.96      79204.60      1686.92 o                         
  -2   6   2      48182.11      45929.53      1031.39 o                         
   0   6   2      70053.02      68295.77      1476.12 o                         
   2   6   2       9047.06       9644.98       287.94 o                         
   4   6   2      21127.24      21211.16       887.30 o                         
   6   6   2        111.55        220.97       110.27 o                         
   8   6   2       3283.94       4075.19       347.27 o                         
  10   6   2        973.19        692.89       251.07 o                         
  12   6   2        795.05       1134.41       299.25 o                         
  14   6   2      39619.41      39099.44      1289.38 o                         
  16   6   2      10298.01      10042.21       886.35 o                         
  18   6   2       6328.82       7183.26       638.70 o                         
  20   6   2       6638.00       6075.12       645.11 o                         
  22   6   2       6398.14       7374.39       725.36 o                         
  24   6   2      19932.64      21655.67      4083.40 o                         
 -27   7   2       7101.36       6926.13       724.63 o                         
 -25   7   2        361.48        491.50       402.52 o                         
 -23   7   2       8566.21       8507.79       591.34 o                         
 -21   7   2      15588.54      16275.52       876.68 o                         
 -19   7   2       3341.63       3355.03       445.43 o                         
 -17   7   2      32235.16      32774.34      1121.19 o                         
 -15   7   2      17690.85      16144.86       702.89 o                         
 -13   7   2       8526.06       8124.92       567.47 o                         
 -11   7   2      92559.16      95037.88      2045.16 o                         
  -9   7   2      52659.98      53470.85      1218.51 o                         
  -7   7   2      31431.27      30819.65       765.94 o                         
  -5   7   2      73810.62      74295.00      1615.92 o                         
  -3   7   2       4758.18       3750.27       225.15 o                         
  -1   7   2      71892.30      70234.76      1535.96 o                         
   1   7   2     114320.05     113153.11      2383.72 o                         
   3   7   2        155.52        288.14       109.57 o                         
   5   7   2       1712.66       1802.04       149.31 o                         
   7   7   2       5288.99       5184.02       255.95 o                         
   9   7   2      20596.91      19780.38       755.73 o                         
  11   7   2       7155.18       6960.23       552.00 o                         
  13   7   2      76273.85      74073.66      2077.04 o                         
  15   7   2        347.19        286.26       381.47 o                         
  17   7   2      41521.41      37355.42      1337.27 o                         
  19   7   2       2437.35       2419.01       660.37 o                         
  21   7   2      17522.09      20270.61      1093.58 o                         
  23   7   2       1166.25        928.32       515.71 o                         
 -26   8   2        684.53       1146.92       555.60 o                         
 -24   8   2       3905.38       3498.07       506.73 o                         
 -22   8   2       6016.85       5368.51       564.22 o                         
 -20   8   2      65760.73      62265.70      1868.47 o                         
 -18   8   2         42.22       -301.22       301.22 o                         
 -16   8   2         17.24        326.52       303.87 o                         
 -14   8   2      21814.91      21365.48       816.42 o                         
 -12   8   2      10793.60      11804.04       932.33 o                         
 -10   8   2        931.18       1371.05       345.22 o                         
  -8   8   2     197023.72     193826.02      3995.20 o                         
  -6   8   2        293.63        518.12       158.93 o                         
  -4   8   2     145418.12     147474.73      3075.34 o                         
  -2   8   2      33154.98      34778.51       861.77 o                         
   0   8   2       1470.74       1286.58       181.68 o                         
   2   8   2       3705.91       4093.51       233.11 o                         
   4   8   2      18991.28      17752.79       468.56 o                         
   6   8   2       1456.90       1470.97       152.25 o                         
   8   8   2      59740.09      58494.64      1827.71 o                         
  10   8   2      59497.91      58014.95      1666.36 o                         
  12   8   2      49233.30      45713.04      1432.24 o                         
  14   8   2      35747.75      36148.06      1255.52 o                         
  16   8   2        786.54        786.67       400.02 o                         
  18   8   2       4943.02       3976.08       555.67 o                         
  20   8   2      10988.64      11130.21       843.39 o                         
  22   8   2      33698.57      34922.18      1623.04 o                         
 -25   9   2        411.55       -418.12       516.57 o                         
 -23   9   2      10956.73      12282.40      1215.23 o                         
 -21   9   2       1899.54       1620.44       513.90 o                         
 -19   9   2      26762.71      25716.69      1067.55 o                         
 -17   9   2      43721.14      44387.05      2102.22 o                         
 -15   9   2      12353.69      11818.30       661.20 o                         
 -13   9   2       1270.67        675.95       282.73 o                         
 -11   9   2      35744.37      37611.61      1158.49 o                         
  -9   9   2         18.66         61.03       166.78 o                         
  -7   9   2       7089.21       7642.66       372.36 o                         
  -5   9   2      67116.89      66611.98      1511.25 o                         
  -3   9   2       1936.62       1999.71       217.71 o                         
  -1   9   2        207.80        237.90       171.74 o                         
   1   9   2        174.09        176.03       168.55 o                         
   3   9   2       2151.20       2334.79       207.64 o                         
   5   9   2         36.44        158.37       144.32 o                         
   7   9   2      22708.94      21459.47       824.68 o                         
   9   9   2      15942.22      16308.95       760.16 o                         
  11   9   2      10534.40      11102.58       670.25 o                         
  13   9   2       4012.90       3479.88       448.79 o                         
  15   9   2        775.47        815.97       639.97 o                         
  17   9   2         21.03       -157.77       419.99 o                         
  19   9   2        409.03        418.93       452.11 o                         
  21   9   2      14906.01      15267.71       989.99 o                         
 -24  10   2       2313.92       2473.89       603.63 o                         
 -22  10   2       1702.51       2872.71       800.16 o                         
 -20  10   2      47584.92      44655.06      1954.64 o                         
 -18  10   2      18099.25      16728.82      1663.44 o                         
 -16  10   2       6748.45       7225.37       566.40 o                         
 -14  10   2       4486.40       4260.36       439.22 o                         
 -12  10   2        222.05        196.57       275.82 o                         
 -10  10   2      45557.24      44808.84      1345.37 o                         
  -8  10   2     216350.53     215909.17      4476.96 o                         
  -6  10   2      41914.35      40737.39      1032.51 o                         
  -4  10   2      29638.84      30379.33       834.05 o                         
  -2  10   2      34684.52      35674.00       934.77 o                         
   0  10   2        763.75        961.21       220.52 o                         
   2  10   2      19186.19      19486.92       543.87 o                         
   4  10   2      19327.83      19493.14       547.02 o                         
   6  10   2       2100.85       2156.14       379.44 o                         
   8  10   2        782.91        243.61       287.65 o                         
  10  10   2      53620.06      54605.63      1644.49 o                         
  12  10   2       8896.60       8450.09       988.97 o                         
  14  10   2       2231.68       2184.12       470.32 o                         
  16  10   2       5204.44       5712.08       630.11 o                         
  18  10   2      19768.36      19907.35      1090.51 o                         
  20  10   2        776.29        968.61       513.01 o                         
 -23  11   2        319.73        842.70       543.78 o                         
 -21  11   2      29747.73      28794.61      1607.03 o                         
 -19  11   2       7714.05       7707.19       910.19 o                         
 -17  11   2      45737.01      46721.16      1973.67 o                         
 -15  11   2        683.56        696.46       895.83 o                         
 -13  11   2      14416.08      15209.13       778.99 o                         
 -11  11   2     115953.46     111649.95      2901.28 o                         
  -9  11   2      37316.71      35196.50      1152.27 o                         
  -7  11   2       9629.25       9377.41       458.70 o                         
  -5  11   2       5547.75       5199.91       353.02 o                         
  -3  11   2        380.89        588.79       232.22 o                         
  -1  11   2       2822.84       2930.55       299.71 o                         
   1  11   2     114893.83     116433.69      2548.85 o                         
   3  11   2       2646.70       3046.93       266.10 o                         
   5  11   2       2238.57       2940.16       387.50 o                         
   7  11   2        888.63        886.83       332.61 o                         
   9  11   2      17269.71      17690.01      1406.20 o                         
  11  11   2       5476.04       5183.18       540.78 o                         
  13  11   2      52199.36      51041.40      1657.03 o                         
  15  11   2       6534.54       6306.44       984.20 o                         
  17  11   2        815.59        930.77       497.76 o                         
  19  11   2        863.88        991.36       531.26 o                         
 -22  12   2       6636.05       6496.82       803.96 o                         
 -20  12   2       8025.72       5699.79      1008.89 o                         
 -18  12   2       6102.55       6452.44       829.97 o                         
 -16  12   2      21842.03      21246.06      1548.13 o                         
 -14  12   2       6155.42       7661.31       804.78 o                         
 -12  12   2      23831.10      26105.94      1582.92 o                         
 -10  12   2      15914.37      15653.83       774.81 o                         
  -8  12   2        455.20        693.79       310.32 o                         
  -6  12   2      44466.43      46948.77      1212.61 o                         
  -4  12   2       2042.38       2856.01       331.57 o                         
  -2  12   2      20489.63      18952.99       670.02 o                         
   0  12   2      30783.34      31089.24       806.26 o                         
   2  12   2       1065.69        997.08       248.19 o                         
   4  12   2      10256.08       9659.56       601.78 o                         
   6  12   2       9194.62       8734.92       609.48 o                         
   8  12   2      49305.79      52176.14      1611.77 o                         
  10  12   2        435.21        440.18       394.13 o                         
  12  12   2        891.49       1301.24       448.78 o                         
  14  12   2      18821.44      18174.35       994.46 o                         
  16  12   2        496.49        910.14       474.57 o                         
  18  12   2       5287.50       7070.16       948.36 o                         
 -21  13   2         70.67        268.57       588.75 o                         
 -19  13   2       1087.71        851.76       687.27 o                         
 -17  13   2       6234.62       6001.67       894.68 o                         
 -15  13   2        795.13       1435.58       616.21 o                         
 -13  13   2         77.58       -327.31       526.22 o                         
 -11  13   2      24775.62      25271.29      1856.88 o                         
  -9  13   2        196.66       -368.52       429.97 o                         
  -7  13   2      11324.56      10307.02       648.30 o                         
  -5  13   2       2904.13       3262.83       360.01 o                         
  -3  13   2       5175.75       5392.09       427.75 o                         
  -1  13   2       3918.69       3819.47       339.66 o                         
   1  13   2      19337.59      19021.25       722.53 o                         
   3  13   2        198.95        158.93       487.34 o                         
   5  13   2       1054.76        631.81       376.81 o                         
   7  13   2       8122.88       8846.81       669.03 o                         
   9  13   2        678.78        954.25       423.20 o                         
  11  13   2       2721.38       2771.20       506.72 o                         
  13  13   2       1061.85        368.56       601.42 o                         
  15  13   2        647.36        179.88       634.91 o                         
  17  13   2        139.55        -20.02       649.72 o                         
 -18  14   2        377.27        795.20       740.42 o                         
 -16  14   2      15021.05      14170.50      1278.51 o                         
 -14  14   2      65205.30      64813.41      2545.88 o                         
 -12  14   2      41530.24      39924.94      1786.17 o                         
 -10  14   2      12537.22      13996.88      1378.53 o                         
  -8  14   2      53647.15      53887.00      2087.90 o                         
  -6  14   2      10938.73      12779.98      1948.21 o                         
  -4  14   2      12216.53      13672.91       650.02 o                         
  -2  14   2      63657.55      65188.69      1459.00 o                         
   0  14   2       6797.29       7489.04       442.32 o                         
   2  14   2        568.43        214.71       368.25 o                         
   4  14   2      60569.67      61722.75      1857.15 o                         
   6  14   2       1306.78       1464.56       434.78 o                         
   8  14   2      10999.22      10593.08       753.77 o                         
  10  14   2       9907.01       9659.61      1014.00 o                         
  12  14   2       4924.54       5321.46       833.95 o                         
  14  14   2       2448.59       1944.35       729.36 o                         
 -17  15   2      24088.12      24804.93      1492.36 o                         
 -15  15   2        954.97       1178.44       728.59 o                         
 -13  15   2         95.78        478.83       704.49 o                         
 -11  15   2      12825.81      11394.83      1017.80 o                         
  -9  15   2      13984.60      14716.64      1120.84 o                         
  -7  15   2      24468.38      26118.21      1435.21 o                         
  -5  15   2       7625.51       7686.40       785.63 o                         
  -3  15   2       2314.88       2069.59       393.05 o                         
  -1  15   2        874.78        685.59       363.33 o                         
   1  15   2      55604.36      56054.56      1743.38 o                         
   3  15   2        288.97        238.83       421.19 o                         
   5  15   2       3674.66       3534.55       530.90 o                         
   7  15   2        753.97       1407.33       484.49 o                         
   9  15   2        216.25        387.35       630.56 o                         
  11  15   2        703.93       1909.37       757.26 o                         
  13  15   2       6516.81       8283.16      1036.25 o                         
 -14  16   2       7530.04       8590.63       876.19 o                         
 -12  16   2         26.36       -281.63       492.60 o                         
 -10  16   2      12469.30      12059.69       894.05 o                         
  -8  16   2      27013.10      27237.29      1291.29 o                         
  -6  16   2         60.27         93.19       452.03 o                         
  -4  16   2       2726.04       3092.67       525.49 o                         
  -2  16   2       4536.33       5348.34       746.74 o                         
   0  16   2       5195.32       4522.09       716.45 o                         
   2  16   2      13086.34      13731.78      1082.25 o                         
   4  16   2       1930.09       1255.58       512.07 o                         
   6  16   2       2439.00       2479.81       718.53 o                         
   8  16   2       2756.49       3016.37       792.42 o                         
  10  16   2       2815.96       3670.08       811.16 o                         
  -9  17   2       8343.99       9235.64      1633.61 o                         
  -7  17   2        622.73        876.49       563.68 o                         
  -5  17   2       3651.80       2835.45       904.07 o                         
  -3  17   2        220.20        600.12       904.52 o                         
  -1  17   2        191.25         86.97       826.25 o                         
   1  17   2       8630.47       7871.10      1295.90 o                         
   3  17   2      12174.63      11341.34      1504.64 o                         
   5  17   2        115.95        304.41       965.41 o                         
 -31   1   3       6146.77       4859.61       710.51 o                         
 -29   1   3       8991.65       7686.24       791.57 o                         
 -27   1   3      28913.84      31336.26      1294.01 o                         
 -25   1   3       9675.43       9279.95       893.53 o                         
 -23   1   3      17318.08      17350.03       854.90 o                         
 -21   1   3       1624.86       1961.64       240.17 o                         
 -19   1   3      19781.07      19670.41       505.05 o                         
 -17   1   3        808.60        895.30       146.55 o                         
 -15   1   3      49503.92      50124.36       947.52 o                         
 -13   1   3      10395.88      11017.49       429.80 o                         
 -11   1   3      56852.55      57015.82      1115.19 o                         
  -9   1   3     215921.20     220316.83      4430.17 o                         
  -7   1   3      48945.93      50961.31       967.63 o                         
  -5   1   3       9403.03       9593.90       219.00 o                         
  -3   1   3       7032.97       7509.01       228.42 o                         
  -1   1   3       7949.67       7957.87       268.65 o                         
   1   1   3      76362.02      78747.95      1465.49 o                         
   3   1   3     287508.94     290039.12      5199.42 o                         
   5   1   3      65046.46      67577.05      1827.18 o                         
   7   1   3      12828.29      11393.52       343.62 o                         
   9   1   3      11112.85      12272.10       434.04 o                         
  11   1   3      18514.64      17279.93      1387.40 o                         
  13   1   3        100.77          7.35       103.36 o                         
  15   1   3      71439.09      65779.69      2308.60 o                         
  17   1   3        844.51        582.77       289.49 o                         
  19   1   3      12735.22      13941.88       767.13 o                         
  21   1   3       2760.88       2936.71       587.12 o                         
  23   1   3       5508.56       6021.96       640.79 o                         
  25   1   3        293.20        342.24       508.57 o                         
 -30   2   3       5853.08       5222.94       722.01 o                         
 -28   2   3        327.04        278.92       466.33 o                         
 -26   2   3       3691.73       4035.32       588.24 o                         
 -24   2   3       1576.29       1587.93       293.72 o                         
 -22   2   3      32267.52      31384.70       857.86 o                         
 -20   2   3      67076.70      66138.23      1589.79 o                         
 -18   2   3      87396.70      88277.34      1762.09 o                         
 -16   2   3       1462.16       1697.48       180.14 o                         
 -14   2   3      58106.08      61209.49      1229.32 o                         
 -12   2   3      89803.88      95159.86      1857.53 o                         
 -10   2   3     350649.06     347061.47      6946.90 o                         
  -8   2   3        119.58        652.64       285.38 o                         
  -6   2   3     399340.94     398981.47      6460.36 o                         
  -4   2   3        181.18        -79.11        79.11 o                         
  -2   2   3     219851.53     229757.41      4583.42 o                         
   0   2   3     210837.53     212192.16      4256.22 o                         
   2   2   3     220853.25     219175.69      4426.77 o                         
   4   2   3        382.10        594.60        96.39 o                         
   6   2   3     100255.89      98201.72      3350.22 o                         
   8   2   3      11390.51      11156.66       506.39 o                         
  10   2   3      58745.46      57546.94      1200.63 o                         
  12   2   3     173892.39     169680.28      3206.61 o                         
  14   2   3      18996.06      18276.76       957.83 o                         
  16   2   3      13746.90      13827.46       651.36 o                         
  18   2   3        710.29        874.31       322.17 o                         
  20   2   3       4387.41       4936.53       798.65 o                         
  22   2   3       5663.03       5978.18       615.17 o                         
  24   2   3      16441.36      16763.26       963.05 o                         
 -31   3   3      14554.40      16452.04      1108.11 o                         
 -29   3   3      24355.98      23906.94      1599.48 o                         
 -27   3   3      10700.61      10567.89       806.61 o                         
 -25   3   3      15153.96      15180.57       931.12 o                         
 -23   3   3      26518.04      26303.25       797.71 o                         
 -21   3   3        449.34        432.46       242.41 o                         
 -19   3   3      81413.12      77768.26      1622.51 o                         
 -17   3   3      10234.86      10267.21       644.37 o                         
 -15   3   3       1458.63       1570.05       158.66 o                         
 -13   3   3      24901.80      24212.08       525.09 o                         
 -11   3   3     104398.48     105087.94      2101.94 o                         
  -9   3   3       7212.61       6792.92       200.38 o                         
  -7   3   3       2155.58       2056.72       114.99 o                         
  -5   3   3        200.12        267.03        67.58 o                         
  -3   3   3       7646.42       8767.89       222.94 o                         
  -1   3   3     863295.75     820800.94     16241.16 o                         
   1   3   3      26569.23      27764.97       646.78 o                         
   3   3   3      69878.76      70641.05      1512.91 o                         
   5   3   3      14133.92      16227.81       408.01 o                         
   7   3   3      11647.43      12198.24       349.50 o                         
   9   3   3      21716.71      21820.62       549.83 o                         
  11   3   3      42445.19      40117.36       902.80 o                         
  13   3   3         50.08         69.13       226.55 o                         
  15   3   3       5035.15       5575.96       430.56 o                         
  17   3   3        406.49        560.66       320.01 o                         
  19   3   3       6632.99       6642.74       533.87 o                         
  21   3   3         10.02        256.53       673.41 o                         
  23   3   3        649.06       -279.78       502.65 o                         
  25   3   3      16457.92      15528.12       961.69 o                         
 -30   4   3       1893.68       2259.51       968.02 o                         
 -28   4   3         68.67       -149.34       472.37 o                         
 -26   4   3      18062.26      17665.13       728.62 o                         
 -24   4   3      12170.61      12150.71       581.67 o                         
 -22   4   3       4585.00       4768.74       372.76 o                         
 -20   4   3       4804.74       4410.49       379.98 o                         
 -18   4   3       4233.88       4302.54       301.00 o                         
 -16   4   3       1854.57       2435.65       181.89 o                         
 -14   4   3      18358.75      18622.84       474.28 o                         
 -12   4   3        351.12        255.80        94.48 o                         
 -10   4   3       3823.47       3527.11       195.10 o                         
  -8   4   3       5202.82       4836.18       201.81 o                         
  -6   4   3          1.70        -23.89        74.58 o                         
  -4   4   3      27343.98      28269.79       583.82 o                         
  -2   4   3      16430.25      17201.09       388.89 o                         
   0   4   3        177.00        179.90        74.93 o                         
   2   4   3        970.14       1277.99       130.51 o                         
   4   4   3          3.67        124.89       101.33 o                         
   6   4   3      26277.75      25666.32       646.59 o                         
   8   4   3       1995.42       2196.46       321.37 o                         
  10   4   3       1007.11       1005.06       224.77 o                         
  12   4   3       1013.62       1006.24       313.35 o                         
  14   4   3      10910.08      10532.23       561.08 o                         
  16   4   3         53.56        242.85       275.16 o                         
  18   4   3      34179.38      34043.43      1112.92 o                         
  20   4   3      12830.57      13033.64       740.24 o                         
  22   4   3        233.19       -448.30       448.30 o                         
  24   4   3       2759.18       3089.41       686.14 o                         
 -29   5   3       3337.38       2897.93       619.01 o                         
 -27   5   3      10997.88      10779.90       670.86 o                         
 -25   5   3      54306.93      55982.93      1372.45 o                         
 -23   5   3       5199.50       5355.62       416.20 o                         
 -21   5   3      39597.13      38412.64       979.23 o                         
 -19   5   3      24223.72      22355.65       667.59 o                         
 -17   5   3        329.07        457.17       208.62 o                         
 -15   5   3      59440.53      58236.88      1325.49 o                         
 -13   5   3       2616.60       2901.21       187.61 o                         
 -11   5   3     241553.09     247054.84      5005.41 o                         
  -9   5   3     183750.72     178012.59      3628.09 o                         
  -7   5   3       5320.03       5955.45       376.61 o                         
  -5   5   3       6977.15       7464.61       317.60 o                         
  -3   5   3     187489.41     189963.81      3443.69 o                         
  -1   5   3     137499.48     139709.41      2865.52 o                         
   1   5   3     254164.12     251016.69      4519.36 o                         
   3   5   3      81783.78      78491.61      1685.54 o                         
   5   5   3     136600.81     146860.20      3038.56 o                         
   7   5   3      48132.48      48230.44      1359.05 o                         
   9   5   3      61800.85      60153.62      1666.97 o                         
  11   5   3      45418.90      45970.06      1397.37 o                         
  13   5   3      28908.18      28932.59       894.06 o                         
  15   5   3      18692.41      19177.11       786.47 o                         
  17   5   3      10710.27       9437.86       593.18 o                         
  19   5   3      59034.68      57621.82      1592.89 o                         
  21   5   3       8059.78       6073.34       576.82 o                         
  23   5   3        254.50       -314.37       486.87 o                         
 -30   6   3       6160.11       9462.71      1591.61 o                         
 -28   6   3      10664.99      10189.79       711.53 o                         
 -26   6   3        662.12        665.28       324.72 o                         
 -24   6   3       3297.58       3483.65       385.96 o                         
 -22   6   3       8455.86       7286.23       456.70 o                         
 -20   6   3      11040.89      11084.71       509.24 o                         
 -18   6   3      28917.21      29563.34      1028.62 o                         
 -16   6   3        252.44        410.50       249.77 o                         
 -14   6   3       7158.75       6907.45       287.96 o                         
 -12   6   3       2902.01       3674.24       216.05 o                         
 -10   6   3     179770.67     179407.03      5705.06 o                         
  -8   6   3      20647.40      20577.59       545.45 o                         
  -6   6   3      35279.02      35226.86       828.91 o                         
  -4   6   3      14009.30      14214.79       415.13 o                         
  -2   6   3      31269.18      31443.88       674.34 o                         
   0   6   3      22907.25      21687.69       503.95 o                         
   2   6   3      69758.92      66296.98      1291.27 o                         
   4   6   3       6672.90       6749.49       448.16 o                         
   6   6   3       9499.17       8777.77       407.35 o                         
   8   6   3      33810.68      33214.19      1982.10 o                         
  10   6   3      69016.45      66136.31      1841.13 o                         
  12   6   3      24838.27      23617.52       931.49 o                         
  14   6   3        367.24        617.03       340.52 o                         
  16   6   3       3063.79       2596.23       468.36 o                         
  18   6   3         48.19       -366.29       366.29 o                         
  20   6   3      10382.74      10836.04       819.06 o                         
  22   6   3        511.04        616.95       507.43 o                         
  24   6   3       6940.61       5836.55       980.31 o                         
 -29   7   3       2572.55       2661.92       676.62 o                         
 -27   7   3       1903.30       1259.02       528.74 o                         
 -25   7   3       4194.17       4440.84       501.72 o                         
 -23   7   3      24595.88      26350.49       941.77 o                         
 -21   7   3      24644.57      25185.26       884.84 o                         
 -19   7   3      14270.89      12637.70       705.04 o                         
 -17   7   3         63.79        540.89       267.50 o                         
 -15   7   3       2378.73       2579.55       321.20 o                         
 -13   7   3      14669.68      14740.67       462.25 o                         
 -11   7   3      29324.98      29696.65       758.46 o                         
  -9   7   3      53674.07      54741.00      1240.68 o                         
  -7   7   3     105874.32     104392.45      2213.53 o                         
  -5   7   3      12046.11      11371.35       385.03 o                         
  -3   7   3      33263.68      35334.67       764.84 o                         
  -1   7   3        957.81        847.86       177.00 o                         
   1   7   3      47641.74      48671.97       997.35 o                         
   3   7   3      97795.48      94782.69      1809.81 o                         
   5   7   3     108144.98     107231.62      2300.81 o                         
   7   7   3       1555.16       1300.08       314.63 o                         
   9   7   3       2608.60       2553.08       464.42 o                         
  11   7   3      11940.75      11617.01       669.14 o                         
  13   7   3      28726.85      27382.34      1364.56 o                         
  15   7   3      27510.63      26930.34      1073.08 o                         
  17   7   3       3129.38       3150.45       506.36 o                         
  19   7   3       1436.17       1041.65       474.71 o                         
  21   7   3       2697.53       2745.00       584.05 o                         
  23   7   3       4112.66       3808.19       689.34 o                         
 -28   8   3      16952.40      15905.08      1050.46 o                         
 -26   8   3      18431.73      18009.50      1066.22 o                         
 -24   8   3       1158.31        440.09       458.71 o                         
 -22   8   3      11117.22       9610.31       608.32 o                         
 -20   8   3      24021.33      23486.54       992.59 o                         
 -18   8   3      12173.27      12653.99      1039.19 o                         
 -16   8   3       3271.21       3232.46       463.99 o                         
 -14   8   3      53805.74      53986.21      1533.38 o                         
 -12   8   3       1378.18       1688.58       418.41 o                         
 -10   8   3      18568.83      17888.09       543.52 o                         
  -8   8   3       3660.08       3673.38       284.60 o                         
  -6   8   3      17444.63      17622.62       603.09 o                         
  -4   8   3       7657.42       7423.52       514.70 o                         
  -2   8   3       9088.04       9851.61       351.14 o                         
   0   8   3      32191.35      33409.54       845.85 o                         
   2   8   3      34131.21      34612.86       773.83 o                         
   4   8   3       5541.38       5986.50       323.49 o                         
   6   8   3      15140.49      13759.85      1088.69 o                         
   8   8   3      13820.05      13450.82       689.70 o                         
  10   8   3      22978.22      23985.64       929.82 o                         
  12   8   3      26101.63      27242.76      1276.51 o                         
  14   8   3        893.67        831.18       386.67 o                         
  16   8   3      11525.34      11371.46       801.58 o                         
  18   8   3       7360.49       6552.36       664.37 o                         
  20   8   3      22116.33      23079.16      1399.29 o                         
  22   8   3       6076.68       6337.35       771.84 o                         
 -27   9   3      80676.61      84514.18      2617.68 o                         
 -25   9   3      10025.36       9473.93       817.10 o                         
 -23   9   3      67260.38      67561.26      2164.85 o                         
 -21   9   3      54276.16      56416.36      3348.41 o                         
 -19   9   3      12209.68      11374.46      1055.35 o                         
 -17   9   3       2124.57       2186.57       380.28 o                         
 -15   9   3      72710.29      69962.80      1944.39 o                         
 -13   9   3      38694.46      38688.95      1193.41 o                         
 -11   9   3      89304.76      90010.71      2046.77 o                         
  -9   9   3     190648.97     187871.33      3895.35 o                         
  -7   9   3       1935.51       2280.07       231.30 o                         
  -5   9   3      67006.55      64115.01      1459.94 o                         
  -3   9   3        861.47        814.90       278.69 o                         
  -1   9   3      60273.74      61693.19      1268.30 o                         
   1   9   3      34180.38      34571.84       796.84 o                         
   3   9   3     279532.34     273559.44      4994.97 o                         
   5   9   3       1838.78       2092.29       341.70 o                         
   7   9   3     156714.59     150450.02      3764.17 o                         
   9   9   3       1105.07       1049.72       328.45 o                         
  11   9   3         34.73       -312.82       312.82 o                         
  13   9   3      34644.32      35076.36      1255.73 o                         
  15   9   3      24211.51      24425.58      1134.28 o                         
  17   9   3      11380.20      11535.01       818.78 o                         
  19   9   3      95078.97      97595.02      2826.46 o                         
  21   9   3      11925.95      12330.87      1259.15 o                         
 -26  10   3       9650.30       8867.28      1210.59 o                         
 -24  10   3       5054.69       5578.76       855.73 o                         
 -22  10   3      33157.42      33020.21      1373.23 o                         
 -20  10   3         23.43        653.49       541.09 o                         
 -18  10   3      11282.41      11216.76      1126.31 o                         
 -16  10   3      13694.53      13476.54       777.97 o                         
 -14  10   3       4169.50       3718.39       405.02 o                         
 -12  10   3      34016.20      34641.71      1124.55 o                         
 -10  10   3      60892.96      63631.56      1487.59 o                         
  -8  10   3       8415.39       8294.07       406.02 o                         
  -6  10   3      14281.77      14277.19       607.59 o                         
  -4  10   3      17780.92      18335.99       862.43 o                         
  -2  10   3       1055.91        600.16       183.05 o                         
   0  10   3       4754.56       5534.04       483.31 o                         
   2  10   3      98297.94      97586.89      1917.82 o                         
   4  10   3      11842.51      10745.74       819.01 o                         
   6  10   3        181.99        253.30       311.85 o                         
   8  10   3       9366.65       8846.12       657.83 o                         
  10  10   3        217.43        395.75       341.00 o                         
  12  10   3       8961.57       7956.64       638.21 o                         
  14  10   3       7005.28       8171.61       927.73 o                         
  16  10   3      10962.12      10006.93       925.42 o                         
  18  10   3      18971.77      19119.53      1095.21 o                         
  20  10   3       5547.51       6400.72      1274.97 o                         
 -25  11   3      12710.07      12556.09      1915.36 o                         
 -23  11   3        118.35       -128.78       538.75 o                         
 -21  11   3         87.32         91.70       473.15 o                         
 -19  11   3      23440.93      22361.05      2309.15 o                         
 -17  11   3       7116.23       6974.22      1000.19 o                         
 -15  11   3       3196.98       3570.05       633.94 o                         
 -13  11   3         16.78          5.96       428.39 o                         
 -11  11   3       6297.33       5833.73       464.18 o                         
  -9  11   3       2662.76       3183.27       297.49 o                         
  -7  11   3       4817.36       5916.91       375.27 o                         
  -5  11   3      19103.49      18661.18       628.84 o                         
  -3  11   3      13723.66      13732.60       542.66 o                         
  -1  11   3      46186.21      47902.00      1071.95 o                         
   1  11   3      15334.07      15077.87       519.35 o                         
   3  11   3       1364.06       1297.62       316.70 o                         
   5  11   3       8457.62       7954.36       693.77 o                         
   7  11   3      24923.91      26031.03      1003.76 o                         
   9  11   3      26616.34      27260.19      1126.08 o                         
  11  11   3       2688.17       3047.68       504.41 o                         
  13  11   3       2826.55       3565.21       871.08 o                         
  15  11   3       1849.18       2332.57       519.43 o                         
  17  11   3       2158.56       2111.86       748.62 o                         
  19  11   3       1390.40        968.72       574.35 o                         
 -24  12   3      12681.61      13365.42      1117.81 o                         
 -22  12   3        575.97       1472.17       607.38 o                         
 -20  12   3       8278.00       7466.61       743.45 o                         
 -18  12   3       4886.14       7080.70       857.77 o                         
 -16  12   3        640.96       1630.12       647.95 o                         
 -14  12   3       6829.62       6491.88       755.77 o                         
 -12  12   3        122.67       -179.46       436.52 o                         
 -10  12   3       1555.15       1615.33       617.51 o                         
  -8  12   3       9121.85      10407.94       635.66 o                         
  -6  12   3       9130.77       9134.38       638.34 o                         
  -4  12   3         83.81        311.70       227.52 o                         
  -2  12   3       2343.03       2179.04       275.99 o                         
   0  12   3        161.34        101.94       177.79 o                         
   2  12   3       3545.66       3585.32       580.62 o                         
   4  12   3       1554.60       1013.38       398.69 o                         
   6  12   3       8735.34       8143.53       604.95 o                         
   8  12   3        681.51       1235.56       533.12 o                         
  10  12   3      44842.14      43033.29      1478.87 o                         
  12  12   3        314.73        280.10       475.18 o                         
  14  12   3      11416.55      10566.03       792.22 o                         
  16  12   3       5652.30       6187.61       742.85 o                         
  18  12   3       6920.48       6936.34       845.57 o                         
 -21  13   3      72320.08      73753.67      2415.26 o                         
 -19  13   3       1369.85        773.08       564.96 o                         
 -17  13   3         65.93         61.02       478.03 o                         
 -15  13   3      11139.68      12289.07      1042.29 o                         
 -13  13   3      22415.70      23185.80      1327.71 o                         
 -11  13   3      29323.84      29152.11      1405.01 o                         
  -9  13   3      54730.63      53286.99      2072.42 o                         
  -7  13   3      37382.73      39102.03      1137.02 o                         
  -5  13   3        433.73         42.70       244.16 o                         
  -3  13   3      41367.09      40325.19       999.26 o                         
  -1  13   3       2708.77       2869.10       312.56 o                         
   1  13   3     137173.31     142909.25      3631.76 o                         
   3  13   3      11426.27      10970.03       684.23 o                         
   5  13   3      71440.47      76413.80      2185.92 o                         
   7  13   3      14696.42      14828.04      1424.96 o                         
   9  13   3       2649.26       2088.72       497.83 o                         
  11  13   3       5485.76       7006.30       720.43 o                         
  13  13   3      35424.71      35476.98      1576.56 o                         
  15  13   3       8668.26       8609.99       795.07 o                         
 -20  14   3       8160.12       8630.73       881.30 o                         
 -18  14   3        430.23        797.50       632.02 o                         
 -16  14   3        589.09        178.67       530.29 o                         
 -14  14   3       1592.15       1200.69       703.25 o                         
 -12  14   3      11876.37      12877.38      1294.79 o                         
 -10  14   3      31764.26      31342.59      1256.29 o                         
  -8  14   3      36587.73      35638.23      1477.21 o                         
  -6  14   3       3113.62       3390.63       506.14 o                         
  -4  14   3       3020.37       3068.04       405.68 o                         
  -2  14   3        219.63        117.00       271.89 o                         
   0  14   3       5100.46       4969.15       528.86 o                         
   2  14   3      28003.06      28083.83      1152.12 o                         
   4  14   3      33730.80      33956.24      1541.16 o                         
   6  14   3      40956.64      41553.20      1583.99 o                         
   8  14   3       7502.43       7153.86       773.80 o                         
  10  14   3        126.06       -428.07       428.07 o                         
  12  14   3        139.96        475.22       516.33 o                         
  14  14   3       2459.81       1278.02      1552.48 o                         
 -17  15   3         42.25        661.45       610.51 o                         
 -15  15   3       2270.52       2219.91       642.48 o                         
 -13  15   3       1094.64       1115.37       530.29 o                         
 -11  15   3        530.11        659.65       493.34 o                         
  -9  15   3       2015.57       2032.35       612.28 o                         
  -7  15   3       7917.04       7594.76       670.05 o                         
  -5  15   3       7944.64       7707.88       656.00 o                         
  -3  15   3       7893.10       8355.79       570.02 o                         
  -1  15   3      18803.09      17996.58      1153.01 o                         
   1  15   3      21948.63      22295.35      1089.83 o                         
   3  15   3      16042.02      17730.33       941.57 o                         
   5  15   3        516.34         -2.11       610.40 o                         
   7  15   3       2933.05       2871.55       545.55 o                         
   9  15   3         58.29        -16.17       471.85 o                         
  11  15   3      11218.81      11661.43      1152.22 o                         
 -14  16   3       1175.50       1790.93       619.27 o                         
 -12  16   3       2427.59       1542.44       587.69 o                         
 -10  16   3       1690.64       1164.80       532.90 o                         
  -8  16   3       3023.22       2971.59       843.91 o                         
  -6  16   3       9343.59      10173.22      1072.77 o                         
  -4  16   3       2410.43       2572.81       533.35 o                         
  -2  16   3      14725.56      14733.20      1843.84 o                         
   0  16   3       4463.61       4687.62       739.52 o                         
   2  16   3       5934.95       5810.60      1748.17 o                         
   4  16   3         54.81       -574.02       574.02 o                         
   6  16   3        342.53       -497.52       611.47 o                         
   8  16   3          5.49        -12.09       630.17 o                         
  -9  17   3      14535.84      13947.72       975.91 o                         
  -7  17   3        609.10       -202.63       527.96 o                         
  -5  17   3        925.50        972.09       616.06 o                         
  -3  17   3      15044.09      16116.18      1678.59 o                         
  -1  17   3      11301.62       9447.93      1261.12 o                         
   1  17   3       1730.66       1977.34       699.65 o                         
   3  17   3      52345.32      52505.88      3174.53 o                         
 -32   0   4       1331.05       1900.52       801.14 o                         
 -30   0   4      24864.20      24282.99      2148.24 o                         
 -28   0   4     243278.61     246082.70     10680.34 o                         
 -26   0   4       4030.08       4957.49       982.80 o                         
 -24   0   4      52375.01      50601.16      2844.03 o                         
 -22   0   4      47936.09      51418.76      1486.85 o                         
 -20   0   4       3361.54       3429.84       340.05 o                         
 -18   0   4       2146.79       2109.48       253.26 o                         
 -16   0   4     883143.31     856267.81     24079.97 o                         
 -14   0   4      10659.33      10187.19       485.23 o                         
 -12   0   4     223306.52     218674.78      5111.76 o                         
 -10   0   4     114987.92     113277.17      3299.45 o                         
  -6   0   4       3745.41       3604.06       474.01 o                         
  -4   0   4      56139.41      55993.51      2391.77 o                         
  -2   0   4      86094.93      91015.88      2152.35 o                         
   0   0   4       1529.73       1524.80       185.15 o                         
   2   0   4     547939.94     542592.62     16356.82 o                         
   4   0   4      35050.59      38931.01      2169.99 o                         
   6   0   4      70476.48      67986.02      2207.73 o                         
   8   0   4      18156.64      17443.24       749.10 o                         
  10   0   4     145324.88     142937.06      3537.35 o                         
  12   0   4      83642.15      82112.61      2207.60 o                         
  14   0   4      57569.64      59273.47      2398.23 o                         
  16   0   4      14296.96      13261.44       997.65 o                         
  18   0   4      74853.38      72407.42      2708.17 o                         
  20   0   4      18346.93      17312.86      1287.52 o                         
  22   0   4        157.94       -371.10       620.78 o                         
  24   0   4       9626.38      10237.89      1374.18 o                         
 -31   1   4        302.54        364.77       520.04 o                         
 -29   1   4      59461.07      59961.66      1998.50 o                         
 -27   1   4      19596.46      21819.38      2222.17 o                         
 -25   1   4       1529.25       1212.64       377.25 o                         
 -23   1   4      58803.67      59638.86      1741.36 o                         
 -21   1   4       7046.06       7223.05       367.12 o                         
 -19   1   4      50699.75      50893.75      1110.01 o                         
 -17   1   4      45634.55      48161.40      1030.13 o                         
 -15   1   4      48982.74      49936.43      1457.30 o                         
 -13   1   4       6728.05       7926.46       281.74 o                         
 -11   1   4      90707.55      92242.82      1935.09 o                         
  -9   1   4      11957.11      13412.20       326.67 o                         
  -7   1   4      15645.42      17477.21       513.41 o                         
  -5   1   4        474.73        659.53        61.18 o                         
  -3   1   4      70939.70      72736.97      1340.62 o                         
  -1   1   4      34358.69      36006.14       715.70 o                         
   1   1   4      17637.33      17920.86       465.13 o                         
   3   1   4      33920.36      34243.69       720.58 o                         
   5   1   4       8856.59       9662.09       312.53 o                         
   7   1   4      20733.64      22396.50       559.47 o                         
   9   1   4       6508.12       6973.84       314.54 o                         
  11   1   4      10323.22      10184.18       649.57 o                         
  13   1   4       6270.83       5392.94       374.28 o                         
  15   1   4      12446.72      13339.01       630.78 o                         
  17   1   4      51393.86      50482.85      1462.45 o                         
  19   1   4       7467.24       6375.27       598.77 o                         
  21   1   4      19835.71      20338.91      1007.98 o                         
  23   1   4       3877.37       3960.03       613.59 o                         
 -32   2   4         15.66       -532.22       532.22 o                         
 -30   2   4       5700.00       6147.22      1077.87 o                         
 -28   2   4        865.36        463.77       509.06 o                         
 -26   2   4      13246.43      13642.73       623.84 o                         
 -24   2   4       7938.01       7043.39       523.48 o                         
 -22   2   4      14423.58      15285.20      1015.58 o                         
 -20   2   4      26009.84      26725.67       701.83 o                         
 -18   2   4      29957.88      28397.05       698.70 o                         
 -16   2   4      10172.95      10402.76       365.70 o                         
 -14   2   4      76489.22      78697.43      1531.37 o                         
 -12   2   4     111962.05     112802.65      2105.65 o                         
 -10   2   4      13199.02      14431.12       555.11 o                         
  -8   2   4       2421.57       2549.14       139.24 o                         
  -6   2   4       3236.83       3087.22       169.04 o                         
  -4   2   4     263839.78     274041.19      5461.71 o                         
  -2   2   4      16925.95      17355.63       531.01 o                         
   0   2   4      14188.17      13408.78       378.73 o                         
   2   2   4      56405.11      58613.86      1315.66 o                         
   4   2   4      78481.24      81550.05      1607.64 o                         
   6   2   4      44117.07      44840.65       948.22 o                         
   8   2   4      22730.13      23413.29       589.75 o                         
  10   2   4        938.02       1114.57       307.15 o                         
  12   2   4        942.13       1286.97       193.88 o                         
  14   2   4      17592.18      17035.95       702.11 o                         
  16   2   4       6383.79       6596.59       493.68 o                         
  18   2   4       6668.49       6692.25       660.99 o                         
  20   2   4       3102.81       3801.98       550.69 o                         
  22   2   4         20.71        290.40       489.59 o                         
  24   2   4       5455.72       6656.60       713.89 o                         
 -31   3   4       3053.21       2977.77       645.17 o                         
 -29   3   4      42965.80      41601.86      1589.85 o                         
 -27   3   4       7435.40       7283.95       497.80 o                         
 -25   3   4       9519.19      11383.32       613.88 o                         
 -23   3   4       8482.06       8132.25       467.89 o                         
 -21   3   4       6386.52       5864.80       371.91 o                         
 -19   3   4      53884.00      53145.87      1052.72 o                         
 -17   3   4      64814.85      65151.50      1221.47 o                         
 -15   3   4      33338.09      31647.85       723.07 o                         
 -13   3   4       2623.99       2397.26       169.03 o                         
 -11   3   4      44007.48      42308.07       783.71 o                         
  -9   3   4      59019.35      60988.87      1062.90 o                         
  -7   3   4      80154.50      83545.33      2283.79 o                         
  -5   3   4     181403.14     191629.70      3447.32 o                         
  -3   3   4      78401.58      82711.42      1722.71 o                         
  -1   3   4        954.30        837.24       203.37 o                         
   1   3   4      45675.41      44053.03       990.84 o                         
   3   3   4         12.15        124.88       100.43 o                         
   5   3   4      25897.32      26348.04       613.65 o                         
   7   3   4       1801.06       2378.75       217.87 o                         
   9   3   4      46112.23      45894.86      1000.57 o                         
  11   3   4      10075.25      10184.16       505.46 o                         
  13   3   4      15001.75      15076.08       671.73 o                         
  15   3   4       3292.14       3305.89       391.55 o                         
  17   3   4      10696.32      10218.85       620.33 o                         
  19   3   4        435.11        296.95       460.38 o                         
  21   3   4      13423.26      13349.20       981.65 o                         
  23   3   4        169.88        503.77       509.21 o                         
 -30   4   4      24790.25      25899.62      2367.48 o                         
 -28   4   4      79134.77      78853.91      2093.83 o                         
 -26   4   4      15331.07      15054.19       660.51 o                         
 -24   4   4       1622.70       1624.68       310.10 o                         
 -22   4   4      83897.62      81984.10      1743.47 o                         
 -20   4   4     159460.53     158600.34      3050.54 o                         
 -18   4   4      47210.16      47967.25       961.90 o                         
 -16   4   4     130641.39     129448.47      2458.06 o                         
 -14   4   4     130942.32     129339.50      2217.72 o                         
 -12   4   4        318.53        186.40        87.01 o                         
 -10   4   4     302593.34     304412.78      5473.05 o                         
  -8   4   4       4588.48       5074.01       193.11 o                         
  -6   4   4       8829.51       9644.22       258.11 o                         
  -4   4   4     138760.69     136441.62      2492.86 o                         
  -2   4   4      71183.46      70999.22      1345.42 o                         
   0   4   4     179559.98     178385.17      3629.76 o                         
   2   4   4     165817.72     166285.11      3412.05 o                         
   4   4   4     119636.83     117326.10      2468.46 o                         
   6   4   4       3623.35       3763.09       219.53 o                         
   8   4   4       2779.85       2718.69       209.25 o                         
  10   4   4         41.70        137.55       213.10 o                         
  12   4   4     146445.06     144410.02      3167.64 o                         
  14   4   4       8117.78       7666.72       516.35 o                         
  16   4   4      74698.57      76511.66      1914.53 o                         
  18   4   4      15836.55      15831.77       778.41 o                         
  20   4   4        500.59        710.74       525.57 o                         
  22   4   4        231.37        150.95       523.87 o                         
  24   4   4      24297.90      22705.18      2335.24 o                         
 -31   5   4        179.26        147.85      1043.68 o                         
 -29   5   4      41978.07      43258.90      1355.22 o                         
 -27   5   4      16521.93      17016.38       729.69 o                         
 -25   5   4       1909.38       2326.07       355.05 o                         
 -23   5   4       4793.30       4859.38       388.29 o                         
 -21   5   4         32.45       -194.46       232.53 o                         
 -19   5   4      30715.85      30484.09       795.10 o                         
 -17   5   4      26632.45      25916.18       772.62 o                         
 -15   5   4      73366.45      71394.33      1296.10 o                         
 -13   5   4      10671.04      11031.31       347.62 o                         
 -11   5   4      13433.79      13609.80       374.61 o                         
  -9   5   4      36971.66      37071.43       775.33 o                         
  -7   5   4      54674.50      54842.12      1077.93 o                         
  -5   5   4      82894.16      85780.45      1619.71 o                         
  -3   5   4      59518.69      58498.01      1138.37 o                         
  -1   5   4       3768.91       3445.05       198.39 o                         
   1   5   4      20008.88      20428.82       757.87 o                         
   3   5   4      15032.51      13498.84       422.11 o                         
   5   5   4      13876.54      13720.01       432.11 o                         
   7   5   4      25934.53      27018.11       868.65 o                         
   9   5   4      26755.43      28151.19       970.80 o                         
  11   5   4      17672.25      17928.91      1425.61 o                         
  13   5   4       3141.74       3729.30       391.20 o                         
  15   5   4      20689.71      21037.71       842.87 o                         
  17   5   4      31231.72      32586.73      2285.36 o                         
  19   5   4       2661.63       2599.52       456.25 o                         
  21   5   4       3129.63       3025.39       636.95 o                         
  23   5   4       8388.78       6907.15       830.40 o                         
 -30   6   4       1023.15       1264.76       524.79 o                         
 -28   6   4        285.97        719.10       484.17 o                         
 -26   6   4       4483.14       4409.96       431.69 o                         
 -24   6   4      15699.10      14886.09       637.93 o                         
 -22   6   4        178.55        270.30       246.11 o                         
 -20   6   4      46727.92      44737.19      1065.84 o                         
 -18   6   4      48181.76      45230.23      1179.29 o                         
 -16   6   4      40993.53      41673.63      1488.85 o                         
 -14   6   4      12539.30      12903.38       394.55 o                         
 -12   6   4         22.05        117.73       115.16 o                         
 -10   6   4       5125.06       5227.25       234.29 o                         
  -8   6   4     104275.34     104808.32      1978.61 o                         
  -6   6   4      15928.63      15097.11       394.63 o                         
  -4   6   4      21908.30      23666.25       542.91 o                         
  -2   6   4      54104.46      54675.63      1090.87 o                         
   0   6   4      75959.77      74308.98      1438.84 o                         
   2   6   4       4935.63       6065.25       295.63 o                         
   4   6   4      23526.94      23605.74       646.57 o                         
   6   6   4       1402.05       1651.63       170.73 o                         
   8   6   4       5398.88       5333.90      1000.96 o                         
  10   6   4      64155.78      64875.63      1839.20 o                         
  12   6   4      37978.24      37650.59      1264.65 o                         
  14   6   4       1558.11       1457.58       397.19 o                         
  16   6   4        217.58        -45.15       416.54 o                         
  18   6   4       1142.95       2119.57       867.75 o                         
  20   6   4       1546.75       1568.03       526.25 o                         
  22   6   4      14092.61      17026.28      2317.84 o                         
 -29   7   4       1520.82       1352.74       730.75 o                         
 -27   7   4       2927.40       2715.67       571.88 o                         
 -25   7   4      16851.86      16806.82       957.38 o                         
 -23   7   4       6424.19       5450.91       475.71 o                         
 -21   7   4      14279.34      13552.97       659.99 o                         
 -19   7   4      37140.17      35048.55      1150.65 o                         
 -17   7   4      16892.29      17300.53       632.99 o                         
 -15   7   4       5652.66       5997.19       369.32 o                         
 -13   7   4       5694.74       6267.64       301.94 o                         
 -11   7   4      19658.34      20343.38       573.30 o                         
  -9   7   4       1862.54       2578.09       187.18 o                         
  -7   7   4     111971.91     114153.98      2157.09 o                         
  -5   7   4       2191.08       2553.43       181.65 o                         
  -3   7   4      42796.70      44438.86       927.12 o                         
  -1   7   4      11718.41      13068.77       431.19 o                         
   1   7   4     150003.59     150996.23      2807.54 o                         
   3   7   4      32856.71      32392.46       829.19 o                         
   5   7   4      10414.18       9876.96       396.86 o                         
   7   7   4       8465.08       8120.37       517.41 o                         
   9   7   4      46308.55      46241.16      1422.55 o                         
  11   7   4       6907.09       7095.51       868.83 o                         
  13   7   4      69669.91      67018.26      1989.69 o                         
  15   7   4        548.84        595.45       429.99 o                         
  17   7   4        483.05       -291.91       607.95 o                         
  19   7   4        874.50        720.32       472.07 o                         
  21   7   4      26239.74      26757.13      1340.57 o                         
 -28   8   4      58234.27      60925.35      2043.48 o                         
 -26   8   4       6976.42       7247.38       724.75 o                         
 -24   8   4       6020.35       7194.97       684.36 o                         
 -22   8   4       3247.34       2852.56       497.20 o                         
 -20   8   4       1213.15       1099.17       373.79 o                         
 -18   8   4       8204.30       8412.94       500.89 o                         
 -16   8   4     134863.34     128027.98      2813.50 o                         
 -14   8   4      15231.30      14974.79      1410.87 o                         
 -12   8   4      81670.24      81593.84      1802.57 o                         
 -10   8   4      17138.21      17013.00       525.27 o                         
  -8   8   4       3182.94       2899.68       210.04 o                         
  -6   8   4       1482.86       1604.20       177.14 o                         
  -4   8   4      46596.87      46839.54       991.07 o                         
  -2   8   4      14439.10      14130.06       417.57 o                         
   0   8   4     157142.88     159939.83      2981.13 o                         
   2   8   4      66534.75      66353.34      1337.93 o                         
   4   8   4       2745.26       2721.85       241.94 o                         
   6   8   4       5775.91       5200.77       539.09 o                         
   8   8   4      22551.41      21686.81       872.69 o                         
  10   8   4      27524.40      27437.98      1502.13 o                         
  12   8   4       5349.44       5947.97       652.13 o                         
  14   8   4      45808.23      47849.93      1600.14 o                         
  16   8   4        654.64        400.81       440.22 o                         
  18   8   4      37003.48      39121.64      1510.38 o                         
  20   8   4      14632.10      13851.19       976.86 o                         
 -27   9   4        230.57        901.80       539.47 o                         
 -25   9   4       1632.41       2004.92       532.03 o                         
 -23   9   4      12236.69      13402.96       885.37 o                         
 -21   9   4       2932.13       2881.36       506.82 o                         
 -19   9   4       7722.78       7963.24       655.17 o                         
 -17   9   4        177.92        448.13       261.40 o                         
 -15   9   4      28509.88      27464.70       959.67 o                         
 -13   9   4      13943.46      14263.30      1002.52 o                         
 -11   9   4      12892.46      12527.41       465.56 o                         
  -9   9   4       6599.31       7259.94       327.58 o                         
  -7   9   4       1081.46       1278.61       220.05 o                         
  -5   9   4       5664.90       5426.84       290.93 o                         
  -3   9   4      74413.66      74005.99      1490.00 o                         
  -1   9   4       8397.40       7857.13       483.31 o                         
   1   9   4       6692.40       7335.87       340.53 o                         
   3   9   4      71002.22      71997.46      1652.26 o                         
   5   9   4        328.15        155.98       256.80 o                         
   7   9   4      10810.16      10663.75       881.68 o                         
   9   9   4       1589.73        858.81       359.30 o                         
  11   9   4      29535.28      28758.32      1187.84 o                         
  13   9   4         32.53        550.45       399.72 o                         
  15   9   4      10651.75       8580.96       725.91 o                         
  17   9   4      11679.51      12360.94       887.03 o                         
  19   9   4       7896.88       8031.40       789.36 o                         
 -26  10   4          1.30        154.43       547.69 o                         
 -24  10   4       8720.69       8804.58      1033.87 o                         
 -22  10   4      12989.08      12153.28      1165.71 o                         
 -20  10   4       4170.85       3935.56       753.37 o                         
 -18  10   4       1591.36       1374.29       426.09 o                         
 -16  10   4      18064.22      17822.10       910.29 o                         
 -14  10   4      24055.52      26935.29      1590.88 o                         
 -12  10   4      64760.21      61540.01      1718.11 o                         
 -10  10   4      29918.55      29181.04      1047.30 o                         
  -8  10   4      14017.98      14443.63       484.19 o                         
  -6  10   4      11955.71      11527.73       715.42 o                         
  -4  10   4       3621.04       4322.31       287.03 o                         
  -2  10   4       5089.94       5847.14       317.71 o                         
   0  10   4      89750.50      91630.28      1822.41 o                         
   2  10   4       2624.92       2781.62       241.94 o                         
   4  10   4      69030.02      66247.85      1865.20 o                         
   6  10   4      72663.02      72072.05      2022.26 o                         
   8  10   4       1201.70       1528.88       575.61 o                         
  10  10   4       2769.66       2838.99       462.84 o                         
  12  10   4       2709.38       3449.26       697.84 o                         
  14  10   4      57876.59      56432.86      1834.46 o                         
  16  10   4      31631.98      30769.92      1834.43 o                         
  18  10   4      25147.73      23844.89      1431.65 o                         
 -25  11   4         41.35       -496.35       534.59 o                         
 -23  11   4       1802.06       1820.15       597.01 o                         
 -21  11   4      28996.30      29241.23      1260.23 o                         
 -19  11   4       7673.36       7342.76       818.46 o                         
 -17  11   4       3841.44       3219.91       509.99 o                         
 -15  11   4        791.12        535.65       387.99 o                         
 -13  11   4         96.29        418.53       523.00 o                         
 -11  11   4      27704.94      27772.39      1414.91 o                         
  -9  11   4     104390.10     104507.07      2081.64 o                         
  -7  11   4      69659.88      69093.73      1453.92 o                         
  -5  11   4        764.86        702.89       208.98 o                         
  -3  11   4      47049.68      47323.62      1073.19 o                         
  -1  11   4       2299.85       2142.11       242.88 o                         
   1  11   4      41348.42      42243.89       982.14 o                         
   3  11   4      22800.83      21883.49       870.23 o                         
   5  11   4       7407.11       8665.46       784.46 o                         
   7  11   4      12286.38      11433.70       719.65 o                         
   9  11   4      46238.65      45054.81      1505.69 o                         
  11  11   4        960.07       1748.86       495.93 o                         
  13  11   4      23504.34      24037.38      1269.43 o                         
  15  11   4        636.56        -11.24       473.46 o                         
  17  11   4        563.72        760.07       534.84 o                         
 -24  12   4       1270.65       1824.33       637.18 o                         
 -22  12   4       3896.09       3021.05       638.87 o                         
 -20  12   4      20268.37      19874.60      1115.85 o                         
 -18  12   4      12158.46      12300.10       867.16 o                         
 -16  12   4       3097.21       3496.90       560.44 o                         
 -14  12   4      42563.41      40852.87      2085.17 o                         
 -12  12   4          2.57       -152.14       351.29 o                         
 -10  12   4       5111.50       4672.34       509.27 o                         
  -8  12   4      26728.60      27126.91       877.54 o                         
  -6  12   4          5.17         -4.19       222.56 o                         
  -4  12   4       8758.01       9320.72       458.07 o                         
  -2  12   4        769.71        922.33       238.42 o                         
   0  12   4      21546.65      21174.69       636.51 o                         
   2  12   4       7476.58       7031.69       552.28 o                         
   4  12   4        165.91         58.38       341.16 o                         
   6  12   4      24456.32      22111.44       966.97 o                         
   8  12   4        198.82        995.42       417.39 o                         
  10  12   4      12587.63      12898.57       832.68 o                         
  12  12   4      50222.53      49126.05      2380.84 o                         
  14  12   4       2146.17       2634.40       604.96 o                         
  16  12   4      11348.52      12913.53       965.26 o                         
 -23  13   4        222.49        -84.26       582.13 o                         
 -21  13   4        700.26        298.12       540.53 o                         
 -19  13   4        248.36        735.52       521.58 o                         
 -17  13   4        154.94        181.42       468.54 o                         
 -15  13   4        796.87        742.31       465.83 o                         
 -13  13   4         14.93       -272.83       403.27 o                         
 -11  13   4       3124.13       3116.29       513.26 o                         
  -9  13   4      10797.60      11997.74       774.14 o                         
  -7  13   4       3607.13       4385.29       685.95 o                         
  -5  13   4       9358.79      10352.18       557.66 o                         
  -3  13   4      14443.53      14085.21       564.93 o                         
  -1  13   4        465.87        688.25       248.68 o                         
   1  13   4       3161.47       3349.95       444.22 o                         
   3  13   4       5173.43       5659.12       690.17 o                         
   5  13   4       1988.73       1883.16       431.03 o                         
   7  13   4      15359.89      17090.02       922.76 o                         
   9  13   4       1713.14       1566.30       930.88 o                         
  11  13   4        271.12        222.04       463.13 o                         
  13  13   4       4937.66       4719.73       847.33 o                         
  15  13   4       3983.64       3347.49       643.41 o                         
 -20  14   4       3314.01       2685.26       657.65 o                         
 -18  14   4      22987.97      22233.36      1209.64 o                         
 -16  14   4       1769.10       2342.47       591.61 o                         
 -14  14   4      14558.62      14793.99      1098.84 o                         
 -12  14   4      14092.46      13428.42       865.00 o                         
 -10  14   4      16096.30      16657.60      1387.33 o                         
  -8  14   4      38080.59      39593.07      1404.21 o                         
  -6  14   4      51304.95      52630.09      1424.62 o                         
  -4  14   4       4392.28       4817.61       442.71 o                         
  -2  14   4       1260.61        734.04       321.77 o                         
   0  14   4      76030.77      76150.79      2178.00 o                         
   2  14   4      11127.21      11346.20       888.55 o                         
   4  14   4       4604.78       4050.41       559.04 o                         
   6  14   4      12546.63      13582.08       838.43 o                         
   8  14   4      10992.27      11066.90       806.98 o                         
  10  14   4      44901.17      45130.66      2175.00 o                         
  12  14   4      79647.30      84138.95      2535.18 o                         
 -17  15   4       6364.76       6937.26       791.30 o                         
 -15  15   4        587.26       -280.28       512.14 o                         
 -13  15   4      11622.70      11317.13       849.40 o                         
 -11  15   4        592.50        750.54       536.43 o                         
  -9  15   4      31969.21      28971.85      1210.02 o                         
  -7  15   4       7803.18       7601.73       670.43 o                         
  -5  15   4         78.34        527.60       363.40 o                         
  -3  15   4      11461.42      12449.04       773.06 o                         
  -1  15   4       6863.49       7847.98       841.94 o                         
   1  15   4      38513.99      39599.79      1741.68 o                         
   3  15   4       4475.11       5037.56       677.33 o                         
   5  15   4       5854.81       5395.40       610.67 o                         
   7  15   4       2694.74       3284.17       574.83 o                         
   9  15   4      21886.10      24608.24      1362.00 o                         
  11  15   4        107.17        704.49       956.71 o                         
 -14  16   4         32.07        508.71       556.06 o                         
 -12  16   4      12812.64      13516.97       953.55 o                         
 -10  16   4       7392.75       7345.10       751.00 o                         
  -8  16   4        965.43        843.77       519.56 o                         
  -6  16   4       6355.11       5934.93       652.67 o                         
  -4  16   4       1115.47        683.15      1204.58 o                         
  -2  16   4         74.21       -129.16       494.36 o                         
   0  16   4       3359.83       3263.16       719.23 o                         
   2  16   4       3201.04       3499.89       974.10 o                         
   4  16   4       3375.13       3958.93       768.98 o                         
   6  16   4       1575.96       1766.81       676.65 o                         
   8  16   4      11723.20       7401.44      1982.99 o                         
 -11  17   4       1934.65       2065.37       605.26 o                         
  -9  17   4         77.01       -512.58       512.58 o                         
  -7  17   4         99.73         41.65       489.88 o                         
  -5  17   4       9295.56       7436.23      1235.02 o                         
  -3  17   4       6178.36       5818.52      1174.14 o                         
  -1  17   4       2057.05       2211.94       645.66 o                         
   1  17   4       8979.67       9093.35       984.64 o                         
   3  17   4        418.43        543.13       645.66 o                         
 -33   1   5       2229.27       1253.01       603.74 o                         
 -31   1   5      26582.03      27238.08      1360.24 o                         
 -29   1   5        262.71        642.36       598.10 o                         
 -27   1   5       3719.23       4396.02       852.34 o                         
 -25   1   5      38892.66      37959.11      1745.45 o                         
 -23   1   5       6781.17       6994.85       386.21 o                         
 -21   1   5      30375.83      30107.08       764.53 o                         
 -19   1   5      19704.59      19616.82       550.59 o                         
 -17   1   5      89644.85      86050.13      1690.73 o                         
 -15   1   5      30015.14      34160.28       754.99 o                         
 -13   1   5      30365.21      26743.98       800.81 o                         
 -11   1   5     189716.09     198793.73      3607.88 o                         
  -9   1   5      54687.30      56688.60      1212.32 o                         
  -7   1   5       5987.99       5836.67       229.73 o                         
  -5   1   5     212348.31     214871.53      4312.44 o                         
  -3   1   5       1562.52       1864.77       140.83 o                         
  -1   1   5     483164.25     484026.84      8613.83 o                         
   1   1   5     117062.27     120224.18      2237.99 o                         
   3   1   5       4753.31       5015.12       314.30 o                         
   5   1   5       1355.06        950.53       146.80 o                         
   7   1   5       2004.89       1739.00       178.91 o                         
   9   1   5      29738.29      29850.11       739.31 o                         
  11   1   5      58633.20      56711.85      2776.71 o                         
  13   1   5      14906.61      14623.98       704.79 o                         
  15   1   5      23333.38      23486.19      1037.26 o                         
  17   1   5      21251.46      22490.31       988.78 o                         
  19   1   5      30393.02      31532.96      1175.55 o                         
  21   1   5       1409.31       1223.57       489.44 o                         
  23   1   5       8850.03       8449.30      1406.00 o                         
 -32   2   5       1838.10       1693.26       602.02 o                         
 -30   2   5       5976.60       6924.57       734.75 o                         
 -28   2   5       1394.00       2288.33       500.51 o                         
 -26   2   5      34144.52      34302.75      1046.09 o                         
 -24   2   5      23197.16      23455.45      1311.84 o                         
 -22   2   5       1614.24       1779.87       239.15 o                         
 -20   2   5       5342.07       4923.03       534.05 o                         
 -18   2   5      10554.24      10245.73       393.14 o                         
 -16   2   5       2855.15       3156.00       466.93 o                         
 -14   2   5        641.92        849.97       149.75 o                         
 -12   2   5      26122.53      24870.66       567.82 o                         
 -10   2   5      86672.06      83015.59      1564.48 o                         
  -8   2   5       4296.47       3925.27       285.55 o                         
  -6   2   5       1833.30       2124.39       362.19 o                         
  -4   2   5      45727.61      49224.12       944.94 o                         
  -2   2   5     175286.17     183535.81      3723.45 o                         
   0   2   5       8614.10       8278.56       682.03 o                         
   2   2   5     315591.19     313017.59      5631.98 o                         
   4   2   5       1967.47       2449.43       184.06 o                         
   6   2   5        490.33        408.16       188.67 o                         
   8   2   5     112231.45     108840.77      2113.46 o                         
  10   2   5      37559.52      37033.80       879.04 o                         
  12   2   5      50868.18      48406.36      1816.50 o                         
  14   2   5      32274.72      33258.01      1857.92 o                         
  16   2   5       2232.81       2430.36       386.87 o                         
  18   2   5        760.22        590.03       420.83 o                         
  20   2   5      72295.73      75757.09      2073.65 o                         
  22   2   5       4751.20       4488.59       640.31 o                         
 -33   3   5      19129.60      21095.04      1525.15 o                         
 -31   3   5      12465.20      12655.29       926.75 o                         
 -29   3   5      39331.57      40122.72      1510.15 o                         
 -27   3   5      14165.93      14191.17       739.27 o                         
 -25   3   5       2349.58       2357.61       314.17 o                         
 -23   3   5        357.02        227.38       217.72 o                         
 -21   3   5        910.76       1158.58       226.77 o                         
 -19   3   5      10372.50       9912.80       366.23 o                         
 -17   3   5         70.23          7.56        75.78 o                         
 -15   3   5     142207.33     145465.98      2478.04 o                         
 -13   3   5      51320.71      49067.11       908.74 o                         
 -11   3   5        625.37        930.07        93.92 o                         
  -9   3   5     112908.16     113223.10      2091.40 o                         
  -7   3   5     183227.50     180746.77      3677.89 o                         
  -5   3   5     232718.91     236494.55      4753.76 o                         
  -3   3   5      47360.86      45050.36       995.05 o                         
  -1   3   5         47.84         73.30        82.94 o                         
   1   3   5       6009.87       5896.16       273.34 o                         
   3   3   5      31018.22      31031.36       772.42 o                         
   5   3   5      22346.89      23249.76       573.42 o                         
   7   3   5      40805.94      43583.27       958.82 o                         
   9   3   5      17406.12      17397.80       508.46 o                         
  11   3   5     129997.91     126612.59      2818.22 o                         
  13   3   5      46741.23      47362.61      1298.40 o                         
  15   3   5       2337.63       2195.15       373.84 o                         
  17   3   5         75.20       -187.93       330.99 o                         
  19   3   5        117.43       -229.56       490.30 o                         
  21   3   5      20493.45      19424.63      1428.59 o                         
  23   3   5      31475.47      31466.86      1343.04 o                         
 -32   4   5         74.67       1513.34      1026.29 o                         
 -30   4   5       9408.19       9017.42       805.24 o                         
 -28   4   5       4660.18       4622.62       443.25 o                         
 -26   4   5         15.86        104.79       277.36 o                         
 -24   4   5        126.35        110.93       252.25 o                         
 -22   4   5        516.10        446.53       229.27 o                         
 -20   4   5       7037.89       6458.39       393.49 o                         
 -18   4   5      64581.95      64527.75      1507.54 o                         
 -16   4   5        344.39        416.01       122.54 o                         
 -14   4   5        672.02       1096.85       129.95 o                         
 -12   4   5       4811.95       4174.22       176.01 o                         
 -10   4   5       3885.42       4047.70       316.74 o                         
  -8   4   5        102.91         83.15        63.29 o                         
  -6   4   5      85479.19      88758.37      1663.58 o                         
  -4   4   5     107958.14     114533.16      2369.40 o                         
  -2   4   5      24675.65      27265.05       775.16 o                         
   0   4   5      67325.80      65976.20      1441.98 o                         
   2   4   5       1448.87       1957.26       187.05 o                         
   4   4   5       1662.51       1655.81       289.99 o                         
   6   4   5       4990.15       4883.45       270.83 o                         
   8   4   5      30987.38      32412.41       771.13 o                         
  10   4   5       7195.19       6944.97       449.38 o                         
  12   4   5         40.59       -256.26       256.26 o                         
  14   4   5      10013.79      10333.09       603.71 o                         
  16   4   5        760.57        615.73       351.73 o                         
  18   4   5        900.73        601.49       396.41 o                         
  20   4   5        162.17        723.77       567.38 o                         
  22   4   5       7990.71       8266.32       749.49 o                         
 -31   5   5        364.74        -26.09       869.73 o                         
 -29   5   5      84732.51      91675.28      2887.62 o                         
 -27   5   5       4860.50       4969.60       513.49 o                         
 -25   5   5       5791.67       6164.63       438.46 o                         
 -23   5   5        950.22        752.02       249.33 o                         
 -21   5   5      12550.92      12200.05       578.29 o                         
 -19   5   5      94567.75      90915.54      1838.03 o                         
 -17   5   5      70686.88      69749.24      1285.24 o                         
 -15   5   5      59673.79      58598.59      1085.09 o                         
 -13   5   5        187.56        188.75       111.94 o                         
 -11   5   5     158574.16     160937.12      2967.41 o                         
  -9   5   5     104931.64     103220.09      1936.19 o                         
  -7   5   5     179447.55     175557.22      3208.24 o                         
  -5   5   5       5368.05       5193.99       210.95 o                         
  -3   5   5     116040.52     118672.76      2209.66 o                         
  -1   5   5      78884.96      76212.66      1650.60 o                         
   1   5   5      25556.98      24527.54       648.18 o                         
   3   5   5      27503.23      28941.77       750.90 o                         
   5   5   5      87979.20      85413.80      1870.41 o                         
   7   5   5      27904.02      29152.72       989.12 o                         
   9   5   5        125.04        587.71       283.60 o                         
  11   5   5     211443.83     209745.97      5168.49 o                         
  13   5   5          6.25        291.28       338.19 o                         
  15   5   5       7684.59       8208.11       579.96 o                         
  17   5   5       2260.31       1543.43       424.31 o                         
  19   5   5       4907.06       5565.75       590.48 o                         
  21   5   5        493.33       1098.88       575.90 o                         
 -30   6   5       8321.58       6444.25       702.86 o                         
 -28   6   5       7975.14       7160.89       714.74 o                         
 -26   6   5      26167.25      25693.83      1324.40 o                         
 -24   6   5        312.54        480.76       271.05 o                         
 -22   6   5      11797.74      11863.17       599.06 o                         
 -20   6   5       5312.26       5306.42       345.08 o                         
 -18   6   5      15376.09      14089.60       563.76 o                         
 -16   6   5      26591.58      24746.07       636.86 o                         
 -14   6   5       2728.34       3213.90       207.98 o                         
 -12   6   5       7456.92       7829.42       293.41 o                         
 -10   6   5      94897.56      95905.88      1831.44 o                         
  -8   6   5       9636.33      10495.74       315.30 o                         
  -6   6   5      52816.70      54660.30      1094.51 o                         
  -4   6   5       4578.88       4881.10       224.76 o                         
  -2   6   5      67086.24      66591.33      1471.94 o                         
   0   6   5       5114.90       5163.82       291.24 o                         
   2   6   5     102196.14     104806.77      2249.85 o                         
   4   6   5        364.78        527.25       199.30 o                         
   6   6   5      19782.32      19576.98       772.87 o                         
   8   6   5      13105.77      13168.74       688.74 o                         
  10   6   5      55164.18      54909.56      1648.60 o                         
  12   6   5      45915.62      45723.60      1485.73 o                         
  14   6   5      44647.54      45879.55      1535.94 o                         
  16   6   5        107.30         42.69       414.51 o                         
  18   6   5       1414.69       1573.99       536.25 o                         
  20   6   5      11086.16      10926.34       880.85 o                         
 -31   7   5         40.07        127.88       538.14 o                         
 -29   7   5        402.20        873.58       514.05 o                         
 -27   7   5      17630.13      16745.23       972.12 o                         
 -25   7   5      31610.59      28678.55      1181.53 o                         
 -23   7   5       2010.96       2194.51       459.85 o                         
 -21   7   5      11906.76      12458.71       704.25 o                         
 -19   7   5       1075.82        946.51       259.32 o                         
 -17   7   5       3708.77       3585.11       310.90 o                         
 -15   7   5        932.04        979.77       159.06 o                         
 -13   7   5        383.81        338.67       133.57 o                         
 -11   7   5     117051.31     114178.25      2176.10 o                         
  -9   7   5      27887.41      29780.55       679.98 o                         
  -7   7   5      48991.80      49931.01      1031.33 o                         
  -5   7   5       3305.87       3552.79       211.22 o                         
  -3   7   5      52102.68      57201.76      1158.84 o                         
  -1   7   5     189343.84     194483.88      3580.29 o                         
   1   7   5      64746.26      63663.15      1450.26 o                         
   3   7   5       2515.29       2501.06       232.98 o                         
   5   7   5       4338.18       5116.64       416.54 o                         
   7   7   5      14658.33      13843.56       705.97 o                         
   9   7   5          5.00       -195.86       298.94 o                         
  11   7   5       4670.93       5230.12       528.76 o                         
  13   7   5       1014.08        515.84       384.56 o                         
  15   7   5      23833.47      25578.96      1204.23 o                         
  17   7   5      13943.50      14175.36       908.49 o                         
  19   7   5      17596.86      18997.35      1135.14 o                         
  21   7   5        113.91        407.41       543.52 o                         
 -30   8   5      23643.90      22091.10      2175.00 o                         
 -28   8   5       1087.80       1424.88       580.47 o                         
 -26   8   5       3889.67       3401.21       567.46 o                         
 -24   8   5      41469.84      37779.79      1563.79 o                         
 -22   8   5      19104.29      18169.78      1064.18 o                         
 -20   8   5       2416.44       2552.62       540.16 o                         
 -18   8   5      50751.12      48621.24      1918.18 o                         
 -16   8   5        689.08        682.80       224.67 o                         
 -14   8   5       3185.81       3772.34       243.75 o                         
 -12   8   5      86006.65      85020.46      1685.05 o                         
 -10   8   5      27990.42      28683.13       683.68 o                         
  -8   8   5      20042.55      19430.08       515.36 o                         
  -6   8   5      96269.20      95037.49      1843.35 o                         
  -4   8   5      32321.46      33984.27       774.01 o                         
  -2   8   5      19128.65      19624.94       597.55 o                         
   0   8   5      72962.48      74109.03      1482.48 o                         
   2   8   5      15932.61      16560.58       547.47 o                         
   4   8   5      18721.27      18155.01       876.53 o                         
   6   8   5      11837.36      10924.23       627.38 o                         
   8   8   5       2291.42       2013.25       369.54 o                         
  10   8   5       9098.08       9133.92       915.94 o                         
  12   8   5      12443.40      13030.33       819.88 o                         
  14   8   5        648.87        330.21       477.71 o                         
  16   8   5         79.08        336.62       437.24 o                         
  18   8   5        658.04        449.54       530.53 o                         
  20   8   5       1156.95        779.58       587.36 o                         
 -29   9   5      10253.55      10517.82      1073.55 o                         
 -27   9   5        417.44        722.50       519.78 o                         
 -25   9   5        583.59        837.40       498.08 o                         
 -23   9   5      27321.83      26035.23      1160.68 o                         
 -21   9   5        166.35        721.37       415.23 o                         
 -19   9   5      91308.94      90480.26      2524.07 o                         
 -17   9   5     168669.55     159991.83      4064.00 o                         
 -15   9   5        852.32        852.48       251.10 o                         
 -13   9   5      55821.82      55138.45      1185.16 o                         
 -11   9   5        480.77        807.84       173.20 o                         
  -9   9   5       3356.80       3992.71       377.40 o                         
  -7   9   5      44987.21      47260.13      1028.61 o                         
  -5   9   5     232290.84     230173.50      4236.92 o                         
  -3   9   5       1224.98       1395.32       194.74 o                         
  -1   9   5     177133.83     175324.55      3276.83 o                         
   1   9   5       4780.43       4746.02       322.64 o                         
   3   9   5       4259.06       3759.32       397.31 o                         
   5   9   5        208.92        -23.43       438.07 o                         
   7   9   5      12702.93      13569.58       752.25 o                         
   9   9   5      24094.06      27013.56      1089.55 o                         
  11   9   5      90428.71      89926.95      2527.18 o                         
  13   9   5      37209.04      36667.11      1490.55 o                         
  15   9   5       1980.52       2532.93      1261.21 o                         
  17   9   5      23454.63      23118.30      1220.94 o                         
  19   9   5       2268.25       2670.89       779.18 o                         
 -28  10   5         57.57        -16.62       545.01 o                         
 -26  10   5       3589.44       3492.40       634.16 o                         
 -24  10   5        128.88        -94.09       457.63 o                         
 -22  10   5       3937.16       3758.95       600.65 o                         
 -20  10   5        100.27        275.73       425.21 o                         
 -18  10   5      44973.30      45245.54      2198.04 o                         
 -16  10   5      10110.40      10165.27       685.87 o                         
 -14  10   5       9138.20       8999.96       620.41 o                         
 -12  10   5        122.64        156.51       306.31 o                         
 -10  10   5      27480.25      27855.46       841.25 o                         
  -8  10   5       3462.77       3829.21       276.66 o                         
  -6  10   5      22599.12      22738.68       627.28 o                         
  -4  10   5      36519.43      36986.03       870.56 o                         
  -2  10   5      11161.83      10930.29       430.44 o                         
   0  10   5      11584.44      11785.80       448.22 o                         
   2  10   5      51981.38      51613.59      1528.77 o                         
   4  10   5        599.96        618.48       322.32 o                         
   6  10   5       2967.51       2497.43       417.46 o                         
   8  10   5         34.81         57.62       344.16 o                         
  10  10   5      38267.82      37416.23      1350.46 o                         
  12  10   5      26178.27      26690.54      1159.79 o                         
  14  10   5        712.14        631.57       482.39 o                         
  16  10   5         75.63        181.35       493.85 o                         
  18  10   5         45.82         40.51       541.85 o                         
 -27  11   5       3471.63       3963.34      1141.22 o                         
 -25  11   5       8646.65       8951.83       851.78 o                         
 -23  11   5       2294.77       2464.60       581.79 o                         
 -21  11   5      10112.98      10605.64       803.37 o                         
 -19  11   5       1621.78       2282.53       570.80 o                         
 -17  11   5        869.00       1108.56       425.79 o                         
 -15  11   5      17421.61      16559.38       898.24 o                         
 -13  11   5      31921.25      32053.62      1608.32 o                         
 -11  11   5       1852.60       2182.12       308.29 o                         
  -9  11   5       4638.66       4967.14       383.35 o                         
  -7  11   5       3105.64       3232.13       285.30 o                         
  -5  11   5      24970.20      24870.19       684.93 o                         
  -3  11   5      56651.87      57445.38      1252.58 o                         
  -1  11   5       5619.95       6372.67       356.74 o                         
   1  11   5       4637.57       4993.87       456.10 o                         
   3  11   5        278.87         54.40       327.17 o                         
   5  11   5       9067.40       8593.44       627.16 o                         
   7  11   5       3643.39       4070.96       518.86 o                         
   9  11   5       1793.36       2159.46       474.14 o                         
  11  11   5       3440.58       3774.62       967.60 o                         
  13  11   5       3308.58       2567.63       568.20 o                         
  15  11   5        285.03        161.25       489.31 o                         
  17  11   5       3277.24       4515.76       700.95 o                         
 -24  12   5       4162.24       3927.17       672.53 o                         
 -22  12   5       1032.25        613.52       571.00 o                         
 -20  12   5        942.52       1273.14       498.66 o                         
 -18  12   5      77469.45      81957.59      2711.54 o                         
 -16  12   5       5596.26       5257.31       605.22 o                         
 -14  12   5      12376.65      11748.21      1125.89 o                         
 -12  12   5      36142.69      34852.93      1271.80 o                         
 -10  12   5      15169.53      14890.39       647.93 o                         
  -8  12   5      13248.78      13564.80       793.38 o                         
  -6  12   5      26111.19      27354.42       860.20 o                         
  -4  12   5      10337.58      10648.48       487.63 o                         
  -2  12   5       7221.09       7430.16       588.55 o                         
   0  12   5      23312.04      22559.88       900.75 o                         
   2  12   5      29293.96      31037.18      1127.30 o                         
   4  12   5       7471.29       7015.27       597.17 o                         
   6  12   5       2512.32       2721.88       468.66 o                         
   8  12   5       4086.10       3730.19       558.07 o                         
  10  12   5         42.22         -2.81       456.48 o                         
  12  12   5       3738.80       3028.12       591.19 o                         
  14  12   5       1128.17        935.53       571.48 o                         
 -23  13   5       5301.61       5609.84       782.42 o                         
 -21  13   5       4235.55       4576.43       905.71 o                         
 -19  13   5      71311.87      68050.30      2180.69 o                         
 -17  13   5      50013.46      50782.06      1748.10 o                         
 -15  13   5         38.54        136.82       431.67 o                         
 -13  13   5      14598.00      14090.34       880.13 o                         
 -11  13   5      25451.13      25197.62      1085.42 o                         
  -9  13   5      31667.27      34108.35      1046.58 o                         
  -7  13   5      62967.72      64415.03      1623.83 o                         
  -5  13   5      54976.23      56326.73      1455.41 o                         
  -3  13   5      38895.81      40152.27      1133.11 o                         
  -1  13   5      21468.73      23260.44      1046.66 o                         
   1  13   5      70757.06      71746.38      2061.87 o                         
   3  13   5      18446.77      17865.42       903.66 o                         
   5  13   5      18065.31      18972.19       980.61 o                         
   7  13   5      18479.53      19040.63      1004.32 o                         
   9  13   5      26945.21      27294.26      1228.62 o                         
  11  13   5      47378.20      50580.82      1775.68 o                         
  13  13   5       9889.07       9721.10       846.05 o                         
 -22  14   5         16.27       -209.84       727.19 o                         
 -20  14   5       4877.46       6102.22      1136.96 o                         
 -18  14   5      21177.99      18432.70      1123.35 o                         
 -16  14   5      18655.86      19593.84      1104.11 o                         
 -14  14   5       2170.38       2717.41       812.70 o                         
 -12  14   5       6867.73       8204.34       705.74 o                         
 -10  14   5        391.17        578.56       452.32 o                         
  -8  14   5        382.62       -176.30       354.20 o                         
  -6  14   5      12249.75      13646.82       681.25 o                         
  -4  14   5       5686.99       6383.51       647.76 o                         
  -2  14   5       9941.50       9300.87       844.26 o                         
   0  14   5       3737.10       3644.86       657.50 o                         
   2  14   5       4901.88       5197.01       565.33 o                         
   4  14   5       1068.56       1167.46       449.84 o                         
   6  14   5       6610.62       7820.37      1281.58 o                         
   8  14   5       5286.90       4329.81       608.12 o                         
  10  14   5       8145.41       8207.17       829.51 o                         
  12  14   5       9402.15       8989.15       838.30 o                         
 -19  15   5        949.22        945.55       596.32 o                         
 -17  15   5       4505.42       3499.35       640.37 o                         
 -15  15   5       7590.96       7172.87       757.70 o                         
 -13  15   5        288.58        965.46       545.60 o                         
 -11  15   5       4036.05       4653.73       652.33 o                         
  -9  15   5      14828.51      15561.53      1221.32 o                         
  -7  15   5      11117.40      10883.39       977.13 o                         
  -5  15   5       2596.12       2714.60       431.84 o                         
  -3  15   5        425.98         62.66       510.33 o                         
  -1  15   5        635.21        682.81       586.72 o                         
   1  15   5      18233.55      16336.35      1157.47 o                         
   3  15   5       4685.81       4726.10      1961.25 o                         
   5  15   5       5888.64       6301.62      1061.08 o                         
   7  15   5       2990.59       2959.62       612.92 o                         
   9  15   5       5545.63       5048.95       698.65 o                         
 -16  16   5        229.98        385.90       560.67 o                         
 -14  16   5       5840.17       6415.51       888.95 o                         
 -12  16   5      14260.95      13935.64       962.27 o                         
 -10  16   5      13772.05      13949.72       915.69 o                         
  -8  16   5      11446.46      12882.42      1537.10 o                         
  -6  16   5      13856.94      15838.47      1059.70 o                         
  -4  16   5        248.02         69.00       553.09 o                         
  -2  16   5       4999.86       5219.99       744.07 o                         
   0  16   5      11280.42      11180.00      1002.39 o                         
   2  16   5       2046.20       2497.47       701.01 o                         
   4  16   5      12875.46      13125.25      2570.07 o                         
   6  16   5       1137.44        835.02       670.26 o                         
 -11  17   5       4515.25       2932.05       666.01 o                         
  -9  17   5        650.54       1134.17       581.79 o                         
  -7  17   5       8400.36       7505.00       974.64 o                         
  -5  17   5      56766.45      54897.65      3252.81 o                         
  -3  17   5          8.07       -230.48       571.95 o                         
  -1  17   5      21525.51      22397.84      1426.63 o                         
   1  17   5       1382.86       2011.96       700.77 o                         
 -34   0   6      13548.37      11697.93      1609.01 o                         
 -32   0   6      43580.22      45156.62      2922.31 o                         
 -30   0   6       5150.82       4983.58      1104.56 o                         
 -28   0   6       3626.23       4479.13       965.41 o                         
 -26   0   6        154.71        -37.54       407.28 o                         
 -24   0   6      74508.33      71845.71      4357.37 o                         
 -22   0   6        913.62        866.63       434.87 o                         
 -20   0   6     579384.31     566855.31     16106.55 o                         
 -18   0   6      19454.08      20926.67       891.17 o                         
 -16   0   6       1454.36       1547.33       264.23 o                         
 -14   0   6      86599.53      87460.77      2656.59 o                         
 -10   0   6       2568.61       2615.90       260.92 o                         
  -8   0   6     498197.38     500584.97     51288.25 o                         
  -6   0   6     416070.31     398990.75     15977.03 o                         
  -4   0   6      21982.60      23235.53       805.76 o                         
  -2   0   6     633383.94     604685.50     13869.12 o                         
   0   0   6      29525.32      28007.28       803.20 o                         
   2   0   6      32180.72      36613.09      1035.20 o                         
   4   0   6        776.61        238.01       193.45 o                         
   6   0   6     389655.16     377451.12     10882.23 o                         
   8   0   6       5689.45       5309.06       847.83 o                         
  10   0   6     241439.30     221844.55      5372.97 o                         
  12   0   6        212.71        389.58       294.82 o                         
  14   0   6       8727.07       8372.33       830.18 o                         
  16   0   6      22061.46      20912.44      1358.76 o                         
  18   0   6      17587.55      18203.60      1333.86 o                         
  20   0   6      32499.59      35751.39      1857.00 o                         
  22   0   6      10711.45      12944.15      2104.76 o                         
 -33   1   6       6225.08       8096.10       969.38 o                         
 -31   1   6       1420.35       1643.64       672.89 o                         
 -29   1   6       1631.81       1943.82       791.46 o                         
 -27   1   6        150.18        221.68       354.07 o                         
 -25   1   6       3579.48       4011.50       393.81 o                         
 -23   1   6       1569.81       1892.59       251.65 o                         
 -21   1   6     109017.73     109002.09      2147.23 o                         
 -19   1   6      43120.28      41075.20       925.91 o                         
 -17   1   6      17261.02      17195.14       486.59 o                         
 -15   1   6       3400.10       3644.43       272.25 o                         
 -13   1   6      43258.49      46006.24      1048.55 o                         
 -11   1   6      73617.38      74788.41      1591.85 o                         
  -9   1   6      43459.19      43655.50       962.74 o                         
  -7   1   6     300184.50     303822.44      6074.71 o                         
  -5   1   6      54516.35      57821.17      1761.61 o                         
  -3   1   6      11281.10      13003.09       361.00 o                         
  -1   1   6       5283.41       5098.01       217.87 o                         
   1   1   6      42511.29      40363.17       974.34 o                         
   3   1   6       3136.30       3145.10       235.82 o                         
   5   1   6     118099.39     115805.94      2036.35 o                         
   7   1   6       9413.47       9464.28       356.00 o                         
   9   1   6       1993.06       1953.97       216.27 o                         
  11   1   6       5894.84       5854.17       328.33 o                         
  13   1   6       4230.02       4700.20       465.04 o                         
  15   1   6        505.69        500.03       360.27 o                         
  17   1   6       5348.29       4023.76       525.05 o                         
  19   1   6       4013.41       4835.34       611.69 o                         
  21   1   6       1825.37       1446.55       545.20 o                         
 -34   2   6       1455.44       1342.04       964.12 o                         
 -32   2   6       4289.33       4107.37       619.36 o                         
 -30   2   6       3885.82       4282.05       614.71 o                         
 -28   2   6       2842.32       2588.96       390.10 o                         
 -26   2   6      36646.06      36777.45      1095.48 o                         
 -24   2   6      22716.89      23263.46       776.92 o                         
 -22   2   6      28134.28      27514.30       731.11 o                         
 -20   2   6       7099.17       7856.30       462.96 o                         
 -18   2   6      12548.04      12178.37       471.22 o                         
 -16   2   6      10209.69       9591.00       345.22 o                         
 -14   2   6      42426.52      43461.39       913.48 o                         
 -12   2   6      12931.95      12800.93       349.39 o                         
 -10   2   6         72.23        204.35       106.71 o                         
  -8   2   6       1715.22       1803.96       122.28 o                         
  -6   2   6      47568.64      47762.94      1040.95 o                         
  -4   2   6      63674.67      65245.32      1244.74 o                         
  -2   2   6      23941.49      23029.60       522.14 o                         
   0   2   6      66610.38      66188.65      1685.26 o                         
   2   2   6      84350.08      86978.10      1682.99 o                         
   4   2   6     122590.30     127816.28      2424.68 o                         
   6   2   6      17777.99      16639.67       488.83 o                         
   8   2   6      16947.72      18561.58       641.14 o                         
  10   2   6      14323.23      15035.90       915.65 o                         
  12   2   6      12230.13      11499.43       597.62 o                         
  14   2   6      11399.70      11004.06       561.38 o                         
  16   2   6        275.25        390.33       382.08 o                         
  18   2   6       6506.27       6025.35       618.89 o                         
  20   2   6       1513.84       1522.75       513.42 o                         
  22   2   6       2742.69       1592.52       579.21 o                         
 -33   3   6       3752.83       3435.45      1174.14 o                         
 -31   3   6        514.91        659.00       501.50 o                         
 -29   3   6      10024.63      10470.11       577.25 o                         
 -27   3   6       9067.53       8468.91       499.97 o                         
 -25   3   6      50351.45      49187.93      1189.36 o                         
 -23   3   6        149.43        104.30       209.36 o                         
 -21   3   6       8703.96       7915.94       494.74 o                         
 -19   3   6      42332.18      40547.04      1037.40 o                         
 -17   3   6       5967.45       5542.18       284.88 o                         
 -15   3   6      11627.19      11974.28       671.24 o                         
 -13   3   6       4829.19       4824.33       218.61 o                         
 -11   3   6     137011.92     143334.03      2397.87 o                         
  -9   3   6      14180.27      15719.70       451.98 o                         
  -7   3   6      91515.67      86338.02      1796.61 o                         
  -5   3   6      39090.68      38073.73       864.01 o                         
  -3   3   6       2604.83       3192.02       192.86 o                         
  -1   3   6       4262.75       4717.52       482.58 o                         
   1   3   6      56509.94      55583.79      1262.22 o                         
   3   3   6       3356.84       3558.90       242.03 o                         
   5   3   6      89063.64      91084.05      2178.14 o                         
   7   3   6       3271.90       3437.72       432.48 o                         
   9   3   6      21446.35      21705.06       743.65 o                         
  11   3   6      34709.41      34164.95      1020.89 o                         
  13   3   6      62802.14      62048.34      1993.93 o                         
  15   3   6        906.76        750.74       345.32 o                         
  17   3   6          0.76         91.40       390.75 o                         
  19   3   6       1898.05       3176.16       534.05 o                         
  21   3   6      14526.26      15291.24       953.55 o                         
 -32   4   6       6883.77       6401.25      1391.58 o                         
 -30   4   6       5447.87       5230.89       544.58 o                         
 -28   4   6      17891.47      16588.82       760.45 o                         
 -26   4   6      77031.99      78278.51      1719.99 o                         
 -24   4   6        104.54        -95.15       237.85 o                         
 -22   4   6     120825.78     116644.31      2607.95 o                         
 -20   4   6     103132.51     102833.69      1850.18 o                         
 -18   4   6      75836.93      74403.41      1424.52 o                         
 -16   4   6      47364.02      46714.80       898.01 o                         
 -14   4   6     175226.75     177984.52      2981.57 o                         
 -12   4   6      10102.93      11003.50       317.73 o                         
 -10   4   6       3353.06       3323.25       283.71 o                         
  -8   4   6     658545.75     630800.56     12558.96 o                         
  -6   4   6     100695.09     104127.52      2174.06 o                         
  -4   4   6      22721.20      23503.78       595.91 o                         
  -2   4   6      69390.02      70006.24      1768.25 o                         
   0   4   6      79849.62      77995.03      1700.64 o                         
   2   4   6      97641.98      92478.47      2002.57 o                         
   4   4   6     534964.44     509006.97     10201.40 o                         
   6   4   6      42669.54      45002.75      1409.28 o                         
   8   4   6     102771.27     102004.77      2669.11 o                         
  10   4   6      15039.94      15756.05       696.86 o                         
  12   4   6      11625.63      11844.69       762.85 o                         
  14   4   6      13700.14      13756.06       815.98 o                         
  16   4   6      12903.60      12868.57       720.93 o                         
  18   4   6      20321.09      21899.31      2234.34 o                         
  20   4   6      13012.58      13382.82       875.88 o                         
 -33   5   6      11630.04      10671.64      1687.29 o                         
 -31   5   6       2730.00       2602.90       579.97 o                         
 -29   5   6      11220.96      10590.66       789.49 o                         
 -27   5   6      20446.39      19819.89       852.62 o                         
 -25   5   6       1359.09       1086.36       280.99 o                         
 -23   5   6       2920.33       1988.15       311.88 o                         
 -21   5   6      34885.88      34702.96       970.57 o                         
 -19   5   6      48638.42      48335.17       960.59 o                         
 -17   5   6      19236.51      18881.29       462.97 o                         
 -15   5   6      76084.02      80226.83      1579.19 o                         
 -13   5   6      50793.86      50580.57      1038.04 o                         
 -11   5   6      38820.62      39398.36       825.54 o                         
  -9   5   6      77397.90      76873.28      1476.58 o                         
  -7   5   6     260300.83     269643.56      4866.86 o                         
  -5   5   6       3263.32       3312.03       201.58 o                         
  -3   5   6      30626.16      33734.14       817.90 o                         
  -1   5   6     165263.34     167326.55      3458.83 o                         
   1   5   6      16808.63      16786.02       516.71 o                         
   3   5   6        341.65        639.60       165.03 o                         
   5   5   6     120346.37     120203.86      2587.34 o                         
   7   5   6       8298.88       8613.47       558.77 o                         
   9   5   6      30102.75      29448.16      1062.14 o                         
  11   5   6      18678.46      20514.64       968.40 o                         
  13   5   6       1635.71       1086.65       406.74 o                         
  15   5   6      24207.47      22286.48      1056.60 o                         
  17   5   6       8634.91       9266.85       765.39 o                         
  19   5   6       5301.49       7050.69      1948.21 o                         
  21   5   6       8916.00       8617.71      1088.70 o                         
 -32   6   6       2675.20       2443.11       609.68 o                         
 -30   6   6      20718.01      20834.02      1117.05 o                         
 -28   6   6      40068.44      38959.36      1442.39 o                         
 -26   6   6       2707.27       2407.92       486.42 o                         
 -24   6   6        689.29        622.22       306.87 o                         
 -22   6   6        447.11        114.86       215.93 o                         
 -20   6   6      27689.26      26112.86      1242.80 o                         
 -18   6   6      32127.87      32005.04       951.61 o                         
 -16   6   6      63106.46      62895.46      1290.67 o                         
 -14   6   6       3458.11       3229.46       209.01 o                         
 -12   6   6       5090.55       5552.86       242.83 o                         
 -10   6   6       2935.60       3190.59       178.82 o                         
  -8   6   6       1498.39       1850.91       147.10 o                         
  -6   6   6      27889.43      30699.78       681.88 o                         
  -4   6   6      34605.05      35310.50       767.66 o                         
  -2   6   6      69028.09      71167.36      1834.65 o                         
   0   6   6        297.81        418.53       156.36 o                         
   2   6   6      34151.12      33150.55       858.68 o                         
   4   6   6      33105.84      33367.18       873.18 o                         
   6   6   6      99666.30      98894.00      2594.38 o                         
   8   6   6      18410.85      19185.08       815.65 o                         
  10   6   6        701.47       1091.15       464.24 o                         
  12   6   6       2749.17       3637.95       515.48 o                         
  14   6   6       6056.42       5081.21       588.59 o                         
  16   6   6        630.13        571.07       523.44 o                         
  18   6   6      30608.08      30854.93      1340.84 o                         
  20   6   6         15.39       -598.19       791.46 o                         
 -31   7   6       5079.95       6017.99       805.51 o                         
 -29   7   6      17336.76      17768.36      1035.71 o                         
 -27   7   6      13521.19      14362.20       897.82 o                         
 -25   7   6       1229.75        700.43       552.54 o                         
 -23   7   6       1253.66       1023.89       405.74 o                         
 -21   7   6       2495.96       2768.40       441.09 o                         
 -19   7   6      30657.04      29245.13       870.61 o                         
 -17   7   6      32090.21      33280.71       913.89 o                         
 -15   7   6      92021.73      86521.09      1710.64 o                         
 -13   7   6       5282.94       5657.49       306.57 o                         
 -11   7   6      40072.81      37805.09       827.72 o                         
  -9   7   6      24244.53      24261.50       587.01 o                         
  -7   7   6      75791.32      78180.63      1536.29 o                         
  -5   7   6       2644.01       2289.27       183.38 o                         
  -3   7   6      21631.37      22331.12       558.54 o                         
  -1   7   6       3710.73       3423.78       258.96 o                         
   1   7   6      69894.30      67649.23      1545.90 o                         
   3   7   6       3409.44       3190.90       343.67 o                         
   5   7   6      11054.39      11150.57       642.01 o                         
   7   7   6      19840.20      19805.73       843.39 o                         
   9   7   6      24844.98      24835.37       983.97 o                         
  11   7   6       6872.46       6408.30       597.25 o                         
  13   7   6      13212.54      14745.30      1331.22 o                         
  15   7   6      11576.58       9999.89       786.35 o                         
  17   7   6       2714.57       2425.16       769.07 o                         
  19   7   6       6412.70       5340.53       732.79 o                         
 -30   8   6       4201.64       4812.75       701.30 o                         
 -28   8   6        248.62        426.23       524.78 o                         
 -26   8   6         63.50       -452.80       452.80 o                         
 -24   8   6      31740.10      31377.89      1236.94 o                         
 -22   8   6       1469.18        929.18       402.35 o                         
 -20   8   6     181736.64     178375.84      4492.48 o                         
 -18   8   6       4362.25       4233.88       473.45 o                         
 -16   8   6       7477.67       6740.81       395.88 o                         
 -14   8   6       6596.23       7074.80       345.67 o                         
 -12   8   6        588.80        635.43       155.17 o                         
 -10   8   6        272.77        535.27       148.86 o                         
  -8   8   6      91759.98      90866.69      1776.14 o                         
  -6   8   6      71781.16      68470.17      1384.74 o                         
  -4   8   6      28714.52      29444.66       699.25 o                         
  -2   8   6     189448.91     188962.52      4551.93 o                         
   0   8   6      21469.66      20274.66       804.35 o                         
   2   8   6       2309.45       2558.82       258.30 o                         
   4   8   6      24847.29      24371.30       911.83 o                         
   6   8   6      74094.11      73290.92      2053.45 o                         
   8   8   6        263.86        407.53       395.94 o                         
  10   8   6      61838.91      65657.39      1981.77 o                         
  12   8   6        935.19        887.78       444.92 o                         
  14   8   6        922.11       1619.59       518.06 o                         
  16   8   6        149.11       -199.48       461.88 o                         
  18   8   6       1358.55       -336.43       530.13 o                         
 -29   9   6        840.63        485.41       569.66 o                         
 -27   9   6        113.61        -38.08       477.83 o                         
 -25   9   6        190.23       -435.04       447.37 o                         
 -23   9   6       1217.28       1136.43       458.34 o                         
 -21   9   6      31771.74      31290.56      1196.64 o                         
 -19   9   6       3282.52       3977.20       803.00 o                         
 -17   9   6        168.67        149.71       327.65 o                         
 -15   9   6       8468.08       8190.16       595.90 o                         
 -13   9   6       3062.80       3273.84       307.68 o                         
 -11   9   6        477.27        795.85       178.03 o                         
  -9   9   6       6809.24       7575.63       376.62 o                         
  -7   9   6     125824.16     123875.83      2378.22 o                         
  -5   9   6       6287.64       6091.27       307.36 o                         
  -3   9   6         10.37        227.00       159.96 o                         
  -1   9   6       6027.38       6176.12       367.30 o                         
   1   9   6        371.10        540.72       252.33 o                         
   3   9   6        186.48       1004.86       320.15 o                         
   5   9   6      30166.10      29512.26      1115.70 o                         
   7   9   6      25519.34      24527.09       997.18 o                         
   9   9   6       2003.87       1822.45       501.30 o                         
  11   9   6      20397.28      20400.19      1044.93 o                         
  13   9   6         95.68       -130.56       442.81 o                         
  15   9   6       1546.65       1853.89       548.72 o                         
  17   9   6        912.70        778.64       626.32 o                         
 -28  10   6       2364.56       1612.25       610.87 o                         
 -26  10   6       8689.17       9125.11       821.77 o                         
 -24  10   6      33361.46      34291.39      1707.11 o                         
 -22  10   6       5418.47       5634.53       626.58 o                         
 -20  10   6      10217.24      10498.42       751.55 o                         
 -18  10   6       3609.91       3226.87       481.90 o                         
 -16  10   6        259.85        130.05       375.05 o                         
 -14  10   6       9195.19       8841.88       610.09 o                         
 -12  10   6       2515.22       2714.81       312.44 o                         
 -10  10   6       2106.13       2065.96       316.35 o                         
  -8  10   6        565.46        785.72       220.89 o                         
  -6  10   6      43674.12      44246.38      1001.16 o                         
  -4  10   6       5073.83       5247.57       315.48 o                         
  -2  10   6      10372.28       9116.94       458.70 o                         
   0  10   6     101744.99      98369.95      2204.82 o                         
   2  10   6       9742.31       8330.06       561.70 o                         
   4  10   6       1477.43        981.82       354.44 o                         
   6  10   6        159.62        273.83       378.77 o                         
   8  10   6       4453.71       4623.88       537.41 o                         
  10  10   6      18393.48      17994.60      1092.59 o                         
  12  10   6      35746.10      38895.54      1886.22 o                         
  14  10   6        683.76         71.86       499.94 o                         
  16  10   6       3120.87       3433.44       645.76 o                         
 -27  11   6      41560.99      45177.33      1757.21 o                         
 -25  11   6       6634.00       8104.14       817.68 o                         
 -23  11   6        442.11        306.73       476.98 o                         
 -21  11   6       1411.33       1269.27       561.82 o                         
 -19  11   6       9904.45       9742.78      1105.36 o                         
 -17  11   6       9075.09       9002.22       684.39 o                         
 -15  11   6      18773.00      19629.62       959.09 o                         
 -13  11   6       4975.66       4557.80       494.63 o                         
 -11  11   6        242.66        472.39       262.47 o                         
  -9  11   6      17045.54      15403.08       622.59 o                         
  -7  11   6      17771.56      18924.85       692.31 o                         
  -5  11   6       5794.82       6366.35       506.20 o                         
  -3  11   6       6688.28       6380.17       360.27 o                         
  -1  11   6      49428.48      51126.52      1156.13 o                         
   1  11   6     101595.28     102379.92      2711.73 o                         
   3  11   6       2838.01       2739.58       435.81 o                         
   5  11   6         31.22        335.42       374.55 o                         
   7  11   6       7360.52       6882.10       634.03 o                         
   9  11   6       8400.03       8453.26       720.84 o                         
  11  11   6        236.17        877.31       500.40 o                         
  13  11   6      37910.90      43293.86      1643.37 o                         
  15  11   6        177.78        962.43       736.65 o                         
 -26  12   6         74.46        333.42       595.83 o                         
 -24  12   6       1169.20        843.64       590.40 o                         
 -22  12   6      13275.03      12215.06       895.73 o                         
 -20  12   6       3154.58       3877.19       872.86 o                         
 -18  12   6      10715.53       9390.65       822.63 o                         
 -16  12   6       9905.94      10180.48       771.45 o                         
 -14  12   6       7772.21       7094.94       919.95 o                         
 -12  12   6       8493.54       9245.39       863.07 o                         
 -10  12   6       2637.05       2542.89       350.07 o                         
  -8  12   6      46039.30      45365.06      1231.33 o                         
  -6  12   6        995.48        925.51       306.92 o                         
  -4  12   6        110.78        103.29       266.47 o                         
  -2  12   6      31892.17      32032.15       949.42 o                         
   0  12   6       3708.73       3365.79       449.32 o                         
   2  12   6      28536.87      28093.61      1090.22 o                         
   4  12   6       1380.65       1511.89       427.03 o                         
   6  12   6        126.07        831.71       436.63 o                         
   8  12   6      17620.08      16489.65       958.08 o                         
  10  12   6         40.57       -154.16       432.72 o                         
  12  12   6       4137.25       4633.00       662.88 o                         
  14  12   6       9240.58       8688.35      1018.77 o                         
 -23  13   6          9.52        147.23       580.94 o                         
 -21  13   6        381.83        995.69       535.32 o                         
 -19  13   6        389.87        699.12       500.39 o                         
 -17  13   6        672.85       1024.90       616.72 o                         
 -15  13   6        199.66        241.93       426.58 o                         
 -13  13   6         29.08       -157.44       376.54 o                         
 -11  13   6       4253.96       4676.37       542.18 o                         
  -9  13   6       4072.30       4763.60       443.42 o                         
  -7  13   6       9485.10       9595.87       638.98 o                         
  -5  13   6        536.52        437.12       380.37 o                         
  -3  13   6      21886.51      21197.60       786.74 o                         
  -1  13   6        408.47        604.38       457.89 o                         
   1  13   6        189.46        424.86       363.68 o                         
   3  13   6       2393.49       2668.75       472.01 o                         
   5  13   6        137.01        620.29       440.66 o                         
   7  13   6        261.11        122.93       433.92 o                         
   9  13   6       9876.81       9309.03       811.58 o                         
  11  13   6        191.83       -119.02       544.67 o                         
 -22  14   6         85.84        665.34       563.65 o                         
 -20  14   6       2202.17       2356.18       607.08 o                         
 -18  14   6      40657.71      39767.37      1572.47 o                         
 -16  14   6       3091.84       2783.25       575.55 o                         
 -14  14   6        243.40        176.87       444.44 o                         
 -12  14   6      15486.60      16071.37       927.89 o                         
 -10  14   6       4795.96       5760.25       623.51 o                         
  -8  14   6      26588.04      27006.09       952.42 o                         
  -6  14   6       6886.48       7218.29       704.25 o                         
  -4  14   6      20293.78      20625.22       958.58 o                         
  -2  14   6       1026.51        433.38       485.38 o                         
   0  14   6        297.55        323.82       544.24 o                         
   2  14   6         46.58       -207.37       563.29 o                         
   4  14   6      35659.60      35691.52      1687.70 o                         
   6  14   6        114.64        627.31       510.41 o                         
   8  14   6      21631.07      22824.89      1189.76 o                         
  10  14   6      23973.91      22823.27      1385.45 o                         
 -19  15   6       8308.51       9828.80       884.70 o                         
 -17  15   6          7.22       -161.03       489.13 o                         
 -15  15   6      25767.82      24641.88      1260.20 o                         
 -13  15   6       4659.00       4408.28       627.99 o                         
 -11  15   6       2537.87       1768.76       513.79 o                         
  -9  15   6      10877.41       9920.06       749.79 o                         
  -7  15   6       9036.64       8874.95       599.73 o                         
  -5  15   6       4670.94       3531.86       698.19 o                         
  -3  15   6        877.15        792.20       570.86 o                         
  -1  15   6      13763.66      14663.87      1114.07 o                         
   1  15   6       8164.43       7359.70       858.16 o                         
   3  15   6       1106.01        752.02       660.07 o                         
   5  15   6         41.92         46.46       599.75 o                         
   7  15   6       1746.81       1840.34       709.82 o                         
 -16  16   6        753.06       1990.02       680.20 o                         
 -14  16   6      10672.83      11741.28       949.11 o                         
 -12  16   6        987.36       1155.81       567.29 o                         
 -10  16   6       2154.10       1841.33       611.49 o                         
  -8  16   6       3175.39       3183.88       586.78 o                         
  -6  16   6       2676.67       3095.02      1195.89 o                         
  -4  16   6       2677.80       2958.03       664.11 o                         
  -2  16   6        579.29        884.97      1469.85 o                         
   0  16   6      23316.13      22612.29      1435.92 o                         
   2  16   6        622.10       -122.75       647.05 o                         
   4  16   6       1043.85        893.45      1008.89 o                         
 -11  17   6        112.76       -174.32       526.97 o                         
  -9  17   6       1777.92       1790.92       610.43 o                         
  -7  17   6       1811.19       1713.38      1052.38 o                         
  -5  17   6       3085.46       1774.26      1052.38 o                         
  -3  17   6        480.14        325.76       648.80 o                         
  -1  17   6       1949.96       1322.00       921.92 o                         
 -33   1   7       1399.84       1729.29       702.54 o                         
 -31   1   7        502.41        927.78       589.44 o                         
 -29   1   7      24046.70      22698.19      1364.62 o                         
 -27   1   7      37797.59      39248.72      1340.18 o                         
 -25   1   7      49842.34      50892.56      1915.68 o                         
 -23   1   7       2406.83       2599.03       306.00 o                         
 -21   1   7     114263.94     113107.90      2479.62 o                         
 -19   1   7      12533.91      12136.56       477.46 o                         
 -17   1   7      46286.02      49081.31      1347.39 o                         
 -15   1   7      20395.04      24800.11       656.15 o                         
 -13   1   7     320910.56     329122.25      6616.18 o                         
 -11   1   7      38834.81      41250.69      1768.79 o                         
  -9   1   7     358364.47     341780.50      7840.68 o                         
  -7   1   7        427.50        495.60       104.19 o                         
  -5   1   7      24141.91      23749.41       700.43 o                         
  -3   1   7      32450.46      33467.02       711.10 o                         
  -1   1   7       8127.46       7713.73       284.48 o                         
   1   1   7       3589.48       4127.06       217.82 o                         
   3   1   7      69077.10      70714.53      1445.76 o                         
   5   1   7      13514.27      12660.07       594.46 o                         
   7   1   7       7328.79       8087.40       352.71 o                         
   9   1   7      26459.07      24954.98      1062.50 o                         
  11   1   7      65980.54      64140.82      1460.28 o                         
  13   1   7      66473.47      63504.88      1706.22 o                         
  15   1   7       1227.54       1352.24       418.61 o                         
  17   1   7       9860.71       9650.33       727.81 o                         
  19   1   7       3211.16       3314.95       595.34 o                         
  21   1   7      13814.88      14397.29       947.78 o                         
 -34   2   7      16479.91      17810.92      2117.80 o                         
 -32   2   7        803.16        214.71       467.29 o                         
 -30   2   7      78551.30      76041.31      2785.60 o                         
 -28   2   7      12884.46      13246.67       674.62 o                         
 -26   2   7      44819.64      46414.47      1270.64 o                         
 -24   2   7       3881.72       4374.66       328.74 o                         
 -22   2   7       7092.44       6612.39       361.42 o                         
 -20   2   7      41324.70      41542.36      1064.76 o                         
 -18   2   7     125434.28     125629.68      2399.54 o                         
 -16   2   7     103121.36     101836.98      1962.22 o                         
 -14   2   7      60870.16      60697.71      1352.08 o                         
 -12   2   7       8028.72      10234.02       332.06 o                         
 -10   2   7       5818.16       6563.68       451.11 o                         
  -8   2   7      31019.29      31420.82       732.14 o                         
  -6   2   7      74203.13      75043.88      1603.17 o                         
  -4   2   7     122922.91     122350.41      2542.34 o                         
  -2   2   7      37560.30      36560.38       779.84 o                         
   0   2   7       4048.34       4458.55       431.84 o                         
   2   2   7      14490.82      16036.13       499.81 o                         
   4   2   7      11425.11      11359.93       401.99 o                         
   6   2   7       1883.80       2134.52       294.21 o                         
   8   2   7        489.49        832.15       186.84 o                         
  10   2   7      50420.82      48041.86      1161.26 o                         
  12   2   7      20402.59      19062.15       721.16 o                         
  14   2   7        195.80        -29.96       287.61 o                         
  16   2   7      14050.79      13855.44       811.93 o                         
  18   2   7       2083.16       2244.55       571.37 o                         
  20   2   7      20462.43      22430.18      1125.24 o                         
 -33   3   7       3583.81       3939.90      1200.23 o                         
 -31   3   7       1906.18       1468.24       642.59 o                         
 -29   3   7      33288.70      33407.07       974.98 o                         
 -27   3   7       5590.76       5796.31       425.26 o                         
 -25   3   7       2225.05       2337.00       303.36 o                         
 -23   3   7       7852.89       8030.66       456.42 o                         
 -21   3   7         47.00        -42.43       171.39 o                         
 -19   3   7      15244.36      14161.73       458.24 o                         
 -17   3   7     218806.47     207758.98      3833.95 o                         
 -15   3   7      38415.89      40090.21       861.13 o                         
 -13   3   7         48.29         -2.14        88.21 o                         
 -11   3   7      39056.95      38858.33      1070.85 o                         
  -9   3   7       9520.29      10127.45      1070.97 o                         
  -7   3   7      65673.45      63907.54      1219.62 o                         
  -5   3   7     153876.41     161635.61      2959.29 o                         
  -3   3   7      22986.47      23368.77       614.49 o                         
  -1   3   7        646.70        380.21       168.93 o                         
   1   3   7       9184.03       9631.46       402.97 o                         
   3   3   7        112.40         50.14       152.06 o                         
   5   3   7        249.40        400.95       187.78 o                         
   7   3   7      24381.52      24354.27       806.41 o                         
   9   3   7      61981.93      62494.71      1567.50 o                         
  11   3   7        102.83         97.59       278.72 o                         
  13   3   7      13061.73      11825.40       881.26 o                         
  15   3   7      15989.88      16599.97       739.61 o                         
  17   3   7       5677.52       5467.77       605.01 o                         
  19   3   7      53462.32      58471.53      2457.98 o                         
 -34   4   7        372.51       1095.87      1000.19 o                         
 -32   4   7       3067.83       4270.40      1121.96 o                         
 -30   4   7         19.61        583.33       430.82 o                         
 -28   4   7       5375.15       5567.17       458.81 o                         
 -26   4   7       2926.65       2850.75       335.02 o                         
 -24   4   7      15924.01      14319.02       653.59 o                         
 -22   4   7      22300.86      21915.38       830.02 o                         
 -20   4   7        783.04        871.85       167.17 o                         
 -18   4   7        127.01        171.13       124.40 o                         
 -16   4   7      26909.86      27039.07       575.78 o                         
 -14   4   7         27.70        -23.46        75.98 o                         
 -12   4   7      17478.73      18458.37       547.35 o                         
 -10   4   7      61221.20      61156.02      1379.54 o                         
  -8   4   7      65357.82      70324.02      1329.64 o                         
  -6   4   7        970.44       1541.06       141.26 o                         
  -4   4   7     121824.56     133183.72      2777.05 o                         
  -2   4   7       9719.21       9398.92       431.79 o                         
   0   4   7      12888.17      13174.93       602.57 o                         
   2   4   7      19247.37      18899.29       578.95 o                         
   4   4   7      41982.65      42092.43      1053.01 o                         
   6   4   7        662.37        509.45       188.82 o                         
   8   4   7      34634.62      35340.52      1394.74 o                         
  10   4   7       1767.83       1804.98       340.80 o                         
  12   4   7      10742.81       9830.38       600.67 o                         
  14   4   7       2995.24       3227.47       459.46 o                         
  16   4   7       3320.71       3309.08       479.04 o                         
  18   4   7       1168.68        839.00       505.94 o                         
  20   4   7        307.91       -168.97       498.99 o                         
 -33   5   7       7051.09       5592.39      1243.72 o                         
 -31   5   7       2873.44       3002.96       575.65 o                         
 -29   5   7        374.95       -258.54       420.84 o                         
 -27   5   7      78689.48      75453.80      2215.73 o                         
 -25   5   7      43849.13      43804.51      1234.95 o                         
 -23   5   7       9403.53       9941.29       487.07 o                         
 -21   5   7       4094.31       4392.69       300.25 o                         
 -19   5   7      21359.45      20201.35       500.36 o                         
 -17   5   7      33097.37      31838.29       914.94 o                         
 -15   5   7     227980.75     227081.95      4164.48 o                         
 -13   5   7      17788.00      17538.17       443.33 o                         
 -11   5   7     114210.34     114294.88      2442.77 o                         
  -9   5   7      73622.29      72533.57      1611.16 o                         
  -7   5   7      38440.25      35350.15       951.56 o                         
  -5   5   7       2102.12       1674.05       169.28 o                         
  -3   5   7      91610.09      93166.46      2010.54 o                         
  -1   5   7       5428.35       5482.61       305.66 o                         
   1   5   7      25058.27      23516.91       672.15 o                         
   3   5   7     288777.94     287185.94      5876.30 o                         
   5   5   7      20996.40      20293.15       631.00 o                         
   7   5   7      45396.72      43799.05      1378.83 o                         
   9   5   7        200.01        -74.21       312.31 o                         
  11   5   7       5279.26       5599.42       571.17 o                         
  13   5   7       1613.25       1401.50       615.28 o                         
  15   5   7     112726.50     118499.89      3270.07 o                         
  17   5   7         94.95         24.80       460.63 o                         
  19   5   7      45957.74      50741.31      1933.45 o                         
 -32   6   7        550.93       1474.00       573.49 o                         
 -30   6   7      17895.41      15779.24       968.15 o                         
 -28   6   7        537.67        857.21       484.70 o                         
 -26   6   7      76498.89      77430.26      2557.86 o                         
 -24   6   7       4839.22       4879.46       523.60 o                         
 -22   6   7       5764.29       5691.76       465.32 o                         
 -20   6   7      44484.95      40116.46      1665.85 o                         
 -18   6   7      47905.33      45570.22      1002.74 o                         
 -16   6   7      12716.22      13150.35       421.85 o                         
 -14   6   7       9059.83       8899.32       311.86 o                         
 -12   6   7      11421.72      11330.06       346.09 o                         
 -10   6   7      11448.51      12121.59       346.75 o                         
  -8   6   7      65463.01      67401.95      1333.90 o                         
  -6   6   7      41915.05      41814.88       990.49 o                         
  -4   6   7     108331.82     110075.45      2347.02 o                         
  -2   6   7       3237.98       3111.21       245.02 o                         
   0   6   7       1515.87       1309.30       205.93 o                         
   2   6   7      38323.12      37634.77      1529.02 o                         
   4   6   7       7179.72       7037.59       518.46 o                         
   6   6   7      32118.71      30913.31      1382.38 o                         
   8   6   7          0.51        -96.78       297.21 o                         
  10   6   7      14752.57      14415.71       819.85 o                         
  12   6   7      19498.61      21085.78      1025.15 o                         
  14   6   7      15933.73      14216.29      1347.98 o                         
  16   6   7       1183.63       1001.86       523.83 o                         
  18   6   7       5992.43       6018.77       795.34 o                         
 -31   7   7       1600.17        969.43       956.39 o                         
 -29   7   7      14817.70      11927.35       864.77 o                         
 -27   7   7       4412.41       3549.05       549.14 o                         
 -25   7   7      23744.86      23367.31      1983.80 o                         
 -23   7   7      18763.62      17422.82       900.24 o                         
 -21   7   7      25380.59      24755.01       988.68 o                         
 -19   7   7       3511.35       3429.53       425.61 o                         
 -17   7   7      17519.27      17119.04       676.05 o                         
 -15   7   7      26789.05      26475.00       646.76 o                         
 -13   7   7     108704.85     108283.88      2083.28 o                         
 -11   7   7      40243.36      41034.12       885.63 o                         
  -9   7   7        485.43        236.94       119.30 o                         
  -7   7   7       2094.73       2198.59       183.06 o                         
  -5   7   7         29.32        369.42       154.73 o                         
  -3   7   7      20557.13      18608.58       677.92 o                         
  -1   7   7       2848.91       2830.31       279.94 o                         
   1   7   7       1273.82       1179.14       215.34 o                         
   3   7   7      15300.98      14733.05       724.95 o                         
   5   7   7      46036.95      45960.43      1429.12 o                         
   7   7   7        207.87        375.92       333.88 o                         
   9   7   7        101.16        561.34       379.33 o                         
  11   7   7      25755.75      25178.43      2023.24 o                         
  13   7   7      30623.97      28675.64      1242.17 o                         
  15   7   7      17994.14      18127.51      1365.82 o                         
  17   7   7       1989.03        387.82       550.69 o                         
 -30   8   7       2025.96       2825.13       619.52 o                         
 -28   8   7       1432.83       1015.87       521.61 o                         
 -26   8   7       5239.61       5373.70      1018.55 o                         
 -24   8   7        811.23        928.15       412.68 o                         
 -22   8   7       3205.31       3265.09       499.44 o                         
 -20   8   7        806.76        621.43       347.83 o                         
 -18   8   7      17149.86      17317.12      1170.37 o                         
 -16   8   7      68769.77      66791.52      1584.85 o                         
 -14   8   7         30.56         10.85       196.30 o                         
 -12   8   7        283.49        223.45       146.38 o                         
 -10   8   7      35907.45      35613.19       815.62 o                         
  -8   8   7      22717.60      24118.66       608.76 o                         
  -6   8   7      62866.28      61526.84      1269.03 o                         
  -4   8   7       3714.66       3606.75       306.31 o                         
  -2   8   7        860.13        817.79       205.76 o                         
   0   8   7      42794.94      42419.43      1081.34 o                         
   2   8   7      62253.91      62469.38      1768.43 o                         
   4   8   7        368.73        161.93       416.93 o                         
   6   8   7      24509.19      23018.69       932.96 o                         
   8   8   7        374.00        794.92       404.92 o                         
  10   8   7      10786.28       9364.27       715.51 o                         
  12   8   7      23449.56      21154.38      2004.31 o                         
  14   8   7       9953.47      10541.86       831.32 o                         
  16   8   7      12913.41      14626.21       992.28 o                         
 -29   9   7         46.16        185.45       513.71 o                         
 -27   9   7      25343.46      25489.01      1374.18 o                         
 -25   9   7      65640.35      61758.87      1965.03 o                         
 -23   9   7       9009.54       9107.09       726.35 o                         
 -21   9   7     120381.25     116360.99      3124.98 o                         
 -19   9   7       5919.50       6146.10       561.81 o                         
 -17   9   7       5997.51       6286.91       542.17 o                         
 -15   9   7       3967.35       4118.45       531.01 o                         
 -13   9   7      43791.29      43061.85      1129.22 o                         
 -11   9   7       7723.91       7483.50       431.71 o                         
  -9   9   7     322407.50     317081.28      5785.27 o                         
  -7   9   7       6310.18       7846.60       600.59 o                         
  -5   9   7       1547.62       1963.44       220.84 o                         
  -3   9   7      27542.11      28854.77       964.37 o                         
  -1   9   7       6379.37       5975.40       372.40 o                         
   1   9   7       9620.88       9322.37       944.76 o                         
   3   9   7     154940.06     156268.61      3937.76 o                         
   5   9   7      41171.97      39536.41      1320.15 o                         
   7   9   7          3.79        -91.70       419.31 o                         
   9   9   7      62045.91      65491.95      2029.26 o                         
  11   9   7      28276.12      28708.52      1246.13 o                         
  13   9   7       7604.19       7653.34       797.37 o                         
  15   9   7      14495.02      15940.84      1041.36 o                         
 -28  10   7       1906.83       2333.07       622.34 o                         
 -26  10   7      34612.59      34053.59      2163.55 o                         
 -24  10   7       8356.38       7911.83       738.28 o                         
 -22  10   7       4791.76       5396.90       613.86 o                         
 -20  10   7        158.45         90.09       373.85 o                         
 -18  10   7      19170.12      17895.62       931.52 o                         
 -16  10   7       8765.79       8262.88       621.42 o                         
 -14  10   7      38770.85      38972.21      1081.15 o                         
 -12  10   7       5024.47       4649.90       512.18 o                         
 -10  10   7      36474.02      35555.64      1000.33 o                         
  -8  10   7      27033.36      27957.42       846.80 o                         
  -6  10   7        407.87        301.42       190.80 o                         
  -4  10   7        333.85        386.42       195.92 o                         
  -2  10   7       1703.39       1753.19       275.88 o                         
   0  10   7        354.42        491.62       292.54 o                         
   2  10   7      19163.71      19406.84       884.87 o                         
   4  10   7      42980.36      42078.41      1399.35 o                         
   6  10   7        267.55        122.85       372.12 o                         
   8  10   7       7047.15       7025.42       651.67 o                         
  10  10   7       7154.66       7688.49       703.76 o                         
  12  10   7       2718.57       2944.91       594.61 o                         
  14  10   7       3808.71       4548.18       766.82 o                         
 -27  11   7       2141.04       1862.70       630.87 o                         
 -25  11   7         20.61        -79.04       489.88 o                         
 -23  11   7       4388.92       3534.45       613.73 o                         
 -21  11   7      12239.70      11206.69      1079.36 o                         
 -19  11   7      31149.32      30224.19      1217.03 o                         
 -17  11   7      29362.20      29350.96      1600.43 o                         
 -15  11   7       4161.18       4380.24       508.62 o                         
 -13  11   7       2203.33       2151.29       423.05 o                         
 -11  11   7       5489.34       6058.27       438.92 o                         
  -9  11   7      30194.78      29252.26       902.90 o                         
  -7  11   7      40253.30      40300.76      1095.47 o                         
  -5  11   7         89.75        313.27       213.95 o                         
  -3  11   7      56954.85      56508.98      1762.52 o                         
  -1  11   7        801.86        679.50       322.50 o                         
   1  11   7       3884.62       4031.47       462.96 o                         
   3  11   7        211.10       -259.32       342.49 o                         
   5  11   7        923.42       1101.11       423.81 o                         
   7  11   7       1723.39       1299.74       591.54 o                         
   9  11   7      45316.00      44939.64      1594.21 o                         
  11  11   7       5397.44       5755.01       802.17 o                         
  13  11   7         33.26        287.58       789.11 o                         
 -26  12   7       3286.95       3153.94       689.24 o                         
 -24  12   7       6020.50       5933.01       746.78 o                         
 -22  12   7      12336.33      12234.48      1256.01 o                         
 -20  12   7       5993.80       6080.41       687.49 o                         
 -18  12   7      34200.71      33435.42      2326.07 o                         
 -16  12   7        797.70        968.34       442.87 o                         
 -14  12   7        369.66        501.51       481.05 o                         
 -12  12   7       8042.34       8352.63       514.48 o                         
 -10  12   7      63471.18      62703.75      1587.32 o                         
  -8  12   7       2138.95       1996.36       340.82 o                         
  -6  12   7      34991.47      35495.99      1033.28 o                         
  -4  12   7      22914.27      24026.13       873.73 o                         
  -2  12   7       5282.29       4682.89       508.02 o                         
   0  12   7      50256.39      49525.04      1551.23 o                         
   2  12   7       7421.98       8197.84       661.13 o                         
   4  12   7      21543.62      20871.73      1592.39 o                         
   6  12   7      26946.35      25977.91      1155.39 o                         
   8  12   7       6245.97       6341.36      1222.03 o                         
  10  12   7         12.96       -147.59       470.39 o                         
  12  12   7      20693.62      22965.89      1229.36 o                         
 -25  13   7      12826.78      11814.18       958.97 o                         
 -23  13   7      52683.30      50983.38      2556.22 o                         
 -21  13   7       5577.06       6415.64       739.34 o                         
 -19  13   7      18383.29      18035.18      1059.24 o                         
 -17  13   7       6399.78       5867.87       659.02 o                         
 -15  13   7     104155.72     107000.36      3834.20 o                         
 -13  13   7         49.35        777.57       428.52 o                         
 -11  13   7      75623.25      78263.70      1932.86 o                         
  -9  13   7     109486.30     110275.62      2543.35 o                         
  -7  13   7        163.55        448.54       314.01 o                         
  -5  13   7        141.90         18.10       291.97 o                         
  -3  13   7      39171.45      40019.60      1721.85 o                         
  -1  13   7        555.46        771.30       591.42 o                         
   1  13   7       6666.63       6491.61       789.39 o                         
   3  13   7     132629.31     132623.12      3513.23 o                         
   5  13   7        988.22       1715.60       487.03 o                         
   7  13   7      12401.44      11224.37       829.29 o                         
   9  13   7      13437.68      13437.41      1574.39 o                         
  11  13   7        363.37        204.63       528.94 o                         
 -22  14   7       6547.81       7405.79       935.82 o                         
 -20  14   7       1585.07       1132.17       578.73 o                         
 -18  14   7        346.46        468.95       514.21 o                         
 -16  14   7       3384.05       2995.29       570.30 o                         
 -14  14   7       6731.22       5882.72       741.31 o                         
 -12  14   7      19810.18      19514.82      1019.27 o                         
 -10  14   7      32113.46      32432.95      1082.36 o                         
  -8  14   7      15057.80      16433.80       773.89 o                         
  -6  14   7        288.68        232.58       326.15 o                         
  -4  14   7         21.10        256.42       531.24 o                         
  -2  14   7        728.20        126.11       504.30 o                         
   0  14   7       7186.56       6283.49       786.04 o                         
   2  14   7      30537.74      32269.96      1624.73 o                         
   4  14   7      11785.92      13897.55      1131.06 o                         
   6  14   7       2550.10       3286.21       620.72 o                         
   8  14   7        570.32       1013.43       710.28 o                         
 -19  15   7       8505.92       8170.60       844.99 o                         
 -17  15   7      13964.58      14387.96      1132.19 o                         
 -15  15   7      18638.39      18085.48      1071.20 o                         
 -13  15   7      23300.08      23645.14      1212.88 o                         
 -11  15   7        508.34        590.88       467.34 o                         
  -9  15   7        260.83         58.73       454.59 o                         
  -7  15   7       2179.71       1824.45       418.56 o                         
  -5  15   7       1890.22       2518.58       662.50 o                         
  -3  15   7        238.72       -258.18       565.39 o                         
  -1  15   7        209.63       -370.70       578.00 o                         
   1  15   7        142.12        110.64       578.06 o                         
   3  15   7      20994.94      22694.89      2230.87 o                         
   5  15   7       9014.37       9056.78       997.65 o                         
 -16  16   7       1708.35       1147.34       597.12 o                         
 -14  16   7        286.04        370.00       561.83 o                         
 -12  16   7      10471.85      11956.36       908.29 o                         
 -10  16   7      20704.54      22192.58      1154.14 o                         
  -8  16   7       1901.70       1009.02       557.06 o                         
  -6  16   7      21851.39      21982.90      1385.58 o                         
  -4  16   7       1664.17       1090.07       657.30 o                         
  -2  16   7          1.81        278.49       615.32 o                         
   0  16   7      12242.97      12479.09      1116.05 o                         
   2  16   7      16181.51      14315.83      1183.72 o                         
 -11  17   7      15951.69      16034.76      1587.27 o                         
  -9  17   7      67614.96      67526.20      3835.53 o                         
  -7  17   7        347.31        278.32       895.83 o                         
  -5  17   7        595.82       1029.86       687.48 o                         
  -3  17   7      12796.15      13385.21      1609.01 o                         
 -34   0   8        869.66       -165.25       782.76 o                         
 -32   0   8      54882.63      56593.63      3235.41 o                         
 -30   0   8       5301.35       5131.43      1043.68 o                         
 -28   0   8      89024.79      96598.92      9580.13 o                         
 -26   0   8      40587.53      42636.49      1665.79 o                         
 -24   0   8       3154.94       3419.84       492.00 o                         
 -22   0   8       1068.84        801.36       310.53 o                         
 -20   0   8      15391.58      14479.08      1087.17 o                         
 -18   0   8      41696.78      39214.37      1379.83 o                         
 -16   0   8       4241.79       3418.06       539.24 o                         
 -14   0   8      43231.28      37921.07      1280.01 o                         
 -12   0   8     255818.11     247058.45     10171.54 o                         
 -10   0   8     238033.91     238101.55      6818.89 o                         
  -8   0   8      60913.80      65264.88      2948.40 o                         
  -6   0   8     173335.06     185233.47      7536.25 o                         
  -4   0   8      67833.12      64409.18      2019.69 o                         
  -2   0   8        539.10        779.07       183.63 o                         
   0   0   8     110851.46     104659.50      2604.30 o                         
   2   0   8     214023.42     196269.70      4713.17 o                         
   4   0   8      31727.70      30968.73       991.71 o                         
   6   0   8      57651.09      55714.02      1591.84 o                         
   8   0   8      16101.96      14340.78       950.03 o                         
  10   0   8      15078.78      14535.71       747.09 o                         
  12   0   8     113359.31     109229.93      3695.57 o                         
  14   0   8     191165.48     187329.27      5940.61 o                         
  16   0   8       2668.13       2050.80       694.86 o                         
  18   0   8       1703.19       3217.45       806.15 o                         
 -35   1   8      20685.36      19403.78      2035.18 o                         
 -33   1   8        457.08       1509.87       577.21 o                         
 -31   1   8       5260.19       5194.70       734.75 o                         
 -29   1   8       1180.64       1536.09       418.37 o                         
 -27   1   8       9381.31      10632.45      1013.70 o                         
 -25   1   8        237.95        279.98       250.93 o                         
 -23   1   8      22387.12      21272.40       883.77 o                         
 -21   1   8       4381.82       4646.67       331.57 o                         
 -19   1   8        775.39        759.71       179.03 o                         
 -17   1   8       7842.44       6894.64       342.89 o                         
 -15   1   8       4481.69       3728.24       366.56 o                         
 -13   1   8      22605.68      21930.46       573.64 o                         
 -11   1   8      57926.90      61536.26      1468.24 o                         
  -9   1   8      73228.09      76561.12      1836.11 o                         
  -7   1   8       9825.14      11020.98       356.11 o                         
  -5   1   8      29509.16      27072.06      1864.20 o                         
  -3   1   8       8948.53       9460.69       358.53 o                         
  -1   1   8       1340.32       1204.88       155.42 o                         
   1   1   8     141773.64     143265.95      2470.44 o                         
   3   1   8       1994.67       1986.76       210.77 o                         
   5   1   8      17324.73      18234.20       501.47 o                         
   7   1   8      13238.39      13544.04      1033.02 o                         
   9   1   8      11374.21      11344.59       459.74 o                         
  11   1   8       4997.68       4667.85       392.01 o                         
  13   1   8      66731.50      68405.88      2143.78 o                         
  15   1   8       7708.91       7174.69       632.57 o                         
  17   1   8       1200.76       1680.62       832.30 o                         
  19   1   8       8207.94       7848.60       954.07 o                         
 -34   2   8        508.10        808.85       974.10 o                         
 -32   2   8       3720.54       3657.17       612.07 o                         
 -30   2   8       8978.83       9746.47      1366.06 o                         
 -28   2   8      13205.17      14132.48       809.13 o                         
 -26   2   8        154.33         87.29       340.37 o                         
 -24   2   8       4855.66       4906.52       385.49 o                         
 -22   2   8       2323.01       2321.66       265.06 o                         
 -20   2   8       3872.41       4321.10       314.26 o                         
 -18   2   8       1300.18       1204.93       195.34 o                         
 -16   2   8        669.36        611.69       154.85 o                         
 -14   2   8        559.58        671.38       133.79 o                         
 -12   2   8      14200.36      14351.35       414.78 o                         
 -10   2   8       1574.55       1400.79       143.11 o                         
  -8   2   8      12737.90      13125.57       490.84 o                         
  -6   2   8      48723.60      52388.30      1104.11 o                         
  -4   2   8      10299.55      10369.53       374.31 o                         
  -2   2   8      35798.87      35709.06       785.09 o                         
   0   2   8        945.12        681.35       187.29 o                         
   2   2   8       2940.23       2962.71       279.40 o                         
   4   2   8      22726.18      23283.01       580.25 o                         
   6   2   8       3624.99       3582.34       263.87 o                         
   8   2   8        244.48        266.01       190.88 o                         
  10   2   8       1862.21       1529.45       295.26 o                         
  12   2   8       1015.46        828.44       312.92 o                         
  14   2   8        191.46        262.55       392.06 o                         
  16   2   8       1888.55       1909.42       497.56 o                         
  18   2   8        369.42       1094.39       519.34 o                         
 -35   3   8       3831.16       3896.41      1269.81 o                         
 -33   3   8       1064.07        478.35       948.01 o                         
 -31   3   8       2964.32       3711.98       677.88 o                         
 -29   3   8        482.79        629.72       298.15 o                         
 -27   3   8      10301.09      11067.45       603.68 o                         
 -25   3   8        111.64        -38.18       139.67 o                         
 -23   3   8      10200.05      10151.93       451.00 o                         
 -21   3   8       7201.32       7376.18       360.76 o                         
 -19   3   8      19632.97      18888.73       541.41 o                         
 -17   3   8      10467.44      10923.94       399.20 o                         
 -15   3   8      37140.07      38389.57       923.46 o                         
 -13   3   8        406.42        409.00       140.54 o                         
 -11   3   8      71899.89      78542.93      1991.52 o                         
  -9   3   8      13703.97      14248.67       399.18 o                         
  -7   3   8     146559.27     150714.11      2765.61 o                         
  -5   3   8       1399.76       1522.63       189.66 o                         
  -3   3   8       6932.83       6875.50       468.33 o                         
  -1   3   8        825.71       1147.58       216.89 o                         
   1   3   8     103280.72     102132.47      2221.47 o                         
   3   3   8      12468.27      13215.28       706.67 o                         
   5   3   8      15505.56      16154.23       721.51 o                         
   7   3   8       9446.40       8801.68       446.17 o                         
   9   3   8       6085.69       5445.55       406.18 o                         
  11   3   8       4841.98       4899.19       504.19 o                         
  13   3   8      40775.23      42911.01      1234.85 o                         
  15   3   8       5825.83       5762.59       596.73 o                         
  17   3   8       6209.30       5264.16       632.72 o                         
  19   3   8       5087.44       6211.84      1221.46 o                         
 -34   4   8      12535.38      14707.21      1809.05 o                         
 -32   4   8      12954.39      11353.69       839.74 o                         
 -30   4   8      26769.03      27957.00      1215.52 o                         
 -28   4   8      33728.48      33135.21      1286.99 o                         
 -26   4   8     156695.84     148414.84      2933.89 o                         
 -24   4   8       1166.55       1151.43       242.89 o                         
 -22   4   8        113.81        109.78       162.48 o                         
 -20   4   8          0.96        174.24       142.37 o                         
 -18   4   8      25418.69      25117.00       563.97 o                         
 -16   4   8     226030.17     224505.09      3742.62 o                         
 -14   4   8     107842.53     110801.51      2102.52 o                         
 -12   4   8     234715.44     229204.53      5429.77 o                         
 -10   4   8      20660.82      20254.63       697.35 o                         
  -8   4   8       1134.77       1421.01       106.64 o                         
  -6   4   8       1228.20       1650.18       136.65 o                         
  -4   4   8     158939.59     165009.78      3422.83 o                         
  -2   4   8       7330.01       6958.79       402.85 o                         
   0   4   8     372268.84     374802.59      7578.35 o                         
   2   4   8     110968.53     108930.72      2372.23 o                         
   4   4   8       3990.11       3796.01       384.25 o                         
   6   4   8        221.33        373.82       294.23 o                         
   8   4   8      73670.70      74974.09      2118.23 o                         
  10   4   8       7870.55       8591.58       648.13 o                         
  12   4   8      48822.06      50826.71      1440.01 o                         
  14   4   8     113527.83     123537.48      2621.60 o                         
  16   4   8        106.59        352.78       448.88 o                         
  18   4   8      27023.35      29177.49      1264.01 o                         
 -33   5   8      11614.92      13296.66       925.53 o                         
 -31   5   8      11017.25      12438.74      1016.43 o                         
 -29   5   8        517.69        975.42       448.95 o                         
 -27   5   8      39022.27      37082.43      1508.07 o                         
 -25   5   8      25984.29      24844.19      1138.71 o                         
 -23   5   8         70.05        -80.61       233.47 o                         
 -21   5   8       5492.33       5894.05       284.87 o                         
 -19   5   8      29254.16      28304.86       623.38 o                         
 -17   5   8      11878.32      12528.08       406.05 o                         
 -15   5   8       8616.04       7963.00       281.15 o                         
 -13   5   8      24442.77      24396.65       693.09 o                         
 -11   5   8      52424.25      53351.12      1395.95 o                         
  -9   5   8       2162.67       2768.77       126.41 o                         
  -7   5   8       2091.39       2666.05       238.52 o                         
  -5   5   8      13405.52      11423.16       418.47 o                         
  -3   5   8         68.80        161.74       146.01 o                         
  -1   5   8      36194.52      36547.55       934.55 o                         
   1   5   8     149542.64     146075.86      3103.80 o                         
   3   5   8       2709.29       3208.64       312.58 o                         
   5   5   8      14201.55      16076.07       931.49 o                         
   7   5   8      51905.70      51234.95      1577.52 o                         
   9   5   8        442.46        600.10       416.15 o                         
  11   5   8       4174.65       4067.56       535.60 o                         
  13   5   8      40119.64      42427.80      1525.67 o                         
  15   5   8       3180.87       2407.12       734.38 o                         
  17   5   8        388.43       -457.84       509.90 o                         
 -32   6   8      14517.88      13886.33       929.20 o                         
 -30   6   8       5493.65       5496.62       662.99 o                         
 -28   6   8       7638.41       6722.51       648.43 o                         
 -26   6   8         66.24        400.38       461.18 o                         
 -24   6   8       4429.96       5187.38       530.06 o                         
 -22   6   8      29519.26      27638.50      1041.07 o                         
 -20   6   8       6275.35       6417.65       397.80 o                         
 -18   6   8      50624.08      48553.02      1062.53 o                         
 -16   6   8      97067.79      95239.57      1859.52 o                         
 -14   6   8       3900.23       3746.48       296.49 o                         
 -12   6   8       5495.05       5809.88       350.77 o                         
 -10   6   8      11157.53      12144.75       351.38 o                         
  -8   6   8        676.71        684.09       179.52 o                         
  -6   6   8     178146.81     183129.42      3787.80 o                         
  -4   6   8      71545.12      70188.41      1586.68 o                         
  -2   6   8      26316.25      25909.87      1145.02 o                         
   0   6   8      26026.64      25765.98       741.51 o                         
   2   6   8        262.67        353.98       225.96 o                         
   4   6   8      21088.02      22101.25       903.74 o                         
   6   6   8      27184.34      26151.62      1001.94 o                         
   8   6   8        183.79        439.45       351.36 o                         
  10   6   8       2838.77       3831.58       523.19 o                         
  12   6   8          0.93        162.94       398.59 o                         
  14   6   8       1329.97       1143.18       512.14 o                         
  16   6   8        756.63        744.91       517.24 o                         
  18   6   8       8561.37       8711.92      1110.43 o                         
 -33   7   8        942.23       1597.76       997.74 o                         
 -31   7   8       5945.42       6660.70       728.99 o                         
 -29   7   8       5391.12       6299.67       681.59 o                         
 -27   7   8      38064.88      35694.92      1746.35 o                         
 -25   7   8      21243.40      20770.56      1351.25 o                         
 -23   7   8       2369.34       2753.55       460.00 o                         
 -21   7   8       1583.60       1345.44       360.66 o                         
 -19   7   8      44261.16      42513.08      1245.31 o                         
 -17   7   8       7570.10       7404.61       439.03 o                         
 -15   7   8      36985.16      34881.19      1049.48 o                         
 -13   7   8       7051.18       6905.28       616.38 o                         
 -11   7   8       3004.37       3013.22       178.88 o                         
  -9   7   8       9663.16       9008.68       329.43 o                         
  -7   7   8      94578.12      90966.88      1992.25 o                         
  -5   7   8       4083.80       4293.59       355.68 o                         
  -3   7   8        122.56        114.90        93.43 o                         
  -1   7   8       1202.33       1523.53       227.73 o                         
   1   7   8      36904.62      35302.50      1247.82 o                         
   3   7   8      19708.97      19873.21       822.18 o                         
   5   7   8      63028.64      61407.73      2042.78 o                         
   7   7   8       2382.38       2547.94       444.07 o                         
   9   7   8      13717.55      13155.74       809.99 o                         
  11   7   8      12883.48      13647.97      1357.52 o                         
  13   7   8       6963.16       6832.21       712.24 o                         
  15   7   8        750.05        789.51       503.73 o                         
  17   7   8        713.15        692.53       567.78 o                         
 -32   8   8      35003.43      36366.04      2956.65 o                         
 -30   8   8       2520.58       2301.97       652.56 o                         
 -28   8   8      42074.95      42814.26      1576.58 o                         
 -26   8   8      11543.16      11962.71       832.80 o                         
 -24   8   8       3049.90       3166.27       503.34 o                         
 -22   8   8       3204.47       3139.12       524.94 o                         
 -20   8   8       9631.23       9377.05      1178.43 o                         
 -18   8   8      13280.54      12388.32       679.15 o                         
 -16   8   8      53498.77      52566.04      1317.61 o                         
 -14   8   8      97900.14      97269.02      2187.07 o                         
 -12   8   8       5849.00       5863.39       370.64 o                         
 -10   8   8      77206.52      74261.72      1500.65 o                         
  -8   8   8      63677.77      63520.85      1313.67 o                         
  -6   8   8      19848.29      19340.74       603.92 o                         
  -4   8   8       2464.95       2826.38       284.89 o                         
  -2   8   8      46027.40      47590.08      1189.84 o                         
   0   8   8      17668.31      17154.85       611.26 o                         
   2   8   8     171214.28     170438.17      4247.74 o                         
   4   8   8      41721.07      41787.58      1361.79 o                         
   6   8   8       4115.12       3503.54       594.15 o                         
   8   8   8       2214.99       2325.67       467.29 o                         
  10   8   8       4361.83       4779.90       749.44 o                         
  12   8   8      51780.74      54097.84      1813.89 o                         
  14   8   8      36440.92      39533.16      2405.80 o                         
  16   8   8        611.06        213.03       527.56 o                         
 -31   9   8      13222.51      13238.93       983.86 o                         
 -29   9   8        944.08        934.76       566.71 o                         
 -27   9   8       1292.52       1019.95       556.10 o                         
 -25   9   8      29169.98      29926.20      1373.17 o                         
 -23   9   8        722.65        323.00       419.56 o                         
 -21   9   8        268.17         25.20       367.94 o                         
 -19   9   8      21037.23      22978.96       984.45 o                         
 -17   9   8       4970.86       4855.35       400.04 o                         
 -15   9   8      10634.20      10015.96       537.01 o                         
 -13   9   8      97928.45      97891.27      2215.43 o                         
 -11   9   8      14954.42      15043.27       601.59 o                         
  -9   9   8      15959.77      16443.09       604.29 o                         
  -7   9   8       8946.58       8735.66       377.60 o                         
  -5   9   8       8430.24       8349.08       445.65 o                         
  -3   9   8        276.97        579.15       220.01 o                         
  -1   9   8       4200.74       4084.49       343.18 o                         
   1   9   8      13131.20      14069.31       747.44 o                         
   3   9   8      10158.97       9812.55       695.40 o                         
   5   9   8       3287.99       3490.38       477.47 o                         
   7   9   8       6940.67       7003.37       632.66 o                         
   9   9   8         16.58       -136.94       393.01 o                         
  11   9   8         19.32       -214.35       457.21 o                         
  13   9   8      14311.41      15465.05      1014.48 o                         
  15   9   8      14415.40      13912.23      1001.40 o                         
 -30  10   8       8963.84       9642.45       874.77 o                         
 -28  10   8      64449.59      68242.67      2237.69 o                         
 -26  10   8       6698.15       7976.84      1375.22 o                         
 -24  10   8       4808.45       4108.81       593.68 o                         
 -22  10   8      58502.38      58626.99      1871.04 o                         
 -20  10   8       3697.92       3622.33       518.86 o                         
 -18  10   8       1233.60       1130.43       397.31 o                         
 -16  10   8      49080.80      50758.78      1595.10 o                         
 -14  10   8      29377.99      28386.07       957.83 o                         
 -12  10   8      41854.25      41274.08      1211.42 o                         
 -10  10   8      70399.52      68917.57      1663.10 o                         
  -8  10   8      17548.85      16595.43       645.75 o                         
  -6  10   8        110.14        -44.86       195.24 o                         
  -4  10   8       3927.63       3732.19       338.15 o                         
  -2  10   8      52544.13      52849.12      1335.35 o                         
   0  10   8      29167.01      30265.96      1087.43 o                         
   2  10   8      50557.48      51473.56      1602.87 o                         
   4  10   8        939.94        976.61       397.59 o                         
   6  10   8       3073.19       3919.37       543.98 o                         
   8  10   8        207.81        -27.07       432.16 o                         
  10  10   8        848.57        801.72       497.27 o                         
  12  10   8       1635.67       1789.11       583.66 o                         
  14  10   8       1881.52       1763.57       611.03 o                         
 -29  11   8       2469.00       2102.33       828.22 o                         
 -27  11   8       9884.79       8929.70      1234.67 o                         
 -25  11   8      20541.41      19582.79      1325.15 o                         
 -23  11   8        174.54         -0.78       445.49 o                         
 -21  11   8        576.72       1187.27       474.86 o                         
 -19  11   8     115810.82     114680.75      3121.51 o                         
 -17  11   8       2583.31       3206.00       499.37 o                         
 -15  11   8      34329.43      34298.59      1246.46 o                         
 -13  11   8       7161.26       7528.76       504.09 o                         
 -11  11   8        456.27        401.64       271.09 o                         
  -9  11   8         52.68        692.44       275.21 o                         
  -7  11   8      81230.81      82627.68      1945.73 o                         
  -5  11   8       3811.89       4237.94       460.54 o                         
  -3  11   8      22163.33      22458.66       760.39 o                         
  -1  11   8      23301.98      23139.88       931.94 o                         
   1  11   8       4161.98       4261.61       499.94 o                         
   3  11   8       2284.43       2322.90       510.28 o                         
   5  11   8      37192.12      37382.85      1379.55 o                         
   7  11   8      22896.87      23388.86      1469.44 o                         
   9  11   8      15733.99      15417.82      1161.73 o                         
  11  11   8        586.00        403.97       726.61 o                         
  13  11   8       2515.64       4026.31       701.43 o                         
 -26  12   8       9786.54       9685.87       909.99 o                         
 -24  12   8      13717.97      12827.38       936.06 o                         
 -22  12   8       1902.03       1381.31       526.62 o                         
 -20  12   8       4196.16       3935.79       600.88 o                         
 -18  12   8      11240.85       9643.14       740.80 o                         
 -16  12   8      15280.30      15216.73       886.40 o                         
 -14  12   8        208.41        184.65       380.27 o                         
 -12  12   8      27830.89      26775.43       894.28 o                         
 -10  12   8       8427.98       8635.97       522.49 o                         
  -8  12   8        112.98         61.81       275.40 o                         
  -6  12   8      26573.46      28028.63       901.56 o                         
  -4  12   8      17863.28      14377.34      2386.03 o                         
  -2  12   8       9439.45       9219.63       822.37 o                         
   0  12   8      34940.52      36709.85      1302.84 o                         
   2  12   8        327.23        105.55       381.79 o                         
   4  12   8        379.80        650.63       439.97 o                         
   6  12   8       1856.18       1227.25       484.80 o                         
   8  12   8       4253.81       3245.84       588.75 o                         
  10  12   8       2405.25       1834.45       577.22 o                         
 -25  13   8       6912.37       7332.08       828.32 o                         
 -23  13   8       8545.77       8949.43       849.59 o                         
 -21  13   8       6684.71       7397.92      1321.41 o                         
 -19  13   8      15929.08      15313.05      1395.34 o                         
 -17  13   8       3059.88       3250.67       562.22 o                         
 -15  13   8        306.58        731.83       466.94 o                         
 -13  13   8      22531.00      22095.99      1050.16 o                         
 -11  13   8        108.15        447.41       325.92 o                         
  -9  13   8      11794.26      11923.54       629.82 o                         
  -7  13   8       1325.65       1112.33       342.08 o                         
  -5  13   8         85.81        452.65       333.92 o                         
  -3  13   8       9267.51       9134.01       857.51 o                         
  -1  13   8      16088.10      16796.11      1152.12 o                         
   1  13   8       1889.20       1057.21      1048.03 o                         
   3  13   8         97.30        125.47       604.62 o                         
   5  13   8          6.78       -138.61       469.58 o                         
   7  13   8       3011.81       2756.76       621.22 o                         
   9  13   8         25.47        129.34       523.69 o                         
 -22  14   8      33970.00      36727.90      1709.92 o                         
 -20  14   8        245.58       -519.13       519.13 o                         
 -18  14   8        365.30       -210.54       502.37 o                         
 -16  14   8      86383.17      89932.38      2641.23 o                         
 -14  14   8        236.17         97.28       477.35 o                         
 -12  14   8       3212.99       3240.93       553.64 o                         
 -10  14   8      22041.77      22057.86       893.34 o                         
  -8  14   8      12597.74      12576.49       688.89 o                         
  -6  14   8      42794.79      42031.86      1463.07 o                         
  -4  14   8      67580.30      74072.12      3318.04 o                         
  -2  14   8       1137.04       1452.82       643.60 o                         
   0  14   8      44504.16      42478.83      2643.99 o                         
   2  14   8      29903.51      27044.60      2256.96 o                         
   4  14   8       8388.23       8079.70       946.55 o                         
   6  14   8         59.23        351.58       674.98 o                         
 -21  15   8         64.72       -965.41      1087.17 o                         
 -19  15   8      17771.35      20059.43      1194.11 o                         
 -17  15   8       4622.06       4542.39       723.19 o                         
 -15  15   8      29495.71      30231.50      1332.07 o                         
 -13  15   8       5729.04       5384.81       657.69 o                         
 -11  15   8        388.64        226.01       497.77 o                         
  -9  15   8       2822.61       2093.98       444.94 o                         
  -7  15   8      33920.04      36804.98      1717.25 o                         
  -5  15   8       4486.58       5390.74       814.02 o                         
  -3  15   8        488.11        823.73       636.32 o                         
  -1  15   8       1685.92       1176.48      1021.94 o                         
   1  15   8      11213.82      12055.55      1109.88 o                         
   3  15   8       1341.67       1304.00       663.43 o                         
   5  15   8       3907.10       1826.44       956.71 o                         
 -16  16   8       1231.19       2342.82       913.01 o                         
 -14  16   8       6442.74       7897.55       810.25 o                         
 -12  16   8      12817.75      11625.66      1196.56 o                         
 -10  16   8       6089.10       7522.46       737.94 o                         
  -8  16   8       9815.59       9892.26       978.24 o                         
  -6  16   8        305.70        611.39       904.52 o                         
  -4  16   8       7947.86       7188.48      2017.78 o                         
  -2  16   8      16977.14      13981.21      1186.94 o                         
   0  16   8       1080.73       1774.22       756.14 o                         
 -35   1   9        476.55         52.18       930.62 o                         
 -33   1   9      27407.48      26411.26      1540.33 o                         
 -31   1   9         82.24        231.26      1048.03 o                         
 -29   1   9      66897.92      66338.30      1965.02 o                         
 -27   1   9      32351.98      36448.13      1071.14 o                         
 -25   1   9      21638.38      22422.10       757.44 o                         
 -23   1   9         34.72        170.12       183.07 o                         
 -21   1   9        451.45        430.65       192.05 o                         
 -19   1   9      15221.69      15673.63       529.76 o                         
 -17   1   9     225775.33     224818.52      4612.20 o                         
 -15   1   9       5768.64       6307.44       338.95 o                         
 -13   1   9       1061.12       2022.03       218.40 o                         
 -11   1   9      45757.64      44095.21      1015.17 o                         
  -9   1   9      21761.84      20063.41       543.56 o                         
  -7   1   9      70186.48      78511.92      2136.31 o                         
  -5   1   9     111400.31     107519.48      2291.04 o                         
  -3   1   9      17146.42      16610.97       456.98 o                         
  -1   1   9       2152.37       2566.40       254.90 o                         
   1   1   9     111366.25     113837.02      2020.13 o                         
   3   1   9      95767.95      93594.36      1914.64 o                         
   5   1   9        302.92        543.80       171.57 o                         
   7   1   9       4071.33       3998.65       311.50 o                         
   9   1   9      23671.78      23915.01       773.41 o                         
  11   1   9        670.27        272.29       287.15 o                         
  13   1   9      36783.14      34108.89      1199.54 o                         
  15   1   9      10142.37       9783.15       858.66 o                         
  17   1   9          2.27       -465.11       465.11 o                         
 -36   2   9       1061.52       1400.27      1069.77 o                         
 -34   2   9       1207.17        530.54       948.01 o                         
 -32   2   9        980.91        765.37       826.25 o                         
 -30   2   9      13983.40      14334.46      1090.88 o                         
 -28   2   9       2667.90       2313.49       425.07 o                         
 -26   2   9      87783.70      89084.34      2409.95 o                         
 -24   2   9       2259.83       2561.88       318.08 o                         
 -22   2   9      52702.70      52847.26      1306.95 o                         
 -20   2   9      55965.07      54701.11      1310.78 o                         
 -18   2   9      67696.27      65185.62      1493.78 o                         
 -16   2   9        421.75        440.77       146.86 o                         
 -14   2   9     152961.00     151845.47      3153.01 o                         
 -12   2   9        856.82       1273.28       163.20 o                         
 -10   2   9      77443.93      79347.91      1715.14 o                         
  -8   2   9     362118.19     372540.56      7843.45 o                         
  -6   2   9      44971.88      43255.77       901.30 o                         
  -4   2   9      14877.43      14464.04       482.67 o                         
  -2   2   9      45528.54      44099.72       955.33 o                         
   0   2   9       6577.30       6689.61       322.78 o                         
   2   2   9      15301.37      15081.49       566.55 o                         
   4   2   9     240605.25     232546.48      3959.43 o                         
   6   2   9       5654.24       5350.83       320.85 o                         
   8   2   9       4878.13       4680.42       384.04 o                         
  10   2   9       2270.52       2183.46       339.34 o                         
  12   2   9       4722.90       5849.56       473.50 o                         
  14   2   9       2092.78       2152.57       485.16 o                         
  16   2   9      13242.21      13488.81       861.21 o                         
  18   2   9      11906.89      11442.63       851.88 o                         
 -35   3   9       8760.48      11671.84      1661.19 o                         
 -33   3   9      12648.25      13141.69      1600.31 o                         
 -31   3   9      46155.16      48561.35      2007.10 o                         
 -29   3   9       3059.54       4122.99      1287.21 o                         
 -27   3   9       6118.85       6202.66       543.26 o                         
 -25   3   9      36156.09      38744.91      1079.93 o                         
 -23   3   9      18108.45      17801.03       630.66 o                         
 -21   3   9     119757.16     118235.41      2573.43 o                         
 -19   3   9      13026.51      11587.54       484.08 o                         
 -17   3   9      60383.89      59974.52      1369.84 o                         
 -15   3   9      39026.82      40767.28      1087.14 o                         
 -13   3   9      12860.54      15236.60       598.32 o                         
 -11   3   9      36391.91      38769.57       946.54 o                         
  -9   3   9      57861.32      56180.68      1260.45 o                         
  -7   3   9      36180.37      39691.23       984.02 o                         
  -5   3   9     138117.30     137085.86      2561.59 o                         
  -3   3   9      45864.99      47258.36      1005.00 o                         
  -1   3   9       9354.98       9100.19       592.53 o                         
   1   3   9       2194.87       2303.13       227.70 o                         
   3   3   9       8117.66       8313.27       390.68 o                         
   5   3   9      66097.99      63947.77      1387.44 o                         
   7   3   9      25736.37      25238.29       773.87 o                         
   9   3   9       1264.77       1409.88       307.12 o                         
  11   3   9       7225.40       6697.44       485.95 o                         
  13   3   9         67.80        -22.42       324.58 o                         
  15   3   9        967.82        485.36       455.39 o                         
  17   3   9       9973.81      10173.83      1085.88 o                         
 -34   4   9      10302.28      12011.04      1669.89 o                         
 -32   4   9       1854.61       2178.69       674.40 o                         
 -30   4   9        147.80        449.92       428.70 o                         
 -28   4   9      23720.19      21938.48      1018.26 o                         
 -26   4   9        802.73       1416.80       395.73 o                         
 -24   4   9      15296.58      15156.78       553.54 o                         
 -22   4   9      11534.12      11158.79       389.18 o                         
 -20   4   9      14897.75      15280.85       444.12 o                         
 -18   4   9         23.28        140.51       110.85 o                         
 -16   4   9      24808.88      25526.15       568.65 o                         
 -14   4   9       8288.38       8126.33       448.85 o                         
 -12   4   9        122.66        163.33       214.80 o                         
 -10   4   9       1654.20       1653.93       155.66 o                         
  -8   4   9         40.81        157.01        99.97 o                         
  -6   4   9        803.69        531.66       136.66 o                         
  -4   4   9       5441.45       6249.17       563.17 o                         
  -2   4   9       9584.02       9309.48       611.68 o                         
   0   4   9       1586.40       1406.10       217.63 o                         
   2   4   9       1261.63       1142.81       230.20 o                         
   4   4   9      21947.96      20594.89       810.83 o                         
   6   4   9      32268.19      34488.64      1401.33 o                         
   8   4   9        321.77        679.55       349.39 o                         
  10   4   9         81.67        194.42       370.70 o                         
  12   4   9      19393.78      18760.64       882.65 o                         
  14   4   9       2149.09       2304.30       471.93 o                         
  16   4   9        952.69        569.39       579.94 o                         
 -35   5   9      42150.91      46156.82      3131.04 o                         
 -33   5   9       4011.57       3153.30       600.96 o                         
 -31   5   9      67598.59      67688.31      2106.89 o                         
 -29   5   9      23177.66      22009.95      1052.56 o                         
 -27   5   9      22120.77      24083.00      1043.79 o                         
 -25   5   9      16529.33      14803.46      1299.55 o                         
 -23   5   9      92589.91      89049.60      2581.53 o                         
 -21   5   9       1453.71       1166.00       259.92 o                         
 -19   5   9     144989.25     141544.00      2697.52 o                         
 -17   5   9     251241.30     253588.08      4649.01 o                         
 -15   5   9      54589.25      57601.68      1949.56 o                         
 -13   5   9       7167.25       7257.37       429.39 o                         
 -11   5   9      32607.27      33499.21      2094.38 o                         
  -9   5   9       1426.07       1699.83       161.29 o                         
  -7   5   9      18213.74      18345.56       908.45 o                         
  -5   5   9     378221.44     370504.22      7482.45 o                         
  -3   5   9      15886.17      16430.71       630.80 o                         
  -1   5   9     158688.39     160171.98      3386.96 o                         
   1   5   9      27241.04      28071.97      1004.28 o                         
   3   5   9        836.21       1153.57       241.85 o                         
   5   5   9        166.75        189.69       322.30 o                         
   7   5   9      68889.62      66582.55      2333.91 o                         
   9   5   9       1645.55        857.99       414.96 o                         
  11   5   9      90694.70      95312.71      3047.97 o                         
  13   5   9      14295.15      15580.09       842.85 o                         
  15   5   9       1019.22       1580.96       477.06 o                         
  17   5   9       1346.73        465.84       595.25 o                         
 -34   6   9        585.21        964.74       539.02 o                         
 -32   6   9       2587.35       1713.72       555.69 o                         
 -30   6   9      33107.79      31419.94      1298.40 o                         
 -28   6   9       3947.07       4097.54       571.95 o                         
 -26   6   9      34344.20      33238.51      1241.28 o                         
 -24   6   9       2787.87       3741.99       481.12 o                         
 -22   6   9       2828.02       2375.19       404.80 o                         
 -20   6   9      20459.19      20902.36       704.34 o                         
 -18   6   9     112263.73     110890.84      2451.49 o                         
 -16   6   9       2730.43       2215.73       269.48 o                         
 -14   6   9      67638.27      66792.80      1563.12 o                         
 -12   6   9      18443.76      19237.62       775.11 o                         
 -10   6   9      16219.06      15649.04       384.14 o                         
  -8   6   9      80771.70      80464.22      1775.77 o                         
  -6   6   9      90211.77      91578.84      2007.72 o                         
  -4   6   9      57798.36      58708.03      1378.52 o                         
  -2   6   9      15044.20      14677.07       541.21 o                         
   0   6   9      15926.92      15335.42       898.83 o                         
   2   6   9       8250.25       8606.80       450.81 o                         
   4   6   9      86886.58      88876.71      2426.47 o                         
   6   6   9       2504.67       2521.90       430.26 o                         
   8   6   9         95.05        331.75       371.93 o                         
  10   6   9        324.52        222.60       419.56 o                         
  12   6   9       8636.47       9131.06       754.79 o                         
  14   6   9       8718.07       9448.09       800.62 o                         
  16   6   9       4158.99       4262.39       597.55 o                         
 -33   7   9       2607.49       2931.49       634.47 o                         
 -31   7   9       2302.41       2963.10       590.80 o                         
 -29   7   9      15334.17      13799.39       989.37 o                         
 -27   7   9      42275.74      39319.23      1660.83 o                         
 -25   7   9      25063.21      23369.76      1036.78 o                         
 -23   7   9      20244.16      19185.88       943.19 o                         
 -21   7   9       6554.85       7653.15       585.96 o                         
 -19   7   9       6731.14       6291.05       409.58 o                         
 -17   7   9      86585.59      79417.10      1843.23 o                         
 -15   7   9      29039.25      27754.04       922.69 o                         
 -13   7   9          8.65        168.82       195.99 o                         
 -11   7   9        267.72        602.59       243.44 o                         
  -9   7   9      48909.43      50323.23      1192.38 o                         
  -7   7   9       4134.26       4568.99       289.08 o                         
  -5   7   9       5396.13       4961.22       320.53 o                         
  -3   7   9        268.85        343.71       192.07 o                         
  -1   7   9      42399.08      42804.10      1104.95 o                         
   1   7   9      32532.25      32993.81       939.53 o                         
   3   7   9      33003.14      30885.41      1705.85 o                         
   5   7   9       7884.02       7219.76       580.74 o                         
   7   7   9       1800.41       1893.94       447.63 o                         
   9   7   9      29193.28      30933.36      1227.48 o                         
  11   7   9       7826.41       7550.80       720.53 o                         
  13   7   9      10350.56      10601.14       883.33 o                         
  15   7   9          3.41         41.55       521.88 o                         
 -32   8   9       2974.35       3512.78       667.03 o                         
 -30   8   9         52.26        122.51       477.12 o                         
 -28   8   9      10452.40      10861.33       809.10 o                         
 -26   8   9      12283.17      10998.20       796.63 o                         
 -24   8   9      43413.51      41285.18      1444.11 o                         
 -22   8   9       7155.91       6835.93       596.87 o                         
 -20   8   9       1199.03        829.24       480.40 o                         
 -18   8   9      12501.77      11638.08       551.33 o                         
 -16   8   9      13009.48      12709.13       682.32 o                         
 -14   8   9         18.57          2.29       215.75 o                         
 -12   8   9        130.45        238.39       214.50 o                         
 -10   8   9       3867.81       4031.15       327.63 o                         
  -8   8   9        837.81       1236.98       201.52 o                         
  -6   8   9       3635.89       3890.10       301.18 o                         
  -4   8   9        427.60        612.09       284.97 o                         
  -2   8   9       3763.55       3922.38       323.96 o                         
   0   8   9      24149.84      23421.90      1240.25 o                         
   2   8   9      15915.61      17235.53      1434.37 o                         
   4   8   9       1196.94       1170.92       374.75 o                         
   6   8   9      14370.03      14649.68      1161.55 o                         
   8   8   9      13467.98      12012.31       806.39 o                         
  10   8   9      10423.45      11032.90       882.44 o                         
  12   8   9      24861.42      23972.59      1225.57 o                         
  14   8   9       2717.79       2735.50       603.98 o                         
 -31   9   9         11.53       -508.47       508.47 o                         
 -29   9   9      77444.82      77856.89      2424.18 o                         
 -27   9   9        121.58        -25.18       458.38 o                         
 -25   9   9        733.54        506.27       451.83 o                         
 -23   9   9       1094.98       1000.87       442.86 o                         
 -21   9   9      87300.74      80885.23      2318.11 o                         
 -19   9   9        436.76        339.82       360.72 o                         
 -17   9   9     195075.89     190573.84      4069.92 o                         
 -15   9   9       1793.43       2204.26       395.29 o                         
 -13   9   9      49041.58      48877.93      1264.05 o                         
 -11   9   9      13891.87      13944.92       902.60 o                         
  -9   9   9        358.26        544.33       282.10 o                         
  -7   9   9      50759.86      50160.61      1253.67 o                         
  -5   9   9      86823.70      87355.90      2081.38 o                         
  -3   9   9      70786.86      70888.35      1676.16 o                         
  -1   9   9      18876.73      20043.77      1243.14 o                         
   1   9   9      88934.11      89903.41      2849.23 o                         
   3   9   9       3236.30       3449.88       478.86 o                         
   5   9   9      79953.88      76008.02      2212.48 o                         
   7   9   9       4267.09       5308.05       610.60 o                         
   9   9   9      21747.34      21723.24      1137.06 o                         
  11   9   9      43450.23      44056.46      1646.64 o                         
  13   9   9      52334.43      52674.16      1861.74 o                         
 -30  10   9      10352.20       9902.92      1050.85 o                         
 -28  10   9       3308.41       3752.40       678.72 o                         
 -26  10   9       9106.67       8719.73       769.41 o                         
 -24  10   9       5546.52       5481.52       801.03 o                         
 -22  10   9         14.99       -229.40       416.32 o                         
 -20  10   9        114.63        644.77       393.64 o                         
 -18  10   9      35647.29      37228.70      1866.44 o                         
 -16  10   9      34542.92      32646.48      1379.63 o                         
 -14  10   9       3401.76       3656.93       369.25 o                         
 -12  10   9        106.51        106.84       250.92 o                         
 -10  10   9        383.03        689.45       278.74 o                         
  -8  10   9      16093.85      15971.65       778.22 o                         
  -6  10   9      70351.55      71170.41      1990.51 o                         
  -4  10   9      39183.21      37737.09      1541.75 o                         
  -2  10   9      14246.94      13904.62      1106.42 o                         
   0  10   9       5535.87       5909.28       644.59 o                         
   2  10   9        147.97        674.97       392.09 o                         
   4  10   9       7550.02       7899.20       672.87 o                         
   6  10   9       8400.55       7883.53       694.45 o                         
   8  10   9       6893.74       7226.32       889.97 o                         
  10  10   9       1876.42       2597.24       580.93 o                         
  12  10   9      19138.16      20104.02      1174.40 o                         
 -29  11   9       9539.10       7978.73       831.69 o                         
 -27  11   9         36.73       -275.44       494.91 o                         
 -25  11   9       2721.95       3664.34       612.61 o                         
 -23  11   9        109.30       -211.63       454.92 o                         
 -21  11   9      21667.58      22191.13      1122.57 o                         
 -19  11   9      53322.99      50613.14      1671.20 o                         
 -17  11   9       8117.86       8464.29       818.36 o                         
 -15  11   9       2452.79       2650.22       367.45 o                         
 -13  11   9      19069.09      19560.85       766.82 o                         
 -11  11   9        651.69       1147.81       317.33 o                         
  -9  11   9       2043.88       1832.09       354.01 o                         
  -7  11   9        180.16         85.07       314.84 o                         
  -5  11   9       7547.97       8059.56       590.52 o                         
  -3  11   9      17904.46      19156.38      1226.33 o                         
  -1  11   9        169.44        314.50       371.38 o                         
   1  11   9       6575.59       6703.86       653.52 o                         
   3  11   9      14956.99      14905.97       986.34 o                         
   5  11   9      57423.22      57250.54      1855.06 o                         
   7  11   9       6577.83       7143.44       748.71 o                         
   9  11   9        382.57       -233.23       465.61 o                         
  11  11   9        130.51          3.48       531.04 o                         
 -28  12   9      10364.26      11661.46      2230.87 o                         
 -26  12   9       8677.72      10465.44       907.19 o                         
 -24  12   9       2237.39       2064.89       584.17 o                         
 -22  12   9       5276.82       5383.67       683.92 o                         
 -20  12   9        377.49        305.18       477.93 o                         
 -18  12   9       1325.97       1206.46       489.30 o                         
 -16  12   9       9880.50      12932.96       940.94 o                         
 -14  12   9         82.27       -129.80       298.53 o                         
 -12  12   9       4339.76       3890.18       416.57 o                         
 -10  12   9       3088.77       3180.40       391.67 o                         
  -8  12   9       6755.38       7055.89       495.13 o                         
  -6  12   9       4149.39       4191.86       481.48 o                         
  -4  12   9        216.67        978.77       504.18 o                         
  -2  12   9      15533.82      15526.61      1097.44 o                         
   0  12   9        324.62        360.62       503.85 o                         
   2  12   9       9242.05       8917.47       707.61 o                         
   4  12   9        518.03        755.86       476.85 o                         
   6  12   9       6345.87       6636.14       693.73 o                         
   8  12   9       3603.80       4524.51       681.04 o                         
  10  12   9       2809.55       3074.22       655.17 o                         
 -25  13   9      10413.35      10378.94       928.77 o                         
 -23  13   9      23487.24      24900.99      1313.85 o                         
 -21  13   9       4784.51       4425.92       685.92 o                         
 -19  13   9      57785.75      57292.95      2007.77 o                         
 -17  13   9      28740.99      29150.56      2466.83 o                         
 -15  13   9      72149.87      73254.77      2210.91 o                         
 -13  13   9         14.81       -280.35       330.30 o                         
 -11  13   9      10826.44      10772.42       628.76 o                         
  -9  13   9         54.67        200.26       312.16 o                         
  -7  13   9      11707.42      10585.10       705.57 o                         
  -5  13   9      73980.32      74212.81      2674.89 o                         
  -3  13   9       9171.61       7616.63       848.09 o                         
  -1  13   9     132266.27     127868.57      4853.12 o                         
   1  13   9         74.47         58.16       669.70 o                         
   3  13   9        609.63       1265.60       678.55 o                         
   5  13   9       1576.37       1209.56       700.14 o                         
   7  13   9      44680.79      47730.61      1730.05 o                         
 -24  14   9        862.71        271.11       786.91 o                         
 -22  14   9       2177.90       2879.68       662.26 o                         
 -20  14   9      15146.38      13095.89      1342.19 o                         
 -18  14   9      23337.69      25269.04      1277.01 o                         
 -16  14   9      22846.52      23877.78      1195.03 o                         
 -14  14   9      18734.87      18460.56      1041.36 o                         
 -12  14   9       3782.51       2610.59       455.69 o                         
 -10  14   9        788.33        231.06       369.96 o                         
  -8  14   9       4312.21       3601.20       461.03 o                         
  -6  14   9      11875.75      12783.59      1069.24 o                         
  -4  14   9      20269.29      18875.95      1356.79 o                         
  -2  14   9      31916.66      31923.46      2504.83 o                         
   0  14   9      25001.47      25431.85      1564.07 o                         
   2  14   9        272.14        662.81       817.55 o                         
   4  14   9         69.34       -103.60       626.48 o                         
   6  14   9       1224.08       2067.10       754.16 o                         
 -21  15   9       1784.03       3076.58       700.03 o                         
 -19  15   9       3752.50       3678.38       672.68 o                         
 -17  15   9        303.96        307.71       559.01 o                         
 -15  15   9       1442.12        383.14       543.14 o                         
 -13  15   9       9637.13       9843.70       958.99 o                         
 -11  15   9       3965.08       4092.30       584.75 o                         
  -9  15   9        160.91         -2.00       381.63 o                         
  -7  15   9         64.40        158.18       588.00 o                         
  -5  15   9         50.69        384.64       593.34 o                         
  -3  15   9      30067.60      29321.79      2565.72 o                         
  -1  15   9      14306.13      15826.44      1223.66 o                         
   1  15   9       1351.20       1985.17       735.23 o                         
   3  15   9       2829.68       4226.87      1026.29 o                         
 -16  16   9       1917.24       2504.67       658.61 o                         
 -14  16   9       3361.14       2656.46       612.92 o                         
 -12  16   9       6388.97       6670.03       740.42 o                         
 -10  16   9       1887.62       2175.70       704.36 o                         
  -8  16   9       6559.28       7450.40       891.26 o                         
  -6  16   9       1717.38       2211.72       739.52 o                         
  -4  16   9       6443.66       5600.28       873.29 o                         
  -2  16   9        112.99        488.00       645.39 o                         
 -34   0  10        813.03       1034.98       791.46 o                         
 -32   0  10       4252.96       4505.23       930.62 o                         
 -30   0  10     114007.92     118841.85      6270.79 o                         
 -28   0  10       5590.76       6444.11       682.64 o                         
 -26   0  10        151.32       -282.66       332.10 o                         
 -24   0  10      98687.31     104054.33      3317.38 o                         
 -22   0  10     195469.70     133852.14      5722.85 o                         
 -20   0  10       1288.45        702.39       469.66 o                         
 -18   0  10     424055.62     388764.53     11109.21 o                         
 -16   0  10      79039.93      85648.02      2655.97 o                         
 -14   0  10        485.31         -8.21       282.66 o                         
 -12   0  10      31186.88      31900.85      1119.38 o                         
 -10   0  10      95607.11      94566.24      4192.12 o                         
  -8   0  10     166169.84     174300.52      6266.44 o                         
  -6   0  10     615410.25     607862.94     17161.14 o                         
  -4   0  10      82384.41      79130.88      2496.68 o                         
  -2   0  10        150.30        156.33       187.16 o                         
   0   0  10      12708.23      12867.87       581.59 o                         
   2   0  10      25364.35      25027.37       890.71 o                         
   4   0  10     234076.39     231721.34      7689.97 o                         
   6   0  10      28806.06      29362.08      1057.14 o                         
   8   0  10      66898.63      69640.77      2554.86 o                         
  10   0  10      45220.67      47127.42      2826.64 o                         
  12   0  10      17679.36      16310.77      1233.17 o                         
  14   0  10      10804.97      11323.79      1709.03 o                         
  16   0  10      37111.16      40500.51      4400.86 o                         
 -35   1  10      24161.11      23639.39      2174.34 o                         
 -33   1  10       6410.41       6192.51      1165.44 o                         
 -31   1  10      12108.72      11502.09       756.21 o                         
 -29   1  10       2048.06       2518.93       386.16 o                         
 -27   1  10      32055.76      31231.98      1257.86 o                         
 -25   1  10        566.06        218.33       133.01 o                         
 -23   1  10      49313.09      49719.80      1258.11 o                         
 -21   1  10       1403.18       1465.59       226.64 o                         
 -19   1  10      19123.90      18835.87       591.97 o                         
 -17   1  10      13670.44      13022.89       465.29 o                         
 -15   1  10      93156.05      94031.73      4367.38 o                         
 -13   1  10       9141.97      11053.50       384.65 o                         
 -11   1  10      46424.74      46244.33      1114.91 o                         
  -9   1  10        752.00       1158.93       188.30 o                         
  -7   1  10      64478.62      67403.14      1762.66 o                         
  -5   1  10      64627.94      65409.09      1484.26 o                         
  -3   1  10        886.21        830.04       159.47 o                         
  -1   1  10       9254.13       9965.57       399.63 o                         
   1   1  10      11286.02      10971.09       404.77 o                         
   3   1  10      16606.75      16369.06       507.59 o                         
   5   1  10       6338.02       5918.45       395.54 o                         
   7   1  10       1686.24       1927.17       395.44 o                         
   9   1  10      16370.09      16399.57       684.78 o                         
  11   1  10       3940.60       4264.93       508.40 o                         
  13   1  10       4552.57       5129.82       744.42 o                         
  15   1  10        494.20       1041.35       488.95 o                         
  17   1  10        231.18        344.59       510.41 o                         
 -36   2  10       3575.50       4722.66      1226.33 o                         
 -34   2  10       1190.19       3000.58      1052.38 o                         
 -32   2  10        915.97        798.43       554.51 o                         
 -30   2  10       8129.61       7577.71      1169.79 o                         
 -28   2  10       1606.36        410.54       405.48 o                         
 -26   2  10      33175.12      33595.17      1424.05 o                         
 -24   2  10       4531.43       4190.53       417.57 o                         
 -22   2  10      22879.51      24885.90      1611.43 o                         
 -20   2  10      39759.03      41736.68      1056.66 o                         
 -18   2  10      30262.33      28180.08       762.35 o                         
 -16   2  10      80106.71      79773.68      1755.69 o                         
 -14   2  10      42772.95      44894.37      1051.90 o                         
 -12   2  10       6111.85       5633.82       262.38 o                         
 -10   2  10       2261.65       1800.09       172.58 o                         
  -8   2  10        636.52        726.66       148.90 o                         
  -6   2  10      19912.39      19973.30       807.19 o                         
  -4   2  10      18690.88      18480.99       502.76 o                         
  -2   2  10      13329.26      14670.52       460.66 o                         
   0   2  10       7731.54       7693.97       362.23 o                         
   2   2  10      33072.76      32961.46      1300.55 o                         
   4   2  10       3786.32       4209.90       292.60 o                         
   6   2  10        786.78        504.10       226.59 o                         
   8   2  10      12368.77      11775.18       691.34 o                         
  10   2  10        484.08        711.27       322.45 o                         
  12   2  10      13040.71      12851.25       778.09 o                         
  14   2  10       9377.42       9344.64      1085.88 o                         
  16   2  10       1588.65       2454.20       572.96 o                         
 -35   3  10      22160.92      19195.04      1948.21 o                         
 -33   3  10      12626.88      12192.44      1042.84 o                         
 -31   3  10       8709.05       6278.33       777.51 o                         
 -29   3  10       8065.93       8101.48       765.50 o                         
 -27   3  10      47885.14      45919.78      6140.33 o                         
 -25   3  10       4540.92       4366.89       365.07 o                         
 -23   3  10      51221.93      50329.69      1262.30 o                         
 -21   3  10      10650.86      10108.10       555.38 o                         
 -19   3  10      17996.03      15590.00       518.25 o                         
 -17   3  10        260.32        559.88       145.00 o                         
 -15   3  10      52005.96      47437.02      1297.27 o                         
 -13   3  10        434.29        397.20       161.52 o                         
 -11   3  10        725.47        803.16       125.52 o                         
  -9   3  10        423.39        462.86       132.30 o                         
  -7   3  10     123810.12     128017.62      2405.17 o                         
  -5   3  10       4636.04       4831.39       291.78 o                         
  -3   3  10      17123.25      17760.98       505.13 o                         
  -1   3  10       5998.78       6861.01       573.90 o                         
   1   3  10      66987.36      69322.49      1458.14 o                         
   3   3  10      11989.88      12302.92       492.76 o                         
   5   3  10      28171.55      27978.63       793.90 o                         
   7   3  10        429.69        191.47       316.74 o                         
   9   3  10       6826.61       6270.67       640.14 o                         
  11   3  10       1321.88       1392.78       364.98 o                         
  13   3  10      27767.12      27466.47      1174.71 o                         
  15   3  10       6405.49       4969.66       676.64 o                         
 -36   4  10      66963.07      72753.30      4079.06 o                         
 -34   4  10      32303.37      31002.73      1597.71 o                         
 -32   4  10         50.22        333.98       553.09 o                         
 -30   4  10      61028.01      58902.99      2278.55 o                         
 -28   4  10        803.95       1511.29       520.04 o                         
 -26   4  10       4002.48       3688.31       558.73 o                         
 -24   4  10     227633.02     223949.92      5447.59 o                         
 -22   4  10      10367.75      10482.77       504.62 o                         
 -20   4  10     148976.94     148617.52      2796.93 o                         
 -18   4  10      73220.91      73684.91      1440.82 o                         
 -16   4  10     118052.35     121336.98      3036.16 o                         
 -14   4  10      88096.58      90858.70      2334.82 o                         
 -12   4  10     226939.78     228813.77      5454.83 o                         
 -10   4  10      11532.20      12301.00       414.20 o                         
  -8   4  10     105942.90     100265.60      1915.96 o                         
  -6   4  10      51458.50      50714.66      1063.17 o                         
  -4   4  10     107593.41     108338.88      2349.29 o                         
  -2   4  10      34116.85      34373.50       916.15 o                         
   0   4  10       6365.90       6999.78       703.46 o                         
   2   4  10      18012.37      18583.23       735.23 o                         
   4   4  10      24157.98      23243.87       795.83 o                         
   6   4  10      33463.46      32903.52      1042.00 o                         
   8   4  10      25784.96      26897.25      1247.82 o                         
  10   4  10     121002.17     123319.66      2893.08 o                         
  12   4  10      17999.82      20091.00       949.41 o                         
  14   4  10        762.68        775.30       566.18 o                         
  16   4  10       8831.75      10815.14       968.86 o                         
 -35   5  10       7604.78       9456.89      1343.74 o                         
 -33   5  10        134.68        844.89       619.69 o                         
 -31   5  10       5286.02       5582.63       638.45 o                         
 -29   5  10      49206.90      48635.95      2406.77 o                         
 -27   5  10      15736.79      16846.64      1133.67 o                         
 -25   5  10      33206.17      32484.40      1693.24 o                         
 -23   5  10      59526.37      58439.55      1468.54 o                         
 -21   5  10         10.12        343.50       228.68 o                         
 -19   5  10      42674.25      44477.67      1326.48 o                         
 -17   5  10      80073.39      79987.29      2117.01 o                         
 -15   5  10       4227.87       4440.23       369.75 o                         
 -13   5  10      23864.31      24509.74       841.76 o                         
 -11   5  10      22566.20      22647.35       789.77 o                         
  -9   5  10      16095.97      16844.15       431.98 o                         
  -7   5  10       3099.58       3231.04       218.74 o                         
  -5   5  10      46169.17      45843.22       995.44 o                         
  -3   5  10       9528.72       8465.06       789.84 o                         
  -1   5  10       3337.00       3029.16       290.60 o                         
   1   5  10       3953.63       4252.69       341.33 o                         
   3   5  10      12350.07      12068.68       697.87 o                         
   5   5  10        381.05        300.25       345.17 o                         
   7   5  10      11066.86      10674.79       734.44 o                         
   9   5  10      12734.03      14091.19       760.31 o                         
  11   5  10       1286.24       1434.41       445.90 o                         
  13   5  10       7372.23       7574.02       959.95 o                         
  15   5  10      12020.33      11890.19       968.08 o                         
 -34   6  10       4360.04       3724.47       804.78 o                         
 -32   6  10         99.26       -357.97       469.77 o                         
 -30   6  10       1373.75       1497.09       502.15 o                         
 -28   6  10       9219.49       8177.83      1410.94 o                         
 -26   6  10       1563.62       1936.95       444.87 o                         
 -24   6  10       2362.05       2575.15       453.07 o                         
 -22   6  10      41922.03      40495.65      1112.53 o                         
 -20   6  10      64949.66      61899.87      1522.61 o                         
 -18   6  10      13136.56      11847.20       782.09 o                         
 -16   6  10       3731.65       4235.89       384.74 o                         
 -14   6  10      12891.29      13248.94      1030.46 o                         
 -12   6  10      34238.23      35959.16      1417.56 o                         
 -10   6  10     143950.20     144801.06      2695.42 o                         
  -8   6  10      70492.71      66373.43      1516.13 o                         
  -6   6  10        422.97        318.76       192.45 o                         
  -4   6  10       8936.62       8813.82       431.63 o                         
  -2   6  10      21653.43      21582.17       684.38 o                         
   0   6  10      13130.61      12401.26       538.81 o                         
   2   6  10      33982.27      33714.48      1158.86 o                         
   4   6  10       3277.07       2954.79       440.29 o                         
   6   6  10      56054.90      54771.19      2639.44 o                         
   8   6  10      21390.09      22666.02      1096.81 o                         
  10   6  10      10349.87      10926.70      1583.97 o                         
  12   6  10         26.00        254.91       419.06 o                         
  14   6  10        162.80        467.49       461.55 o                         
 -33   7  10        206.42        312.72       521.98 o                         
 -31   7  10       4867.99       5005.96       663.65 o                         
 -29   7  10       3531.98       3490.88       570.88 o                         
 -27   7  10      44409.19      44837.75      2600.07 o                         
 -25   7  10        941.50       1260.58       428.07 o                         
 -23   7  10        346.94       -334.49       334.49 o                         
 -21   7  10        411.46        630.04       261.28 o                         
 -19   7  10      35105.17      34440.78       983.44 o                         
 -17   7  10      23949.65      23272.34       753.53 o                         
 -15   7  10      42897.40      41222.00      1093.73 o                         
 -13   7  10       2015.14       2579.17       336.13 o                         
 -11   7  10       8041.01       8261.25       513.05 o                         
  -9   7  10      48554.82      52242.69      1240.71 o                         
  -7   7  10      16395.53      15785.52       539.91 o                         
  -5   7  10      11373.50      11464.30       641.49 o                         
  -3   7  10      32975.19      33744.41       936.93 o                         
  -1   7  10       1172.31        891.41       247.71 o                         
   1   7  10      43443.16      43511.52      1385.00 o                         
   3   7  10       8450.28       8004.87       671.61 o                         
   5   7  10       1869.17       1618.67       424.77 o                         
   7   7  10        234.58        336.02       421.00 o                         
   9   7  10        611.24        662.76       474.98 o                         
  11   7  10       2920.02       3363.15       601.96 o                         
  13   7  10      26916.98      25996.42      1722.00 o                         
 -32   8  10       2011.55       1584.84       579.64 o                         
 -30   8  10      10761.88       8961.61      1263.58 o                         
 -28   8  10       4485.86       4333.42       615.70 o                         
 -26   8  10       4230.53       3636.35       548.95 o                         
 -24   8  10      58150.26      56292.38      1772.46 o                         
 -22   8  10      40049.18      40810.96      2364.97 o                         
 -20   8  10       1366.81       1321.17       283.78 o                         
 -18   8  10     197137.45     190467.17      4060.45 o                         
 -16   8  10      43806.19      43599.41      1169.08 o                         
 -14   8  10       2001.69       1993.75       289.95 o                         
 -12   8  10        826.03        979.47       359.53 o                         
 -10   8  10      54141.52      53240.16      1543.18 o                         
  -8   8  10      13038.97      13410.38       536.67 o                         
  -6   8  10     119285.12     115608.44      2533.69 o                         
  -4   8  10       2075.91       2541.41       572.37 o                         
  -2   8  10        103.43        -79.36       214.44 o                         
   0   8  10       6088.18       6770.85       542.32 o                         
   2   8  10      20196.95      19900.24       930.49 o                         
   4   8  10      16294.02      15756.23       881.52 o                         
   6   8  10      29150.79      28272.34      1552.48 o                         
   8   8  10      34502.81      33954.12      1342.45 o                         
  10   8  10       4844.55       5547.18       675.80 o                         
  12   8  10        377.32        247.76       522.81 o                         
 -31   9  10       8312.79       9604.34       883.40 o                         
 -29   9  10        285.51        297.99       522.07 o                         
 -27   9  10        164.76         92.45       455.91 o                         
 -25   9  10       2898.10       2877.62       768.46 o                         
 -23   9  10      67469.36      67058.45      2040.31 o                         
 -21   9  10       1974.80       1176.52       408.27 o                         
 -19   9  10      15204.55      15045.14      1069.56 o                         
 -17   9  10      12631.58      13790.73       640.48 o                         
 -15   9  10       5211.45       4835.87       392.90 o                         
 -13   9  10       1077.29       1138.42       284.38 o                         
 -11   9  10      17244.42      16268.98      1142.73 o                         
  -9   9  10      21059.63      20203.76       834.62 o                         
  -7   9  10        529.19        390.54       299.07 o                         
  -5   9  10      98165.28      97401.34      2199.42 o                         
  -3   9  10      14542.77      15117.27       621.12 o                         
  -1   9  10      22787.18      22385.05       931.59 o                         
   1   9  10        336.83        909.92       373.49 o                         
   3   9  10      19433.18      21154.67      1006.19 o                         
   5   9  10         67.60        252.30       578.08 o                         
   7   9  10         78.23        206.25       445.95 o                         
   9   9  10      20049.84      21532.42      1164.05 o                         
  11   9  10       1015.10        494.93       556.78 o                         
 -30  10  10       6869.96       5807.96       892.18 o                         
 -28  10  10       2064.16       2511.50       621.55 o                         
 -26  10  10       4457.68       5221.00       672.53 o                         
 -24  10  10       1900.72       1989.18       491.62 o                         
 -22  10  10       2599.98       2961.52       642.65 o                         
 -20  10  10       2322.70       2874.06       488.81 o                         
 -18  10  10      12717.12      12918.43       631.44 o                         
 -16  10  10      81977.99      79304.33      1965.88 o                         
 -14  10  10      45357.30      45266.76      1235.93 o                         
 -12  10  10         65.57        314.90       273.04 o                         
 -10  10  10        263.25        143.65       316.27 o                         
  -8  10  10      25159.38      24089.05       937.98 o                         
  -6  10  10      68762.13      70525.88      1990.22 o                         
  -4  10  10      30117.21      32314.83      1146.53 o                         
  -2  10  10       9611.09       9684.61       710.29 o                         
   0  10  10       1795.97       2243.64       434.92 o                         
   2  10  10      23153.27      24911.55      1374.04 o                         
   4  10  10      15971.82      17577.71      2384.22 o                         
   6  10  10      22899.68      21506.52      1215.17 o                         
   8  10  10         38.55        -28.89       509.50 o                         
  10  10  10        145.96        425.53       557.89 o                         
 -29  11  10      18816.96      17346.95      1137.82 o                         
 -27  11  10      25931.79      26690.80      1348.53 o                         
 -25  11  10       1472.01       1077.47       527.73 o                         
 -23  11  10          4.99       -419.29       419.29 o                         
 -21  11  10       7181.59       6701.79       662.22 o                         
 -19  11  10       6301.69       6496.66       918.45 o                         
 -17  11  10      17253.99      18154.01       945.53 o                         
 -15  11  10      75803.59      74356.26      1832.55 o                         
 -13  11  10        897.21        547.43       309.96 o                         
 -11  11  10      63309.36      65593.79      2578.50 o                         
  -9  11  10        126.48        796.58       365.36 o                         
  -7  11  10      38742.75      38534.02      1302.69 o                         
  -5  11  10        868.99        350.44       282.30 o                         
  -3  11  10      25316.25      24554.23      1306.59 o                         
  -1  11  10       2315.05       1054.48       708.83 o                         
   1  11  10      58196.27      58894.62      1897.39 o                         
   3  11  10      34500.21      35568.66      1347.77 o                         
   5  11  10      32789.14      34945.00      1376.85 o                         
   7  11  10         38.93        272.99       634.70 o                         
   9  11  10       2998.59       3362.84       647.41 o                         
 -28  12  10      13792.00      12600.87       993.91 o                         
 -26  12  10       4146.06       4085.87       688.78 o                         
 -24  12  10       1191.17       1219.33       657.64 o                         
 -22  12  10         28.94        117.78       483.37 o                         
 -20  12  10      13484.78      12660.96       866.58 o                         
 -18  12  10       2281.69       2537.15       545.88 o                         
 -16  12  10        602.90        922.52       425.55 o                         
 -14  12  10      24752.73      24461.51      1079.60 o                         
 -12  12  10      18417.97      17990.91       787.61 o                         
 -10  12  10      13632.07      12319.00       753.11 o                         
  -8  12  10      16457.10      16810.06       878.27 o                         
  -6  12  10       1438.89       1196.13       406.21 o                         
  -4  12  10        778.73       1331.46       557.12 o                         
  -2  12  10       2272.83       2304.35       878.43 o                         
   0  12  10         80.83       -315.60       524.50 o                         
   2  12  10       7378.00       7377.86       888.63 o                         
   4  12  10       4285.85       5475.91      1030.64 o                         
   6  12  10       4496.47       5107.29       671.32 o                         
   8  12  10        143.81         -1.31       554.09 o                         
 -25  13  10       2502.88       2447.28       658.54 o                         
 -23  13  10       1041.84        515.55       561.57 o                         
 -21  13  10       3059.53       4048.39       640.26 o                         
 -19  13  10       1408.65       1112.61       524.47 o                         
 -17  13  10        484.84        726.99       464.21 o                         
 -15  13  10       1909.64       2476.42       532.13 o                         
 -13  13  10      11329.95      11287.79       660.40 o                         
 -11  13  10       5660.68       6054.74       517.41 o                         
  -9  13  10         65.71       -128.33       370.93 o                         
  -7  13  10         87.71       -125.83       424.97 o                         
  -5  13  10       5343.51       5351.97       956.71 o                         
  -3  13  10      12028.24      13050.55      2078.67 o                         
  -1  13  10       7147.52       8258.85       933.82 o                         
   1  13  10       4419.27       5183.59       926.27 o                         
   3  13  10       4812.68       4514.70       809.85 o                         
   5  13  10        985.13       1223.08       701.01 o                         
 -24  14  10       7862.98       6194.46       823.63 o                         
 -22  14  10        110.57       -299.63       553.51 o                         
 -20  14  10      60271.40      58208.51      1974.88 o                         
 -18  14  10      14822.44      14845.06      1639.68 o                         
 -16  14  10       1103.29        419.30       750.73 o                         
 -14  14  10       2245.39       2300.74       535.48 o                         
 -12  14  10      20771.66      22345.37       927.81 o                         
 -10  14  10      18091.10      19343.29      1012.61 o                         
  -8  14  10     119831.56     115875.25      3889.67 o                         
  -6  14  10      22143.05      23030.48      1429.85 o                         
  -4  14  10       4839.16       4858.40       761.92 o                         
  -2  14  10        373.72       1190.81       660.07 o                         
   0  14  10      25884.51      24940.90      1546.63 o                         
   2  14  10      18666.88      20204.12      1417.47 o                         
   4  14  10       9482.74       8035.70      1024.06 o                         
 -21  15  10       5054.29       4557.03       748.09 o                         
 -19  15  10      19559.14      19190.00      1491.53 o                         
 -17  15  10       1700.29       2760.98       630.00 o                         
 -15  15  10      12104.55      12443.04       924.74 o                         
 -13  15  10         23.75        203.59       508.41 o                         
 -11  15  10       5021.49       5406.95       553.37 o                         
  -9  15  10        430.56         81.22       634.91 o                         
  -7  15  10      52042.69      52482.58      2204.60 o                         
  -5  15  10       9759.08       8083.31      1417.67 o                         
  -3  15  10      11959.89      12018.81      2256.96 o                         
  -1  15  10      10177.77       9378.45      2122.15 o                         
   1  15  10       5947.37       7428.80      2413.51 o                         
 -16  16  10       7713.62       7772.77       826.78 o                         
 -14  16  10        277.48        519.46       575.01 o                         
 -12  16  10      23793.59      23874.57      1228.76 o                         
 -10  16  10       2059.23       2624.33       756.67 o                         
  -8  16  10        891.03        740.11       642.47 o                         
  -6  16  10       5941.61       5653.78      1026.29 o                         
  -4  16  10      12617.33      12633.37      1158.67 o                         
 -35   1  11       2828.74       2435.26       913.22 o                         
 -33   1  11       2774.50       2635.30       913.22 o                         
 -31   1  11      23412.57      23991.45      1265.77 o                         
 -29   1  11      32862.15      32318.94      1508.94 o                         
 -27   1  11         88.08        305.65       181.38 o                         
 -25   1  11     165776.95     165464.39      3563.15 o                         
 -23   1  11        241.33        446.79       222.29 o                         
 -21   1  11      51936.16      52396.95      1277.69 o                         
 -19   1  11         58.82        139.91       161.59 o                         
 -17   1  11      39482.83      44348.94      1399.86 o                         
 -15   1  11      55426.62      53093.50      1440.18 o                         
 -13   1  11       7944.59       8149.26       473.27 o                         
 -11   1  11      79647.18      76996.88      1702.14 o                         
  -9   1  11      15738.20      15596.28       498.53 o                         
  -7   1  11      82385.82      85178.62      1880.14 o                         
  -5   1  11     210016.75     205855.50      4272.38 o                         
  -3   1  11     186070.30     184535.50      3456.89 o                         
  -1   1  11      53764.22      53999.25      1178.23 o                         
   1   1  11      12028.23      12419.82       657.99 o                         
   3   1  11      64180.97      62656.30      1266.29 o                         
   5   1  11      45346.57      43314.38      1088.28 o                         
   7   1  11      10599.22       9807.02       535.26 o                         
   9   1  11       6498.97       7267.14       674.53 o                         
  11   1  11        981.79        602.58       423.62 o                         
  13   1  11      15740.64      15390.53       894.12 o                         
  15   1  11      37220.25      40828.93      1676.93 o                         
 -36   2  11      10108.03      11019.54      1548.13 o                         
 -34   2  11      11363.09      11132.60      1400.27 o                         
 -32   2  11      41334.44      44350.77      1896.89 o                         
 -30   2  11       3747.66       4295.94       630.23 o                         
 -28   2  11       3753.17       4666.85       491.63 o                         
 -26   2  11       3513.42       4004.78       366.78 o                         
 -24   2  11       2257.77       2634.04       306.61 o                         
 -22   2  11       1134.35       1095.73       272.41 o                         
 -20   2  11      12188.22      11403.98       477.54 o                         
 -18   2  11      86060.23      83564.74      1857.90 o                         
 -16   2  11       6583.66       6043.30       299.72 o                         
 -14   2  11       1259.68       1121.89       153.78 o                         
 -12   2  11      44922.05      48625.01      1141.48 o                         
 -10   2  11      45560.36      44272.58      1139.50 o                         
  -8   2  11      14176.26      13097.56       745.68 o                         
  -6   2  11     126073.31     120509.72      3078.06 o                         
  -4   2  11      21631.76      21879.44       584.59 o                         
  -2   2  11       1026.98       1020.46       195.50 o                         
   0   2  11     170495.88     170897.62      3253.73 o                         
   2   2  11       4471.45       4686.75       390.63 o                         
   4   2  11      66517.76      65380.45      1322.54 o                         
   6   2  11      30575.29      31380.67       904.88 o                         
   8   2  11       7032.01       6680.63       649.80 o                         
  10   2  11        551.30        518.73       341.26 o                         
  12   2  11      59636.94      60606.35      1767.67 o                         
  14   2  11       4715.10       4535.91       627.26 o                         
 -35   3  11      26393.63      24239.50      2191.73 o                         
 -33   3  11      63059.83      64651.36      2495.77 o                         
 -31   3  11       3326.16       3319.18       636.41 o                         
 -29   3  11      13928.68      14129.69      1017.47 o                         
 -27   3  11      13952.66      14374.05       776.38 o                         
 -25   3  11       1001.79       1621.94       351.73 o                         
 -23   3  11      68774.72      69389.36      2019.69 o                         
 -21   3  11       8509.15       9623.52       430.48 o                         
 -19   3  11      18680.63      20013.50       602.96 o                         
 -17   3  11       1082.38       1449.74       226.43 o                         
 -15   3  11       1974.63       3072.07       507.16 o                         
 -13   3  11       5397.51       6300.68       276.47 o                         
 -11   3  11       4501.10       4641.81       325.14 o                         
  -9   3  11     174677.86     175990.75      3656.41 o                         
  -7   3  11     102702.99     106045.02      2634.60 o                         
  -5   3  11       5776.82       5514.14       420.08 o                         
  -3   3  11        111.40        114.84       157.04 o                         
  -1   3  11      27461.46      27643.32       727.71 o                         
   1   3  11      43537.16      43506.18      1024.68 o                         
   3   3  11     142719.53     145675.12      2851.18 o                         
   5   3  11       2546.38       1630.01       498.16 o                         
   7   3  11      12469.79      13408.95       797.15 o                         
   9   3  11       3134.63       4227.85       632.43 o                         
  11   3  11       7945.62       8059.03       967.88 o                         
  13   3  11       9174.33       9703.83       894.56 o                         
  15   3  11       1887.02       2607.23       727.28 o                         
 -36   4  11       2654.29       2096.06      1130.65 o                         
 -34   4  11         30.45        -10.04       599.03 o                         
 -32   4  11       6511.97       6273.97       811.16 o                         
 -30   4  11         32.21       -287.01       791.46 o                         
 -28   4  11      12550.71      11978.22       945.60 o                         
 -26   4  11      19416.01      19555.30       881.74 o                         
 -24   4  11       5246.77       4254.89       438.25 o                         
 -22   4  11       2362.11       1932.49       328.04 o                         
 -20   4  11      39207.27      37956.40      1184.28 o                         
 -18   4  11       3903.90       3681.42       374.39 o                         
 -16   4  11       4239.01       4470.14       385.02 o                         
 -14   4  11      32387.52      36362.46      1645.87 o                         
 -12   4  11       9249.54      10256.88       569.93 o                         
 -10   4  11         99.10        162.73       130.74 o                         
  -8   4  11       7707.57       7638.70       303.63 o                         
  -6   4  11         92.59        172.27       155.85 o                         
  -4   4  11      35597.92      36648.69       855.84 o                         
  -2   4  11       3521.08       3114.72       265.38 o                         
   0   4  11       5453.86       5479.89       340.01 o                         
   2   4  11        276.03        345.22       215.65 o                         
   4   4  11         32.57         28.20       275.65 o                         
   6   4  11        501.09        400.98       334.18 o                         
   8   4  11        145.29        439.38       358.18 o                         
  10   4  11        343.44        264.03       411.76 o                         
  12   4  11         61.46        -62.70       409.61 o                         
  14   4  11       1737.71       1756.78       638.72 o                         
 -35   5  11       9380.31       9353.94      1023.95 o                         
 -33   5  11       9244.69       9241.28      1121.96 o                         
 -31   5  11      68585.66      67855.67      2598.35 o                         
 -29   5  11       5756.16       5814.14       723.74 o                         
 -27   5  11      51823.56      50358.45      2004.86 o                         
 -25   5  11      36658.11      35898.76      2016.27 o                         
 -23   5  11      65697.55      63417.31      1805.12 o                         
 -21   5  11      36371.07      33589.48      1111.17 o                         
 -19   5  11      38060.75      38031.20      1739.89 o                         
 -17   5  11       3755.21       3682.27       368.82 o                         
 -15   5  11      15843.75      16368.65       678.72 o                         
 -13   5  11     145464.25     142635.58      3534.81 o                         
 -11   5  11       3149.45       3714.01       389.16 o                         
  -9   5  11     231482.69     230895.22      4230.60 o                         
  -7   5  11         22.48        -71.65       134.79 o                         
  -5   5  11       2827.21       2995.63       283.91 o                         
  -3   5  11        150.75        120.02       158.80 o                         
  -1   5  11      69663.78      69346.59      1474.96 o                         
   1   5  11       6762.82       6992.41       389.22 o                         
   3   5  11     130508.46     125439.15      2970.17 o                         
   5   5  11      20990.63      21796.58       857.74 o                         
   7   5  11       1584.69       1560.23       395.07 o                         
   9   5  11      19435.68      19983.06       955.32 o                         
  11   5  11       1440.14       1003.74       456.71 o                         
  13   5  11        128.67        484.22       456.71 o                         
 -34   6  11      15736.70      18382.46      1374.50 o                         
 -32   6  11       3109.33       2323.83       713.13 o                         
 -30   6  11       2014.64       1484.17       479.65 o                         
 -28   6  11       2818.70       2615.07       495.23 o                         
 -26   6  11      12525.88      11170.37       745.27 o                         
 -24   6  11      28348.88      27789.57      1170.91 o                         
 -22   6  11       7080.69       6736.54       453.19 o                         
 -20   6  11      21127.16      21615.41       838.47 o                         
 -18   6  11      12907.84      12618.29       748.61 o                         
 -16   6  11      39134.31      38050.05      1186.30 o                         
 -14   6  11      10179.70       9439.18       548.90 o                         
 -12   6  11        236.73        367.09       242.24 o                         
 -10   6  11      51999.68      55307.98      1136.00 o                         
  -8   6  11      46167.56      48959.95      1045.76 o                         
  -6   6  11      49850.68      47985.70      1052.41 o                         
  -4   6  11      25327.86      26335.24       931.47 o                         
  -2   6  11       2263.21       2805.46       297.69 o                         
   0   6  11       2128.28       1906.11       286.86 o                         
   2   6  11      12306.60      13418.32       756.91 o                         
   4   6  11      80787.80      85735.23      2416.24 o                         
   6   6  11      34722.68      35161.82      1309.94 o                         
   8   6  11       3502.92       3412.96       524.74 o                         
  10   6  11        281.25        275.70       409.38 o                         
  12   6  11      28037.97      31288.54      1211.41 o                         
 -33   7  11         10.23        268.45       519.07 o                         
 -31   7  11      27923.99      27233.37      1273.44 o                         
 -29   7  11      21030.42      21835.89      1135.58 o                         
 -27   7  11      22856.49      23893.42      1296.02 o                         
 -25   7  11       2105.59       2739.51       473.65 o                         
 -23   7  11       7712.00       7010.41       586.98 o                         
 -21   7  11       2122.29       1844.00       319.48 o                         
 -19   7  11      19398.95      19490.42       846.21 o                         
 -17   7  11       2185.00       2451.64       356.80 o                         
 -15   7  11       5403.83       6075.85       472.79 o                         
 -13   7  11      24217.13      22419.76       844.76 o                         
 -11   7  11      12843.03      12324.59       643.93 o                         
  -9   7  11       1927.03       1920.76       230.60 o                         
  -7   7  11        217.52        436.39       192.10 o                         
  -5   7  11      34461.85      34591.22       954.17 o                         
  -3   7  11      53468.67      54150.56      1362.31 o                         
  -1   7  11      49883.13      51523.12      1321.56 o                         
   1   7  11        137.58         21.54       406.97 o                         
   3   7  11        809.40       -132.45       359.49 o                         
   5   7  11       3380.39       3592.41       524.07 o                         
   7   7  11       9622.82      10644.53      1059.60 o                         
   9   7  11        763.30        -81.57       460.29 o                         
  11   7  11        502.93       1312.10       488.29 o                         
  13   7  11      12092.71      13272.86      1027.46 o                         
 -34   8  11       9825.78      10425.74      1114.07 o                         
 -32   8  11      17046.00      18112.30      1104.77 o                         
 -30   8  11       1024.58       1449.45       543.31 o                         
 -28   8  11       7452.69       7242.58       722.08 o                         
 -26   8  11      23536.53      24622.19      1137.77 o                         
 -24   8  11       6042.89       6062.01       595.95 o                         
 -22   8  11      21097.93      19896.91       971.95 o                         
 -20   8  11      11870.66      11875.23       600.64 o                         
 -18   8  11       5895.48       5783.48       770.79 o                         
 -16   8  11     123370.08     123546.91      3173.04 o                         
 -14   8  11      43558.46      42443.45      1323.41 o                         
 -12   8  11       1047.27       1273.27       310.60 o                         
 -10   8  11       1966.14       1785.64       339.66 o                         
  -8   8  11      26313.67      26594.02       976.04 o                         
  -6   8  11      12474.29      13084.15       606.34 o                         
  -4   8  11       7852.83       6953.62       430.99 o                         
  -2   8  11       1322.72       1315.57       305.61 o                         
   0   8  11      26631.12      28019.73      1067.30 o                         
   2   8  11       2084.36       2489.11       508.00 o                         
   4   8  11      11293.76      12246.23       910.11 o                         
   6   8  11        221.54       -122.45       399.58 o                         
   8   8  11       2374.67       2396.10       562.39 o                         
  10   8  11       2069.20       1777.95       652.76 o                         
  12   8  11       1174.41        908.88       773.30 o                         
 -33   9  11      15579.75      13552.48      1648.15 o                         
 -31   9  11       1109.55       2341.60       640.82 o                         
 -29   9  11       3511.55       3179.64       608.57 o                         
 -27   9  11       3091.70       3566.05       586.43 o                         
 -25   9  11     129214.04     126334.26      3411.15 o                         
 -23   9  11       1304.18       1325.72       464.31 o                         
 -21   9  11      29218.20      28480.87      1333.18 o                         
 -19   9  11      27439.30      26815.49       894.27 o                         
 -17   9  11      13728.50      13336.76       636.89 o                         
 -15   9  11      14850.45      14342.62       750.80 o                         
 -13   9  11     115304.40     114976.22      2989.34 o                         
 -11   9  11      61531.46      59184.41      1723.84 o                         
  -9   9  11      60415.12      59715.32      2457.78 o                         
  -7   9  11     162824.55     162745.50      4084.98 o                         
  -5   9  11      12783.53      13328.68       939.44 o                         
  -3   9  11      29093.10      28384.66      1759.71 o                         
  -1   9  11       1124.83       1343.91       384.89 o                         
   1   9  11      62184.13      64027.56      1938.48 o                         
   3   9  11      43116.58      46048.78      1583.45 o                         
   5   9  11      70850.98      72124.86      2246.26 o                         
   7   9  11       3804.09       4231.17       623.59 o                         
   9   9  11      23116.10      23162.90      1234.01 o                         
  11   9  11       2225.49       2443.06       614.19 o                         
 -30  10  11        184.92        267.88       567.07 o                         
 -28  10  11         68.17        535.28       531.30 o                         
 -26  10  11      14893.38      14055.43       935.22 o                         
 -24  10  11      27426.65      27237.17      1212.49 o                         
 -22  10  11         69.90        273.62       421.48 o                         
 -20  10  11      14393.10      12906.97       819.49 o                         
 -18  10  11       6743.85       5252.82       457.45 o                         
 -16  10  11        146.72       -240.38       293.75 o                         
 -14  10  11        292.81        205.20       323.89 o                         
 -12  10  11      15034.09      14891.57       830.65 o                         
 -10  10  11      14195.68      13164.63       731.14 o                         
  -8  10  11      38890.74      37570.29      1256.37 o                         
  -6  10  11      12709.74      12884.57       734.20 o                         
  -4  10  11       4506.65       4546.82       645.66 o                         
  -2  10  11       6255.19       5640.34       722.60 o                         
   0  10  11      12998.42      13376.67       842.58 o                         
   2  10  11      18621.21      19856.56      1026.69 o                         
   4  10  11      37823.11      36007.50      1373.02 o                         
   6  10  11       6843.82       7507.83      1034.76 o                         
   8  10  11          7.86        142.71       510.85 o                         
  10  10  11       2750.91       2444.15       833.07 o                         
 -29  11  11         37.08        690.57       563.31 o                         
 -27  11  11       1196.88        826.05       540.21 o                         
 -25  11  11      21747.19      19842.06      1111.04 o                         
 -23  11  11      13621.75      12237.64      1078.18 o                         
 -21  11  11       2698.32       2335.42       520.35 o                         
 -19  11  11      12782.50      12408.45       819.54 o                         
 -17  11  11        152.37        187.55       322.69 o                         
 -15  11  11       8640.37       7773.43       532.20 o                         
 -13  11  11      10814.14      10407.01       678.41 o                         
 -11  11  11      12254.42      12517.48       752.14 o                         
  -9  11  11      15338.69      14860.59       811.43 o                         
  -7  11  11      45757.40      46421.62      1510.38 o                         
  -5  11  11        899.68       1878.34       550.19 o                         
  -3  11  11       3755.76       2835.55       774.06 o                         
  -1  11  11       2338.32       2517.97       605.19 o                         
   1  11  11       3695.24       5147.33      1356.79 o                         
   3  11  11      21873.07      22840.92      1153.51 o                         
   5  11  11       3621.80       4210.62       619.01 o                         
   7  11  11          4.00        302.06       533.14 o                         
 -28  12  11      13817.28      13271.01      1019.01 o                         
 -26  12  11      27486.79      30637.63      1689.92 o                         
 -24  12  11       8555.04       9404.29      1011.22 o                         
 -22  12  11       9741.62      10783.05       831.22 o                         
 -20  12  11      11364.92      12621.50       871.14 o                         
 -18  12  11      17493.19      19738.83      1505.67 o                         
 -16  12  11      21292.38      23556.59       920.86 o                         
 -14  12  11      20598.43      20514.93       860.00 o                         
 -12  12  11       8400.17       8044.81       642.50 o                         
 -10  12  11      21819.03      21926.03      1028.21 o                         
  -8  12  11      12139.64      12655.58       777.30 o                         
  -6  12  11         46.72       -383.41      1113.26 o                         
  -4  12  11      15605.12      16408.73      1422.02 o                         
  -2  12  11        124.90       -522.45       574.80 o                         
   0  12  11        554.40       1418.22       625.04 o                         
   2  12  11        623.52        831.93       638.18 o                         
   4  12  11       1656.66       2225.54       737.30 o                         
   6  12  11       3047.74       2881.74       850.42 o                         
 -25  13  11      64328.83      64273.91      2177.43 o                         
 -23  13  11         96.28       -505.06       505.06 o                         
 -21  13  11       7100.58       8209.46       815.70 o                         
 -19  13  11      13153.98      13964.89       936.24 o                         
 -17  13  11      12249.96      12350.57      1133.72 o                         
 -15  13  11       9139.55       9783.84       630.23 o                         
 -13  13  11     121425.12     121080.43      3249.50 o                         
 -11  13  11       5200.06       4444.09       546.48 o                         
  -9  13  11      51479.90      50230.28      1642.33 o                         
  -7  13  11      44039.25      43314.39      1892.72 o                         
  -5  13  11        306.12         64.67       571.84 o                         
  -3  13  11       1198.17        854.89       739.27 o                         
  -1  13  11      32626.76      32260.31      1693.63 o                         
   1  13  11        312.63        564.21       682.74 o                         
   3  13  11      53922.66      55773.99      2390.81 o                         
   5  13  11      12202.28      12428.51      1704.68 o                         
 -24  14  11       5920.68       6432.56       799.87 o                         
 -22  14  11       4884.30       4740.56       787.31 o                         
 -20  14  11       3391.19       3509.96       666.15 o                         
 -18  14  11         77.18        835.75       530.48 o                         
 -16  14  11       1714.68        941.88       547.06 o                         
 -14  14  11       8882.17       8960.16       655.61 o                         
 -12  14  11      17073.58      16321.49       929.17 o                         
 -10  14  11      12485.70      13148.62       856.13 o                         
  -8  14  11       5396.79       5915.09       838.25 o                         
  -6  14  11       1987.02       2778.41       674.89 o                         
  -4  14  11        928.14       1170.19       704.15 o                         
  -2  14  11       1498.02       1449.88       756.14 o                         
   0  14  11       6266.40       5989.50       946.13 o                         
   2  14  11       5125.09       5596.71       934.93 o                         
 -21  15  11       2811.64       2206.43      1017.59 o                         
 -19  15  11      10364.92      10491.15       909.42 o                         
 -17  15  11         91.94        138.36       552.17 o                         
 -15  15  11        209.91        739.06       525.53 o                         
 -13  15  11       5107.81       6342.31       878.86 o                         
 -11  15  11       1972.51       2259.71       581.12 o                         
  -9  15  11       4554.55       4233.76       797.72 o                         
  -7  15  11       1575.12       1834.43       747.58 o                         
  -5  15  11        280.26        177.10       692.91 o                         
  -3  15  11       1142.13        704.79       693.04 o                         
  -1  15  11       3613.49       5350.34       959.33 o                         
 -14  16  11       8997.17      11136.33      1109.88 o                         
 -12  16  11        323.54       -600.12       930.62 o                         
 -10  16  11       7393.79       7019.30       941.12 o                         
  -8  16  11       5586.13       7077.42       927.47 o                         
 -32   0  12       3615.31       4022.97      1213.28 o                         
 -30   0  12      10499.74      12630.93       923.71 o                         
 -28   0  12     167002.67     167905.33      5174.39 o                         
 -24   0  12      25267.74      25370.76      1508.99 o                         
 -22   0  12     255440.72     252979.64      8666.90 o                         
 -20   0  12      18132.97      18593.92      1687.28 o                         
 -18   0  12      14163.08      14099.69       717.51 o                         
 -16   0  12     182000.91     186393.78      5488.56 o                         
 -14   0  12     672009.56     640791.00     18119.76 o                         
 -12   0  12      23087.70      13828.78       826.25 o                         
 -10   0  12     255188.66     251153.22      7289.13 o                         
  -8   0  12     128308.41     131289.02      3964.66 o                         
  -6   0  12      12352.00      10537.32       652.35 o                         
  -4   0  12     139555.41     133561.31      5627.18 o                         
  -2   0  12      98686.16     101021.38      3213.35 o                         
   0   0  12      90721.92      92002.98      2433.40 o                         
   2   0  12     121029.65     120414.48      3111.14 o                         
   4   0  12     162365.41     158199.73      5923.58 o                         
   6   0  12      13788.77      14162.20      1361.88 o                         
   8   0  12      33692.27      33883.06      1623.03 o                         
  10   0  12       1481.59       1728.88       646.34 o                         
  12   0  12      38506.32      40707.73      2001.24 o                         
  14   0  12      13996.74      15942.88      2191.73 o                         
 -33   1  12       7225.49       7323.97       833.17 o                         
 -31   1  12        298.05        532.88       375.14 o                         
 -29   1  12       7255.77       7396.89       731.87 o                         
 -27   1  12      51988.31      52590.70      1377.20 o                         
 -25   1  12       9663.21       9092.32       500.02 o                         
 -23   1  12         31.14        -43.12       191.05 o                         
 -21   1  12      28277.37      28859.83       960.45 o                         
 -19   1  12      17446.96      18076.88       680.78 o                         
 -17   1  12        242.17        489.91       284.28 o                         
 -15   1  12     111132.28     102216.22      2581.17 o                         
 -13   1  12       3559.10       3729.08       253.90 o                         
 -11   1  12        772.99        808.41       201.98 o                         
  -9   1  12      89775.18      88435.20      2284.43 o                         
  -7   1  12      28192.21      28687.18       791.05 o                         
  -5   1  12       7173.46       7005.53       405.43 o                         
  -3   1  12      66662.22      66895.64      1408.27 o                         
  -1   1  12      13258.45      12850.94       504.62 o                         
   1   1  12       6016.91       6660.17       385.32 o                         
   3   1  12      90364.20      90624.59      1737.43 o                         
   5   1  12       3246.72       3557.87       378.98 o                         
   7   1  12       8024.32       8946.67       540.39 o                         
   9   1  12        887.84       1012.88       427.97 o                         
  11   1  12       6142.85       6108.77       624.23 o                         
  13   1  12      12669.60      11976.00       832.89 o                         
 -36   2  12        180.02        226.13       861.04 o                         
 -34   2  12        982.62       1517.69       615.00 o                         
 -32   2  12        396.95        703.16       525.79 o                         
 -30   2  12        112.47          2.88       451.99 o                         
 -28   2  12       7740.10       9505.61       657.57 o                         
 -26   2  12      30033.54      31288.15      1485.34 o                         
 -24   2  12      16901.73      16842.60       642.23 o                         
 -22   2  12      13833.45      14722.81       923.94 o                         
 -20   2  12      50650.90      52217.99      1263.31 o                         
 -18   2  12      78584.92      75202.62      1699.63 o                         
 -16   2  12      68722.05      66285.23      1504.91 o                         
 -14   2  12      23645.39      23262.90       654.74 o                         
 -12   2  12       2099.47       1732.32       242.28 o                         
 -10   2  12      31129.67      33145.12       862.24 o                         
  -8   2  12       1516.48       1149.27       241.03 o                         
  -6   2  12       1090.71       1051.23       190.80 o                         
  -4   2  12        197.36        354.74       175.25 o                         
  -2   2  12      27645.89      27235.40       726.56 o                         
   0   2  12      11096.74      10250.79       474.54 o                         
   2   2  12       9342.17       9271.52       569.93 o                         
   4   2  12       3648.54       3013.00       327.82 o                         
   6   2  12      20214.62      21313.17       879.95 o                         
   8   2  12      14699.08      15747.54       867.66 o                         
  10   2  12      22235.08      23886.59      1057.90 o                         
  12   2  12       2390.28       2777.06       564.63 o                         
 -37   3  12       2098.81       1922.11      1069.77 o                         
 -35   3  12       7513.86       8426.27       955.59 o                         
 -33   3  12        505.02        240.59       507.74 o                         
 -31   3  12        607.78        622.52       507.34 o                         
 -29   3  12       2586.79       1871.20       869.73 o                         
 -27   3  12      92920.92      89293.89      2446.52 o                         
 -25   3  12      11528.43      10653.61       648.92 o                         
 -23   3  12       6692.40       7489.15       547.00 o                         
 -21   3  12       5760.91       6262.70       473.52 o                         
 -19   3  12      78512.50      77818.16      1763.92 o                         
 -17   3  12         74.71        102.46       128.05 o                         
 -15   3  12     137301.97     143777.17      3036.29 o                         
 -13   3  12       1186.09       1174.45       169.53 o                         
 -11   3  12      21193.99      20993.58       614.18 o                         
  -9   3  12      52128.65      51635.15      1236.27 o                         
  -7   3  12     106578.89     102798.02      2003.11 o                         
  -5   3  12      20873.00      21562.59       658.58 o                         
  -3   3  12      26534.48      26016.31       697.29 o                         
  -1   3  12       3340.57       3671.25       301.91 o                         
   1   3  12       5228.89       5468.19       417.72 o                         
   3   3  12      12110.35      11871.23       829.66 o                         
   5   3  12      29129.57      30933.39      1033.51 o                         
   7   3  12       2446.52       2035.44       415.03 o                         
   9   3  12       2175.96       2045.52       459.37 o                         
  11   3  12       5049.49       4996.57       915.31 o                         
  13   3  12        487.18        -20.70       579.04 o                         
 -36   4  12        134.36         -5.53       601.33 o                         
 -34   4  12       5696.22       4643.27       798.36 o                         
 -32   4  12      19047.14      17803.84      1226.35 o                         
 -30   4  12         23.02        366.93       471.63 o                         
 -28   4  12     131495.69     128354.99      4135.76 o                         
 -26   4  12      12410.53      13677.25       762.73 o                         
 -24   4  12      13326.45      13062.66       711.63 o                         
 -22   4  12      18037.15      18596.91       811.04 o                         
 -20   4  12     104881.71     103032.16      3385.77 o                         
 -18   4  12      91080.09      91629.66      2411.40 o                         
 -16   4  12     475078.06     464137.72     10859.45 o                         
 -14   4  12      71468.88      69788.61      1898.41 o                         
 -12   4  12      18608.67      19573.52       574.18 o                         
 -10   4  12      59788.41      61631.12      1537.31 o                         
  -8   4  12      19193.36      17792.47       550.77 o                         
  -6   4  12      44608.41      44280.98       990.15 o                         
  -4   4  12      39245.48      40125.43       943.86 o                         
  -2   4  12     262395.03     248079.56      7881.89 o                         
   0   4  12         83.69        102.87       210.11 o                         
   2   4  12     148667.92     144714.69      3336.73 o                         
   4   4  12       1053.63       1096.86       350.24 o                         
   6   4  12       1685.11       1626.90       398.06 o                         
   8   4  12       4763.12       5305.57       549.40 o                         
  10   4  12      34279.33      37958.48      1273.82 o                         
  12   4  12        674.37       -265.57       549.54 o                         
 -35   5  12       3026.89       4711.57       862.74 o                         
 -33   5  12       1739.82       2075.35       978.45 o                         
 -31   5  12       5871.08       5538.11       759.35 o                         
 -29   5  12      22616.84      20043.45      1578.57 o                         
 -27   5  12      15327.12      14373.28       996.06 o                         
 -25   5  12         93.59         41.58       476.05 o                         
 -23   5  12       2148.35       2473.79       374.39 o                         
 -21   5  12      75883.91      79054.79      2157.16 o                         
 -19   5  12       3237.85       3194.65       382.21 o                         
 -17   5  12      10694.22      10375.62       744.07 o                         
 -15   5  12     218135.73     221833.94      5366.06 o                         
 -13   5  12        279.47        409.53       254.18 o                         
 -11   5  12         31.62        127.85       139.42 o                         
  -9   5  12      31924.00      31569.65       739.48 o                         
  -7   5  12       2329.25       2597.03       226.63 o                         
  -5   5  12      32458.83      32994.75       812.04 o                         
  -3   5  12      63537.49      64380.52      1557.19 o                         
  -1   5  12       9113.06       8687.08       570.70 o                         
   1   5  12        858.56        990.55       366.56 o                         
   3   5  12      11050.68      11477.88       632.54 o                         
   5   5  12        963.25       1313.61       383.63 o                         
   7   5  12       1482.74       1336.96       421.25 o                         
   9   5  12       6826.99       6171.79       597.11 o                         
  11   5  12       7635.90       8068.73       724.90 o                         
 -36   6  12       4764.81       5361.07       926.08 o                         
 -34   6  12      13489.82      12787.91      1153.01 o                         
 -32   6  12      12412.28      10541.83      1365.48 o                         
 -30   6  12       5253.83       4928.66       768.45 o                         
 -28   6  12       1973.73       2742.36       584.40 o                         
 -26   6  12        914.93       1214.09       510.19 o                         
 -24   6  12        448.80        448.93       326.29 o                         
 -22   6  12      40256.50      39322.39      1271.20 o                         
 -20   6  12      51134.57      50151.33      1671.31 o                         
 -18   6  12       7825.83       7159.87       519.95 o                         
 -16   6  12      22679.24      21531.70       834.97 o                         
 -14   6  12       5632.64       5607.00       548.74 o                         
 -12   6  12       7768.36       8313.31       537.41 o                         
 -10   6  12       2846.05       3405.62       228.49 o                         
  -8   6  12       7794.34       7648.04       455.43 o                         
  -6   6  12          0.38        184.67       174.46 o                         
  -4   6  12       6279.65       5814.49       754.46 o                         
  -2   6  12       4100.95       3919.49       311.45 o                         
   0   6  12      24967.57      24809.13       843.80 o                         
   2   6  12      41886.18      43003.68      1235.50 o                         
   4   6  12      49181.95      51148.20      1437.76 o                         
   6   6  12       3847.44       4692.43       518.82 o                         
   8   6  12        125.02        356.69       416.65 o                         
  10   6  12        119.77       -173.76       438.17 o                         
  12   6  12      13506.19      14836.33      1314.36 o                         
 -35   7  12      28654.80      31173.39      4383.46 o                         
 -33   7  12       1224.66       1136.05       712.12 o                         
 -31   7  12        568.19       1170.31       613.52 o                         
 -29   7  12        109.33        272.13       531.30 o                         
 -27   7  12       4669.06       5457.28       724.99 o                         
 -25   7  12        811.68       1196.25       510.33 o                         
 -23   7  12      72742.66      71642.49      2038.26 o                         
 -21   7  12       2275.55       2030.77       365.65 o                         
 -19   7  12      25408.41      25685.25       961.54 o                         
 -17   7  12       2027.24       1805.06       333.47 o                         
 -15   7  12      13642.90      14587.58       745.97 o                         
 -13   7  12       3322.45       3709.52       415.54 o                         
 -11   7  12         35.81        -45.35       253.15 o                         
  -9   7  12       7086.91       6666.00       509.63 o                         
  -7   7  12      67824.59      65636.35      1382.75 o                         
  -5   7  12      30074.05      29012.83       866.37 o                         
  -3   7  12        306.09        339.65       250.37 o                         
  -1   7  12      13250.70      13199.44       746.89 o                         
   1   7  12       8762.90       8829.60       785.57 o                         
   3   7  12         87.57       -368.04       571.30 o                         
   5   7  12      47805.10      48340.26      1425.11 o                         
   7   7  12      10250.74      10713.04       709.46 o                         
   9   7  12       3941.66       3480.89       556.12 o                         
  11   7  12       7642.13       8302.67       711.27 o                         
 -34   8  12        171.04       -580.53       631.21 o                         
 -32   8  12         96.16        853.59       642.65 o                         
 -30   8  12      22423.70      21348.33      1157.53 o                         
 -28   8  12      34619.26      33660.18      2187.67 o                         
 -26   8  12      55192.41      54897.00      1780.70 o                         
 -24   8  12      26501.16      26055.03      1084.04 o                         
 -22   8  12       7277.27       8169.73       598.44 o                         
 -20   8  12       8028.78       7556.61       562.72 o                         
 -18   8  12       2727.51       2764.15       398.47 o                         
 -16   8  12      33557.76      33116.80      1141.21 o                         
 -14   8  12     143127.47     141655.08      3598.61 o                         
 -12   8  12       6498.03       5739.52       485.28 o                         
 -10   8  12      16953.85      17519.89       793.38 o                         
  -8   8  12        185.68        518.37       311.80 o                         
  -6   8  12      37099.26      39255.62      1285.89 o                         
  -4   8  12      39316.51      39673.98      1098.87 o                         
  -2   8  12       3554.77       3611.39       449.51 o                         
   0   8  12       8920.92       9450.82      1161.59 o                         
   2   8  12       3512.06       3427.86       531.87 o                         
   4   8  12      28105.76      28810.00      2098.15 o                         
   6   8  12      22915.90      25000.61      1450.38 o                         
   8   8  12       5402.66       5354.07       595.33 o                         
  10   8  12       3120.57       3386.63       569.88 o                         
 -33   9  12        510.10        460.46       604.93 o                         
 -31   9  12        620.49        289.45       565.12 o                         
 -29   9  12      11748.94      11338.42       872.38 o                         
 -27   9  12      17304.63      15721.67      1659.17 o                         
 -25   9  12       1528.48       1712.32       507.34 o                         
 -23   9  12      17445.12      16100.54       918.67 o                         
 -21   9  12        728.87        416.47       310.07 o                         
 -19   9  12       3308.29       2684.11       420.98 o                         
 -17   9  12       7794.72       7930.61       605.81 o                         
 -15   9  12      43335.87      44637.73      1420.04 o                         
 -13   9  12       1562.29       1691.51       376.79 o                         
 -11   9  12        657.98        493.71       463.78 o                         
  -9   9  12      28497.87      26458.51      1285.62 o                         
  -7   9  12       1221.16       1112.74       351.47 o                         
  -5   9  12       5649.43       5042.16       664.11 o                         
  -3   9  12        977.34       1442.44       600.34 o                         
  -1   9  12      30950.45      31805.41      1188.25 o                         
   1   9  12         79.94        148.88       399.15 o                         
   3   9  12      12503.08      14236.02      1101.20 o                         
   5   9  12       6215.89       5462.64       640.31 o                         
   7   9  12       5155.40       5378.06       693.82 o                         
   9   9  12          6.98       -499.17       499.17 o                         
 -32  10  12       5789.82       5174.49       754.20 o                         
 -30  10  12       6368.01       6338.15       773.81 o                         
 -28  10  12       2462.62       3021.02       628.12 o                         
 -26  10  12      63769.63      64437.30      3601.51 o                         
 -24  10  12       3486.08       4435.74       612.93 o                         
 -22  10  12       3445.81       3084.60       548.90 o                         
 -20  10  12       4549.71       4622.21       449.42 o                         
 -18  10  12       1419.32       1189.16       391.76 o                         
 -16  10  12       3165.47       3355.53       587.96 o                         
 -14  10  12      10952.58      11358.30       741.99 o                         
 -12  10  12      16506.96      16087.26       838.55 o                         
 -10  10  12      11678.87      12033.00       722.02 o                         
  -8  10  12      11170.90      11375.89       762.54 o                         
  -6  10  12       4016.65       3377.38       453.71 o                         
  -4  10  12      10080.14       9244.73       870.96 o                         
  -2  10  12      13969.97      14174.73      1087.71 o                         
   0  10  12      24213.80      23101.73      1414.33 o                         
   2  10  12      15710.14      15597.28      1300.38 o                         
   4  10  12        214.18        782.21       510.01 o                         
   6  10  12       9669.24      10336.12       874.48 o                         
   8  10  12      11091.56       9990.14      1193.82 o                         
 -29  11  12        494.43       -171.05       627.98 o                         
 -27  11  12      13889.96      16531.33      1043.85 o                         
 -25  11  12        162.82       -208.64       465.75 o                         
 -23  11  12      14081.54      12983.70       886.49 o                         
 -21  11  12      16848.65      15747.38       945.47 o                         
 -19  11  12      15300.86      15052.97       759.62 o                         
 -17  11  12      16134.48      17567.43      1149.76 o                         
 -15  11  12       4594.39       4816.29       530.95 o                         
 -13  11  12         91.55        369.73       536.09 o                         
 -11  11  12       5127.45       5614.62       561.99 o                         
  -9  11  12       2903.54       3138.20       469.48 o                         
  -7  11  12      74317.90      74728.99      2163.51 o                         
  -5  11  12        537.33       -217.27       804.50 o                         
  -3  11  12         12.15       -476.59       476.59 o                         
  -1  11  12       1384.61       1818.77       843.64 o                         
   1  11  12       2583.93       3599.54      1417.67 o                         
   3  11  12       1939.00       2307.07       753.35 o                         
   5  11  12      27874.44      27492.91      1690.70 o                         
 -28  12  12      17525.13      18094.93      1390.94 o                         
 -26  12  12        253.49       -431.36       531.43 o                         
 -24  12  12        548.73         69.27       494.54 o                         
 -22  12  12      18783.59      19562.19      1093.54 o                         
 -20  12  12         24.07       -373.06       430.84 o                         
 -18  12  12      10699.36      11508.28       827.94 o                         
 -16  12  12       7867.61       8059.82       660.63 o                         
 -14  12  12        384.71        782.82       408.74 o                         
 -12  12  12       3393.29       3200.13       612.83 o                         
 -10  12  12       1408.08        964.29       416.72 o                         
  -8  12  12       5473.89       5050.84       569.81 o                         
  -6  12  12       8440.92       7659.37      1000.19 o                         
  -4  12  12        363.02        458.04       550.39 o                         
  -2  12  12      15877.07      17731.28      1269.06 o                         
   0  12  12        569.56        715.00       656.31 o                         
   2  12  12      20152.07      22207.81      2400.47 o                         
   4  12  12       1898.59       2062.66       751.85 o                         
 -27  13  12        408.65        747.97      1078.47 o                         
 -25  13  12       6479.93       7343.99       830.59 o                         
 -23  13  12         60.84          6.70       511.56 o                         
 -21  13  12       1157.71       1040.73       554.97 o                         
 -19  13  12         49.17        296.26       504.98 o                         
 -17  13  12       3006.69       2754.74       739.27 o                         
 -15  13  12       2683.58       2001.78       585.97 o                         
 -13  13  12        595.88        648.79       445.70 o                         
 -11  13  12          2.69         28.28       393.43 o                         
  -9  13  12        352.30        880.57       610.79 o                         
  -7  13  12       3877.66       4005.78       744.07 o                         
  -5  13  12       4983.88       5335.91       835.31 o                         
  -3  13  12       6908.61       6186.85      1522.04 o                         
  -1  13  12       4784.33       4991.15      1000.19 o                         
   1  13  12        566.99        289.50       654.43 o                         
   3  13  12        809.54        980.84       763.43 o                         
 -24  14  12       2653.52       1871.47       650.63 o                         
 -22  14  12       7600.88       7826.47       824.14 o                         
 -20  14  12      17700.30      18644.23      1129.75 o                         
 -18  14  12        211.16       -292.53       504.84 o                         
 -16  14  12      22303.81      24148.82      2570.07 o                         
 -14  14  12       8315.08       8402.11       830.13 o                         
 -12  14  12       9729.75       9897.42       904.00 o                         
 -10  14  12      10586.06       9595.64       977.84 o                         
  -8  14  12         97.74        291.28       651.11 o                         
  -6  14  12       2249.87       1776.39       778.41 o                         
  -4  14  12       4135.45       6060.78       939.31 o                         
  -2  14  12        758.02        732.09       695.79 o                         
   0  14  12       3226.31       3571.64       838.10 o                         
 -19  15  12         25.70        284.11       591.49 o                         
 -17  15  12         29.10        286.30       939.31 o                         
 -15  15  12       1048.94        776.86       683.33 o                         
 -13  15  12       1952.73       1597.50       556.55 o                         
 -11  15  12       5047.51       6064.72       884.07 o                         
  -9  15  12       1591.85       2139.05       692.01 o                         
  -7  15  12      11468.35      11233.78      1099.55 o                         
  -5  15  12       2626.25       3163.51       826.90 o                         
 -33   1  13      50047.38      52436.62      2796.20 o                         
 -31   1  13      10317.86      10397.83      1007.53 o                         
 -29   1  13      20929.88      21894.57      1000.94 o                         
 -27   1  13      20500.41      20789.25       906.15 o                         
 -25   1  13      38532.24      38053.59      1171.25 o                         
 -23   1  13       3079.24       2716.37       337.53 o                         
 -21   1  13      17072.51      18505.04       749.78 o                         
 -19   1  13       1078.67       1245.26       248.34 o                         
 -17   1  13       9691.17       8504.65       747.92 o                         
 -15   1  13     133847.17     124962.61      5070.38 o                         
 -13   1  13      54829.62      54183.98      1621.92 o                         
 -11   1  13       5656.38       5010.99       315.14 o                         
  -9   1  13      24092.18      24268.99       876.24 o                         
  -7   1  13      29324.33      29914.11       844.52 o                         
  -5   1  13       1392.98       1504.85       243.78 o                         
  -3   1  13      53547.43      51934.86      1335.61 o                         
  -1   1  13       6258.42       6637.19       390.70 o                         
   1   1  13      23310.90      22488.91       707.01 o                         
   3   1  13       4993.76       5312.39       372.29 o                         
   5   1  13         76.83         25.05       296.04 o                         
   7   1  13      20214.62      18107.35       878.06 o                         
   9   1  13        438.68       -127.20       431.45 o                         
  11   1  13      51102.24      52720.64      2444.94 o                         
 -34   2  13      39029.21      41559.04      2226.52 o                         
 -32   2  13        408.06        536.11       513.49 o                         
 -30   2  13       3693.20       4590.71       534.14 o                         
 -28   2  13      14277.49      14283.68      1009.21 o                         
 -26   2  13      33358.21      31705.17      1292.28 o                         
 -24   2  13     177625.59     177044.67      4409.16 o                         
 -22   2  13      24917.09      24138.76       748.79 o                         
 -20   2  13        408.83        467.91       179.44 o                         
 -18   2  13       7670.65       8226.13       376.77 o                         
 -16   2  13      48610.33      52040.00      2272.19 o                         
 -14   2  13        951.70        611.14       166.74 o                         
 -12   2  13      60711.66      59757.11      1409.76 o                         
 -10   2  13      42532.24      42931.89      1089.13 o                         
  -8   2  13      14438.44      14703.65       657.60 o                         
  -6   2  13        268.14        139.20       195.52 o                         
  -4   2  13      11987.91      10329.00       456.96 o                         
  -2   2  13        125.68        453.81       210.91 o                         
   0   2  13       1601.69       1882.23       278.93 o                         
   2   2  13      34774.95      31116.79      1669.72 o                         
   4   2  13      33010.47      35674.27      1124.95 o                         
   6   2  13       5058.20       4747.97       502.92 o                         
   8   2  13       1505.23        916.41      1020.14 o                         
  10   2  13         23.07       -523.60       523.60 o                         
  12   2  13      15707.25      16375.31      1172.17 o                         
 -37   3  13      33667.16      33223.86      2496.14 o                         
 -35   3  13      11307.78      10883.98      1026.99 o                         
 -33   3  13      10181.16      11158.30      1343.74 o                         
 -31   3  13       1918.95       2199.23       553.49 o                         
 -29   3  13        172.29         -1.41       330.68 o                         
 -27   3  13      24630.80      25443.76      1538.59 o                         
 -25   3  13      47731.86      47028.59      1457.74 o                         
 -23   3  13      24684.94      24679.39       922.64 o                         
 -21   3  13      28629.84      27715.88       982.28 o                         
 -19   3  13       4536.24       4367.63       549.03 o                         
 -17   3  13      14918.94      16002.10       539.26 o                         
 -15   3  13       5966.85       6001.65       307.56 o                         
 -13   3  13       7865.55       7944.40       371.48 o                         
 -11   3  13      58728.44      56884.50      1354.64 o                         
  -9   3  13       8065.11       7628.81       397.07 o                         
  -7   3  13      14615.00      15681.96       700.30 o                         
  -5   3  13      34708.53      35599.79       865.41 o                         
  -3   3  13       1808.62       2324.43       265.35 o                         
  -1   3  13      56670.55      55272.34      1257.61 o                         
   1   3  13      19262.30      20553.21       807.59 o                         
   3   3  13       7273.18       7004.56       517.45 o                         
   5   3  13       3769.55       3584.26       462.62 o                         
   7   3  13         90.08        676.58       399.88 o                         
   9   3  13          3.42        353.11       497.97 o                         
  11   3  13       1974.46       2172.57       657.53 o                         
 -36   4  13        399.31       1155.66       636.41 o                         
 -34   4  13       2285.84       1887.11       619.69 o                         
 -32   4  13         16.08         41.88       531.30 o                         
 -30   4  13       8173.91       8147.14       926.27 o                         
 -28   4  13        753.12        891.89       396.77 o                         
 -26   4  13       2496.61       2492.35       415.58 o                         
 -24   4  13       1191.33       1112.92       320.96 o                         
 -22   4  13      11825.02      13077.62       933.50 o                         
 -20   4  13      17330.40      18928.40      1200.59 o                         
 -18   4  13       2146.89       1904.36       440.66 o                         
 -16   4  13      19236.57      17720.39       731.29 o                         
 -14   4  13      14702.58      15591.17       933.49 o                         
 -12   4  13      17135.33      19076.18       730.62 o                         
 -10   4  13      23870.10      24368.44       721.97 o                         
  -8   4  13       3600.98       3209.39       246.26 o                         
  -6   4  13        669.99        292.04       137.92 o                         
  -4   4  13      15904.91      16761.99       644.69 o                         
  -2   4  13      12027.84      11675.29       502.18 o                         
   0   4  13        398.51        372.77       247.13 o                         
   2   4  13       9807.28       9414.07       595.79 o                         
   4   4  13      26967.36      26965.26       964.45 o                         
   6   4  13       2411.02       1959.09       443.02 o                         
   8   4  13        480.71        141.14       408.76 o                         
  10   4  13        421.35        242.72       559.83 o                         
 -37   5  13      10864.55      11072.94      1161.90 o                         
 -35   5  13      26742.23      27468.54      1656.72 o                         
 -33   5  13      30773.71      27843.24      1961.25 o                         
 -31   5  13      16758.05      15702.40      1517.69 o                         
 -29   5  13      19930.17      21597.17      1281.77 o                         
 -27   5  13        874.10        882.24       376.30 o                         
 -25   5  13      25420.66      24717.71      1217.66 o                         
 -23   5  13      15427.61      14809.56      1000.87 o                         
 -21   5  13      57923.97      55661.54      1641.20 o                         
 -19   5  13        517.03        462.04       284.06 o                         
 -17   5  13     214823.78     206100.55      5032.72 o                         
 -15   5  13      14850.51      14957.78      1096.35 o                         
 -13   5  13       4086.77       4481.00       418.74 o                         
 -11   5  13        728.40        781.40       180.22 o                         
  -9   5  13       9296.59       8977.62       362.57 o                         
  -7   5  13       3892.86       3949.58       363.65 o                         
  -5   5  13     188083.91     185336.30      3939.72 o                         
  -3   5  13       8117.25       7369.15       567.19 o                         
  -1   5  13      42845.50      41977.51      1164.16 o                         
   1   5  13      15991.41      15889.17      1215.18 o                         
   3   5  13       1968.43       1510.57       375.17 o                         
   5   5  13       2970.21       3416.18       476.27 o                         
   7   5  13      10641.94      11194.77       724.09 o                         
   9   5  13      10544.07      11621.74      1260.98 o                         
  11   5  13       5352.38       5858.09       800.94 o                         
 -36   6  13       9999.28      11028.55      1153.10 o                         
 -34   6  13      20269.68      19079.51      1465.50 o                         
 -32   6  13       5824.39       6725.63       857.76 o                         
 -30   6  13       4823.47       4701.48      1261.12 o                         
 -28   6  13      30489.02      28940.58      1424.84 o                         
 -26   6  13      22009.48      22775.95      1156.76 o                         
 -24   6  13      51514.02      50912.20      1577.09 o                         
 -22   6  13       2639.56       2384.64       547.72 o                         
 -20   6  13       9002.39       7751.04       556.43 o                         
 -18   6  13       2215.87       2173.46       370.84 o                         
 -16   6  13      29813.69      30392.64      1643.01 o                         
 -14   6  13       1975.44       2160.13       362.91 o                         
 -12   6  13      33153.23      32392.85      1102.64 o                         
 -10   6  13       4753.86       5208.01       466.62 o                         
  -8   6  13      28298.53      28842.85       840.41 o                         
  -6   6  13        428.62        174.45       196.96 o                         
  -4   6  13       3252.90       3278.12       567.65 o                         
  -2   6  13      12086.54      11948.40       521.55 o                         
   0   6  13      29196.60      27752.60       928.34 o                         
   2   6  13      15707.27      15190.68       754.31 o                         
   4   6  13      21150.36      22523.56       957.68 o                         
   6   6  13       2144.58       2241.52       456.67 o                         
   8   6  13        656.28        828.80       457.97 o                         
  10   6  13        406.63        259.64       483.90 o                         
 -35   7  13       1342.38        699.21      1443.76 o                         
 -33   7  13      22709.96      22222.40      3183.23 o                         
 -31   7  13      10900.82      11178.80      1039.29 o                         
 -29   7  13          9.52       -199.16       484.80 o                         
 -27   7  13       4153.10       4441.57       699.07 o                         
 -25   7  13      23985.07      26011.97      2256.96 o                         
 -23   7  13       1178.79       1269.80       357.45 o                         
 -21   7  13        432.53        620.61       322.26 o                         
 -19   7  13       5686.61       5823.56       513.84 o                         
 -17   7  13      53053.11      51271.36      2046.00 o                         
 -15   7  13      84608.62      83488.14      2281.30 o                         
 -13   7  13      13511.75      12643.70      1526.71 o                         
 -11   7  13       7234.65       6706.08       543.35 o                         
  -9   7  13       2694.34       2929.13       532.55 o                         
  -7   7  13      56318.41      54413.91      1386.99 o                         
  -5   7  13      18516.06      18481.87       607.14 o                         
  -3   7  13       1368.43       1325.16       265.83 o                         
  -1   7  13       4741.30       5446.23       576.21 o                         
   1   7  13       9589.84       8835.25       585.15 o                         
   3   7  13      13558.83      15353.66       781.12 o                         
   5   7  13        132.19         52.18       387.03 o                         
   7   7  13       1023.03        758.45       453.18 o                         
   9   7  13       3151.86       3132.67       787.11 o                         
 -34   8  13       2120.45       2360.19       799.21 o                         
 -32   8  13       6311.93       5464.13      2270.01 o                         
 -30   8  13      15853.17      14390.99      1146.36 o                         
 -28   8  13      18939.76      20012.65      1318.29 o                         
 -26   8  13       1902.53       2556.13      1265.46 o                         
 -24   8  13       6068.40       6589.84      1178.49 o                         
 -22   8  13       2733.04       2742.36       447.44 o                         
 -20   8  13        181.77        296.81       341.72 o                         
 -18   8  13      72778.86      66710.75      1935.84 o                         
 -16   8  13       9477.13      10565.82       745.85 o                         
 -14   8  13      34445.25      35582.75      1206.79 o                         
 -12   8  13        292.39        423.54       321.29 o                         
 -10   8  13      26905.21      26678.67      1016.92 o                         
  -8   8  13      43197.59      41566.26      1365.54 o                         
  -6   8  13      28689.55      30646.48      1124.30 o                         
  -4   8  13      49025.44      49626.29      1390.23 o                         
  -2   8  13       2839.14       2386.14       447.95 o                         
   0   8  13      12088.63      10757.96       741.55 o                         
   2   8  13       7497.49       8608.48       812.21 o                         
   4   8  13       7227.03       7564.83       641.49 o                         
   6   8  13         37.99         49.58       421.27 o                         
   8   8  13      22614.79      23552.10      1090.93 o                         
 -33   9  13      41765.13      42899.67      2063.30 o
[truncated: 195,049 more chars]
